# Supplementary material for: Profiling MHC II immunopeptidome of blood‐stage malaria reveals that cDC1 control the functionality of parasite‐specific CD4 T cells
Source: EMBO Mol Med. 2017 Sep 21;9(11):1605–21. doi: 10.15252/emmm.201708123 (PMC5666312; doi:10.15252/emmm.201708123)
Supplement: Supplementary file 2 — Dataset EV1 [file EMMM-9-1605-s002.xlsx]

## Sheet: Spectrum Report
170106 2015-03-01 04 sans dig, Spectrum report created on 01/10/2017
Experiment: 170106 2015-03-01 04 sans dig
	Peak List Generator: unknown
		Version: unknown
		Charge States Calculated: unknown
		Deisotoped: unknown
		Textual Annotation: unknown
	Database Set: 1 Database
		Database Name: the BerMus_DCpUN_SJ_20151202 database
			Version: unknown
			Taxonomy: All Entries
			Number of Proteins: 189576
		Does database contain common contaminants?: unknown
	Search Engine Set: 1 Search Engine
		Search Engine: Mascot
			Version: 2.4.1
			Samples: All Samples
			Fragment Tolerance: 0,020 Da (Monoisotopic)
			Parent Tolerance: 10,0 PPM (Monoisotopic)
			Fixed Modifications:
			Variable Modifications: +16 on M (Oxidation), +42 on n (Acetyl)
			Database: the BerMus_DCpUN_SJ_20151202 database (unknown version, 189576 entries)
			Digestion Enzyme: Non-specific
			Max Missed Cleavages: 0
			Probability Model:
				QE003777TA (F003988): LFDR Model, Classifier data: Bayes, Good (50%) m:42,9/s:12,7 m:50,2/s:3,01 m:NA m:34,8/s:15,2, Bad (50%) m:5,04/s:4,45 m:48,4/s:3,75 m:NA m:2,16/s:2,95 [all charge states]
	Scaffold: Version: Scaffold_4.5.3
		Modification Metadata Set: 1541 modifications
			Source: C:\Program Files\Scaffold 4\parameters\unimod.xml
			Comment: Conflicted with source Unknown (Unknown modifications) when merging on January 6, 2017 3:14:51 PM CET.
		Protein Grouping Strategy: Experiment-wide grouping with protein cluster analysis
		Peptide Thresholds: Mascot: ion minus identity scores of greater than -40 and ion scores of greater than 19, Mascot: ion minus identity scores of greater than -40 and ion scores of greater than 19
		Protein Thresholds: 1 peptide minimum
		Peptide FDR: 0,4 % (Decoy)
		Protein FDR: 2,5 % (Decoy)
		GO Annotation Source(s):
Experiment name	Biological sample category	Biological sample name	MS/MS sample name	Protein name	Protein accession numbers	Database sources	Protein molecular weight (Da)	Protein identification probability	Exclusive unique peptide count	Exclusive unique spectrum count	Total spectrum count	Percentage of total spectra	Percentage sequence coverage	Manual validation	Assigned	Spectrum name	Peptide sequence	Previous amino acid	Next amino acid	Peptide identification probability	Mascot Ion score	Mascot Identity score	Mascot Delta Ion Score	Number of enzymatic termini	Fixed modifications identified by spectrum	Variable modifications identified by spectrum	Observed m/z	Actual peptide mass (AMU)	Calculated +1H Peptide Mass (AMU)	Spectrum charge	Actual minus calculated peptide mass (AMU)	Actual minus calculated peptide mass (PPM)	Retention Time (sec)	Total Ion Current	Peptide start index	Peptide stop index	Exclusive	Other Proteins
170106 2015-03-01 04 sans dig	Uncategorized Sample	1	QE003777TA (F003988)	Staphylococcal nuclease domain-containing protein 1 OS=Mus musculus (Mouse) GN=Snd1 PE=1 SV=1	sp|Q78PY7|SND1_MOUSE,tr|Q3TJ56|Q3TJ56_MOUSE,tr|Q3TRW3|Q3TRW3_MOUSE,tr|Q3TW51|Q3TW51_MOUSE,tr|Q3UZI3|Q3UZI3_MOUSE	BerMus_DCpUN_SJ_20151202.fasta	102 089,5	100,0 %	2	3	5	0,0429%	1,65%	possibly correct	true	File7184 Spectrum1308 scans: 3628	RDYVPPTANLDQKD	W	K	99,6 %	22,8	51,2	9,61	2			544605530	1 630,794762	1 631,802646	3	-0,0006079	-0,3726	895000	4397700	327	340	true
170106 2015-03-01 04 sans dig	Uncategorized Sample	1	QE003777TA (F003988)	Staphylococcal nuclease domain-containing protein 1 OS=Mus musculus (Mouse) GN=Snd1 PE=1 SV=1	sp|Q78PY7|SND1_MOUSE,tr|Q3TJ56|Q3TJ56_MOUSE,tr|Q3TRW3|Q3TRW3_MOUSE,tr|Q3TW51|Q3TW51_MOUSE,tr|Q3UZI3|Q3UZI3_MOUSE	BerMus_DCpUN_SJ_20151202.fasta	102 089,5	100,0 %	2	3	5	0,0429%	1,65%	possibly correct	true	File7184 Spectrum1309 scans: 3629	RDYVPPTANLDQKD	W	K	99,7 %	22,4	51,2	17,7	2			544605530	1 630,794762	1 631,802646	3	-0,0006079	-0,3726	895000	4117980	327	340	true
170106 2015-03-01 04 sans dig	Uncategorized Sample	1	QE003777TA (F003988)	Staphylococcal nuclease domain-containing protein 1 OS=Mus musculus (Mouse) GN=Snd1 PE=1 SV=1	sp|Q78PY7|SND1_MOUSE,tr|Q3TJ56|Q3TJ56_MOUSE,tr|Q3TRW3|Q3TRW3_MOUSE,tr|Q3TW51|Q3TW51_MOUSE,tr|Q3UZI3|Q3UZI3_MOUSE	BerMus_DCpUN_SJ_20151202.fasta	102 089,5	100,0 %	2	3	5	0,0429%	1,65%	possibly correct	true	File7184 Spectrum1317 scans: 3638	RDYVPPTANLDQKD	W	K	99,7 %	35,1	51,2	35,1	2			816405030	1 630,795508	1 631,802646	2	0,0001381	0,08460	897000	772304	327	340	true
170106 2015-03-01 04 sans dig	Uncategorized Sample	1	QE003777TA (F003988)	Staphylococcal nuclease domain-containing protein 1 OS=Mus musculus (Mouse) GN=Snd1 PE=1 SV=1	sp|Q78PY7|SND1_MOUSE,tr|Q3TJ56|Q3TJ56_MOUSE,tr|Q3TRW3|Q3TRW3_MOUSE,tr|Q3TW51|Q3TW51_MOUSE,tr|Q3UZI3|Q3UZI3_MOUSE	BerMus_DCpUN_SJ_20151202.fasta	102 089,5	100,0 %	2	3	5	0,0429%	1,65%	possibly correct	true	File7184 Spectrum860 scans: 3135	RDYVPPTANLDQKDK	W	Q	99,7 %	42,0	51,7	36,5	2			587303530	1 758,888762	1 759,897646	3	-0,001608	-0,9137	792000	1330640	327	341	true
170106 2015-03-01 04 sans dig	Uncategorized Sample	1	QE003777TA (F003988)	Staphylococcal nuclease domain-containing protein 1 OS=Mus musculus (Mouse) GN=Snd1 PE=1 SV=1	sp|Q78PY7|SND1_MOUSE,tr|Q3TJ56|Q3TJ56_MOUSE,tr|Q3TRW3|Q3TRW3_MOUSE,tr|Q3TW51|Q3TW51_MOUSE,tr|Q3UZI3|Q3UZI3_MOUSE	BerMus_DCpUN_SJ_20151202.fasta	102 089,5	100,0 %	2	3	5	0,0429%	1,65%	possibly correct	true	File7184 Spectrum862 scans: 3137	RDYVPPTANLDQKDK	W	Q	99,7 %	46,6	51,7	36,7	2			587303530	1 758,888762	1 759,897646	3	-0,001608	-0,9137	793000	1307090	327	341	true
170106 2015-03-01 04 sans dig	Uncategorized Sample	1	QE003777TA (F003988)	Putative uncharacterized protein OS=Mus musculus (Mouse) GN=Mtch1 PE=2 SV=1	tr|Q8CEY5|Q8CEY5_MOUSE	BerMus_DCpUN_SJ_20151202.fasta	39 731,0	99,1 %	1	1	1	0,00859%	6,15%	possibly correct	true	File7184 Spectrum655 scans: 2909	aGAGAGAGARGGAPAGVEARARD	M	P	99,7 %	20,4	52,0	19,8	2		n-term: Acetyl (+42,01)	670006590	2 006,997942	2 008,006913	3	-0,001695	-0,8439	745000	447986	2	24	true
170106 2015-03-01 04 sans dig	Uncategorized Sample	1	QE003777TA (F003988)	Vasodilator-stimulated phosphoprotein OS=Mus musculus (Mouse) GN=Vasp PE=1 SV=4	sp|P70460|VASP_MOUSE	BerMus_DCpUN_SJ_20151202.fasta	39 666,4	99,1 %	1	1	2	0,0172%	3,73%	possibly correct	true	File7184 Spectrum1342 scans: 3665	RVQIYHNPTANSFR	S	V	99,7 %	37,3	51,5	34,2	2			568296750	1 701,868422	1 702,877146	3	-0,001448	-0,8503	902000	2328440	35	48	true
170106 2015-03-01 04 sans dig	Uncategorized Sample	1	QE003777TA (F003988)	Vasodilator-stimulated phosphoprotein OS=Mus musculus (Mouse) GN=Vasp PE=1 SV=4	sp|P70460|VASP_MOUSE	BerMus_DCpUN_SJ_20151202.fasta	39 666,4	99,1 %	1	1	2	0,0172%	3,73%	possibly correct	true	File7184 Spectrum1344 scans: 3667	RVQIYHNPTANSFR	S	V	99,7 %	38,6	51,5	35,6	2			568296750	1 701,868422	1 702,877146	3	-0,001448	-0,8503	902000	2111880	35	48	true
170106 2015-03-01 04 sans dig	Uncategorized Sample	1	QE003777TA (F003988)	Ubiquitin carboxyl-terminal hydrolase 14 OS=Mus musculus (Mouse) GN=Usp14 PE=1 SV=3	sp|Q9JMA1|UBP14_MOUSE,tr|E9PYI8|E9PYI8_MOUSE,tr|Q80UN0|Q80UN0_MOUSE	BerMus_DCpUN_SJ_20151202.fasta	56 003,1	100,0 %	1	1	2	0,0172%	2,84%	possibly correct	true	File7184 Spectrum270 scans: 2486	ETDSSSAPAVTPSK	R	K	99,5 %	19,6	50,5	19,6	2			688832150	1 375,649748	1 376,654046	2	0,002978	2163	655000	196062	225	238	true
170106 2015-03-01 04 sans dig	Uncategorized Sample	1	QE003777TA (F003988)	Ubiquitin carboxyl-terminal hydrolase 14 OS=Mus musculus (Mouse) GN=Usp14 PE=1 SV=3	sp|Q9JMA1|UBP14_MOUSE,tr|E9PYI8|E9PYI8_MOUSE,tr|Q80UN0|Q80UN0_MOUSE	BerMus_DCpUN_SJ_20151202.fasta	56 003,1	100,0 %	1	1	2	0,0172%	2,84%	possibly correct	true	File7184 Spectrum264 scans: 2479	ETDSSSAPAVTPSK	R	K	99,7 %	42,9	50,0	42,9	2			688829650	1 375,644748	1 376,654046	2	-0,002022	-1469	654000	405917	225	238	true
170106 2015-03-01 04 sans dig	Uncategorized Sample	1	QE003777TA (F003988)	Disintegrin and metalloproteinase domain-containing protein 8 OS=Mus musculus (Mouse) GN=Adam8 PE=1 SV=3	sp|Q05910|ADAM8_MOUSE,tr|E9Q359|E9Q359_MOUSE,tr|Q3TVN5|Q3TVN5_MOUSE,tr|Q3U1J7|Q3U1J7_MOUSE,tr|Q3U1R3|Q3U1R3_MOUSE,tr|Q3U6N3|Q3U6N3_MOUSE,tr|Q3U7G2|Q3U7G2_MOUSE,tr|Q8C269|Q8C269_MOUSE,tr|Q8R3D3|Q8R3D3_MOUSE	BerMus_DCpUN_SJ_20151202.fasta	90 044,3	100,0 %	2	2	7	0,0601%	1,82%	possibly correct	true	File7184 Spectrum1319 scans: 3640	GHVEGYEGSAASIST	Q	C	99,7 %	48,3	48,9	43,5	2			732834050	1 463,653548	1 464,660146	2	0,0006781	0,4629	897000	3462450	107	121	true
170106 2015-03-01 04 sans dig	Uncategorized Sample	1	QE003777TA (F003988)	Disintegrin and metalloproteinase domain-containing protein 8 OS=Mus musculus (Mouse) GN=Adam8 PE=1 SV=3	sp|Q05910|ADAM8_MOUSE,tr|E9Q359|E9Q359_MOUSE,tr|Q3TVN5|Q3TVN5_MOUSE,tr|Q3U1J7|Q3U1J7_MOUSE,tr|Q3U1R3|Q3U1R3_MOUSE,tr|Q3U6N3|Q3U6N3_MOUSE,tr|Q3U7G2|Q3U7G2_MOUSE,tr|Q8C269|Q8C269_MOUSE,tr|Q8R3D3|Q8R3D3_MOUSE	BerMus_DCpUN_SJ_20151202.fasta	90 044,3	100,0 %	2	2	7	0,0601%	1,82%	possibly correct	true	File7184 Spectrum1321 scans: 3642	GHVEGYEGSAASIST	Q	C	99,7 %	62,5	48,9	57,7	2			732834050	1 463,653548	1 464,660146	2	0,0006781	0,4629	897000	5053540	107	121	true
170106 2015-03-01 04 sans dig	Uncategorized Sample	1	QE003777TA (F003988)	Disintegrin and metalloproteinase domain-containing protein 8 OS=Mus musculus (Mouse) GN=Adam8 PE=1 SV=3	sp|Q05910|ADAM8_MOUSE,tr|E9Q359|E9Q359_MOUSE,tr|Q3TVN5|Q3TVN5_MOUSE,tr|Q3U1J7|Q3U1J7_MOUSE,tr|Q3U1R3|Q3U1R3_MOUSE,tr|Q3U6N3|Q3U6N3_MOUSE,tr|Q3U7G2|Q3U7G2_MOUSE,tr|Q8C269|Q8C269_MOUSE,tr|Q8R3D3|Q8R3D3_MOUSE	BerMus_DCpUN_SJ_20151202.fasta	90 044,3	100,0 %	2	2	7	0,0601%	1,82%	possibly correct	true	File7184 Spectrum1318 scans: 3639	GHVEGYEGSAASIST	Q	C	99,7 %	65,3	48,9	60,7	2			732834050	1 463,653548	1 464,660146	2	0,0006781	0,4629	897000	5462850	107	121	true
170106 2015-03-01 04 sans dig	Uncategorized Sample	1	QE003777TA (F003988)	Disintegrin and metalloproteinase domain-containing protein 8 OS=Mus musculus (Mouse) GN=Adam8 PE=1 SV=3	sp|Q05910|ADAM8_MOUSE,tr|E9Q359|E9Q359_MOUSE,tr|Q3TVN5|Q3TVN5_MOUSE,tr|Q3U1J7|Q3U1J7_MOUSE,tr|Q3U1R3|Q3U1R3_MOUSE,tr|Q3U6N3|Q3U6N3_MOUSE,tr|Q3U7G2|Q3U7G2_MOUSE,tr|Q8C269|Q8C269_MOUSE,tr|Q8R3D3|Q8R3D3_MOUSE	BerMus_DCpUN_SJ_20151202.fasta	90 044,3	100,0 %	2	2	7	0,0601%	1,82%	possibly correct	true	File7184 Spectrum1296 scans: 3615	HVEGYEGSAASIST	G	C	99,7 %	26,0	48,8	26,0	2			704323120	1 406,631688	1 407,638646	2	0,0003181	0,2260	892000	3464840	108	121	true
170106 2015-03-01 04 sans dig	Uncategorized Sample	1	QE003777TA (F003988)	Disintegrin and metalloproteinase domain-containing protein 8 OS=Mus musculus (Mouse) GN=Adam8 PE=1 SV=3	sp|Q05910|ADAM8_MOUSE,tr|E9Q359|E9Q359_MOUSE,tr|Q3TVN5|Q3TVN5_MOUSE,tr|Q3U1J7|Q3U1J7_MOUSE,tr|Q3U1R3|Q3U1R3_MOUSE,tr|Q3U6N3|Q3U6N3_MOUSE,tr|Q3U7G2|Q3U7G2_MOUSE,tr|Q8C269|Q8C269_MOUSE,tr|Q8R3D3|Q8R3D3_MOUSE	BerMus_DCpUN_SJ_20151202.fasta	90 044,3	100,0 %	2	2	7	0,0601%	1,82%	possibly correct	true	File7184 Spectrum1282 scans: 3599	HVEGYEGSAASIST	G	C	99,7 %	41,0	49,2	35,8	2			704323610	1 406,632668	1 407,638646	2	0,001298	0,9222	889000	7824740	108	121	true
170106 2015-03-01 04 sans dig	Uncategorized Sample	1	QE003777TA (F003988)	Disintegrin and metalloproteinase domain-containing protein 8 OS=Mus musculus (Mouse) GN=Adam8 PE=1 SV=3	sp|Q05910|ADAM8_MOUSE,tr|E9Q359|E9Q359_MOUSE,tr|Q3TVN5|Q3TVN5_MOUSE,tr|Q3U1J7|Q3U1J7_MOUSE,tr|Q3U1R3|Q3U1R3_MOUSE,tr|Q3U6N3|Q3U6N3_MOUSE,tr|Q3U7G2|Q3U7G2_MOUSE,tr|Q8C269|Q8C269_MOUSE,tr|Q8R3D3|Q8R3D3_MOUSE	BerMus_DCpUN_SJ_20151202.fasta	90 044,3	100,0 %	2	2	7	0,0601%	1,82%	possibly correct	true	File7184 Spectrum1289 scans: 3607	HVEGYEGSAASIST	G	C	99,7 %	66,3	48,9	57,4	2			704321840	1 406,629128	1 407,638646	2	-0,002242	-1593	891000	15326700	108	121	true
170106 2015-03-01 04 sans dig	Uncategorized Sample	1	QE003777TA (F003988)	Disintegrin and metalloproteinase domain-containing protein 8 OS=Mus musculus (Mouse) GN=Adam8 PE=1 SV=3	sp|Q05910|ADAM8_MOUSE,tr|E9Q359|E9Q359_MOUSE,tr|Q3TVN5|Q3TVN5_MOUSE,tr|Q3U1J7|Q3U1J7_MOUSE,tr|Q3U1R3|Q3U1R3_MOUSE,tr|Q3U6N3|Q3U6N3_MOUSE,tr|Q3U7G2|Q3U7G2_MOUSE,tr|Q8C269|Q8C269_MOUSE,tr|Q8R3D3|Q8R3D3_MOUSE	BerMus_DCpUN_SJ_20151202.fasta	90 044,3	100,0 %	2	2	7	0,0601%	1,82%	possibly correct	true	File7184 Spectrum1288 scans: 3606	HVEGYEGSAASIST	G	C	99,7 %	66,4	48,9	57,1	2			704321840	1 406,629128	1 407,638646	2	-0,002242	-1593	890000	16403800	108	121	true
170106 2015-03-01 04 sans dig	Uncategorized Sample	1	QE003777TA (F003988)	Alpha-actinin-1 OS=Mus musculus (Mouse) GN=Actn1 PE=1 SV=1	sp|Q7TPR4|ACTN1_MOUSE,tr|A1BN54|A1BN54_MOUSE	BerMus_DCpUN_SJ_20151202.fasta	103 072,0	99,9 %	1	1	1	0,00859%	1,46%	possibly correct	true	File7184 Spectrum2047 scans: 4441	ELDYYDSPSVNAR	N	C	99,7 %	35,7	48,5	35,7	2			764848880	1 527,683208	1 528,691446	2	-0,0009619	-0,6293	1 059,00	971122	463	475	true
170106 2015-03-01 04 sans dig	Uncategorized Sample	1	QE003777TA (F003988)	Putative uncharacterized protein OS=Mus musculus (Mouse) GN=AI507597 PE=2 SV=1	tr|Q3V2J3|Q3V2J3_MOUSE	BerMus_DCpUN_SJ_20151202.fasta	7 245,2	99,6 %	1	1	2	0,0172%	14,7%	possibly correct	true	File7184 Spectrum4315 scans: 6981	ILILLLLLLL	S	L	94,1 %	21,2	25,0	0,000	2			575432620	1 148,850688	1 149,858846	2	-0,0008819	-0,7670	1 585,00	735968	5	14	true
170106 2015-03-01 04 sans dig	Uncategorized Sample	1	QE003777TA (F003988)	Putative uncharacterized protein OS=Mus musculus (Mouse) GN=AI507597 PE=2 SV=1	tr|Q3V2J3|Q3V2J3_MOUSE	BerMus_DCpUN_SJ_20151202.fasta	7 245,2	99,6 %	1	1	2	0,0172%	14,7%	possibly correct	true	File7184 Spectrum4313 scans: 6979	ILILLLLLLL	S	L	97,1 %	39,8	25,0	0,000	2			575432620	1 148,850688	1 149,858846	2	-0,0008819	-0,7670	1 585,00	707587	5	14	true
170106 2015-03-01 04 sans dig	Uncategorized Sample	1	QE003777TA (F003988)	Uncharacterized protein OS=Plasmodium berghei (strain Anka) GN=PB102172.00.0 PE=4 SV=1	tr|Q4Z302|Q4Z302_PLABA	BerMus_DCpUN_SJ_20151202.fasta	31 761,0	99,9 %	1	1	3	0,0258%	5,04%	possibly correct	true	File7184 Spectrum2091 scans: 4490	VPSLVPPTTNTSHA	E	A	99,7 %	23,0	51,1	13,8	2			710874760	1 419,734968	1 420,743146	2	-0,0009019	-0,6348	1 069,00	5197540	251	264	true
170106 2015-03-01 04 sans dig	Uncategorized Sample	1	QE003777TA (F003988)	Uncharacterized protein OS=Plasmodium berghei (strain Anka) GN=PB102172.00.0 PE=4 SV=1	tr|Q4Z302|Q4Z302_PLABA	BerMus_DCpUN_SJ_20151202.fasta	31 761,0	99,9 %	1	1	3	0,0258%	5,04%	possibly correct	true	File7184 Spectrum2090 scans: 4489	VPSLVPPTTNTSHA	E	A	99,7 %	33,2	51,1	27,1	2			710874760	1 419,734968	1 420,743146	2	-0,0009019	-0,6348	1 069,00	7136790	251	264	true
170106 2015-03-01 04 sans dig	Uncategorized Sample	1	QE003777TA (F003988)	Uncharacterized protein OS=Plasmodium berghei (strain Anka) GN=PB102172.00.0 PE=4 SV=1	tr|Q4Z302|Q4Z302_PLABA	BerMus_DCpUN_SJ_20151202.fasta	31 761,0	99,9 %	1	1	3	0,0258%	5,04%	possibly correct	true	File7184 Spectrum2089 scans: 4488	VPSLVPPTTNTSHA	E	A	99,7 %	36,9	51,1	28,1	2			710874760	1 419,734968	1 420,743146	2	-0,0009019	-0,6348	1 068,00	7415240	251	264	true
170106 2015-03-01 04 sans dig	Uncategorized Sample	1	QE003777TA (F003988)	Hemoglobin subunit alpha OS=Mus musculus (Mouse) GN=Hba PE=1 SV=2	sp|P01942|HBA_MOUSE,tr|A8DUV1|A8DUV1_MOUSE,tr|A8DUV3|A8DUV3_MOUSE,tr|Q61287|Q61287_MOUSE,tr|Q91VB8|Q91VB8_MOUSE,tr|Q9CWS5|Q9CWS5_MOUSE,tr|Q9CY06|Q9CY06_MOUSE,tr|Q9CY10|Q9CY10_MOUSE	BerMus_DCpUN_SJ_20151202.fasta	15 085,4	100,0 %	4	7	26	0,223%	12,7%	possibly correct	true	File7184 Spectrum1277 scans: 3594	ASHHPADFTPAVHASLDK	L	F	99,4 %	21,5	51,6	21,5	2			634317080	1 899,929412	1 900,930146	3	0,006542	3441	888000	1175600	111	128	true
170106 2015-03-01 04 sans dig	Uncategorized Sample	1	QE003777TA (F003988)	Hemoglobin subunit alpha OS=Mus musculus (Mouse) GN=Hba PE=1 SV=2	sp|P01942|HBA_MOUSE,tr|A8DUV1|A8DUV1_MOUSE,tr|A8DUV3|A8DUV3_MOUSE,tr|Q61287|Q61287_MOUSE,tr|Q91VB8|Q91VB8_MOUSE,tr|Q9CWS5|Q9CWS5_MOUSE,tr|Q9CY06|Q9CY06_MOUSE,tr|Q9CY10|Q9CY10_MOUSE	BerMus_DCpUN_SJ_20151202.fasta	15 085,4	100,0 %	4	7	26	0,223%	12,7%	possibly correct	true	File7184 Spectrum1274 scans: 3590	ASHHPADFTPAVHASLDK	L	F	99,7 %	29,5	51,4	29,3	2			634315310	1 899,924102	1 900,930146	3	0,001232	0,6481	887000	1362280	111	128	true
170106 2015-03-01 04 sans dig	Uncategorized Sample	1	QE003777TA (F003988)	Hemoglobin subunit alpha OS=Mus musculus (Mouse) GN=Hba PE=1 SV=2	sp|P01942|HBA_MOUSE,tr|A8DUV1|A8DUV1_MOUSE,tr|A8DUV3|A8DUV3_MOUSE,tr|Q61287|Q61287_MOUSE,tr|Q91VB8|Q91VB8_MOUSE,tr|Q9CWS5|Q9CWS5_MOUSE,tr|Q9CY06|Q9CY06_MOUSE,tr|Q9CY10|Q9CY10_MOUSE	BerMus_DCpUN_SJ_20151202.fasta	15 085,4	100,0 %	4	7	26	0,223%	12,7%	possibly correct	true	File7184 Spectrum1234 scans: 3546	ASHHPADFTPAVHASLDK	L	F	99,7 %	31,8	51,4	29,8	2			475988340	1 899,924256	1 900,930146	4	0,001386	0,7291	878000	2346240	111	128	true
170106 2015-03-01 04 sans dig	Uncategorized Sample	1	QE003777TA (F003988)	Hemoglobin subunit alpha OS=Mus musculus (Mouse) GN=Hba PE=1 SV=2	sp|P01942|HBA_MOUSE,tr|A8DUV1|A8DUV1_MOUSE,tr|A8DUV3|A8DUV3_MOUSE,tr|Q61287|Q61287_MOUSE,tr|Q91VB8|Q91VB8_MOUSE,tr|Q9CWS5|Q9CWS5_MOUSE,tr|Q9CY06|Q9CY06_MOUSE,tr|Q9CY10|Q9CY10_MOUSE	BerMus_DCpUN_SJ_20151202.fasta	15 085,4	100,0 %	4	7	26	0,223%	12,7%	possibly correct	true	File7184 Spectrum1231 scans: 3543	ASHHPADFTPAVHASLDK	L	F	99,7 %	34,6	51,4	34,6	2			475988340	1 899,924256	1 900,930146	4	0,001386	0,7291	877000	2423720	111	128	true
170106 2015-03-01 04 sans dig	Uncategorized Sample	1	QE003777TA (F003988)	Hemoglobin subunit alpha OS=Mus musculus (Mouse) GN=Hba PE=1 SV=2	sp|P01942|HBA_MOUSE,tr|A8DUV1|A8DUV1_MOUSE,tr|A8DUV3|A8DUV3_MOUSE,tr|Q61287|Q61287_MOUSE,tr|Q91VB8|Q91VB8_MOUSE,tr|Q9CWS5|Q9CWS5_MOUSE,tr|Q9CY06|Q9CY06_MOUSE,tr|Q9CY10|Q9CY10_MOUSE	BerMus_DCpUN_SJ_20151202.fasta	15 085,4	100,0 %	4	7	26	0,223%	12,7%	possibly correct	true	File7184 Spectrum1269 scans: 3585	ASHHPADFTPAVHASLDK	L	F	99,7 %	34,9	51,4	34,4	2			634315310	1 899,924102	1 900,930146	3	0,001232	0,6481	886000	1421270	111	128	true
170106 2015-03-01 04 sans dig	Uncategorized Sample	1	QE003777TA (F003988)	Hemoglobin subunit alpha OS=Mus musculus (Mouse) GN=Hba PE=1 SV=2	sp|P01942|HBA_MOUSE,tr|A8DUV1|A8DUV1_MOUSE,tr|A8DUV3|A8DUV3_MOUSE,tr|Q61287|Q61287_MOUSE,tr|Q91VB8|Q91VB8_MOUSE,tr|Q9CWS5|Q9CWS5_MOUSE,tr|Q9CY06|Q9CY06_MOUSE,tr|Q9CY10|Q9CY10_MOUSE	BerMus_DCpUN_SJ_20151202.fasta	15 085,4	100,0 %	4	7	26	0,223%	12,7%	possibly correct	true	File7184 Spectrum1229 scans: 3541	ASHHPADFTPAVHASLDK	L	F	99,7 %	40,4	51,4	40,4	2			475988340	1 899,924256	1 900,930146	4	0,001386	0,7291	877000	2428910	111	128	true
170106 2015-03-01 04 sans dig	Uncategorized Sample	1	QE003777TA (F003988)	Hemoglobin subunit alpha OS=Mus musculus (Mouse) GN=Hba PE=1 SV=2	sp|P01942|HBA_MOUSE,tr|A8DUV1|A8DUV1_MOUSE,tr|A8DUV3|A8DUV3_MOUSE,tr|Q61287|Q61287_MOUSE,tr|Q91VB8|Q91VB8_MOUSE,tr|Q9CWS5|Q9CWS5_MOUSE,tr|Q9CY06|Q9CY06_MOUSE,tr|Q9CY10|Q9CY10_MOUSE	BerMus_DCpUN_SJ_20151202.fasta	15 085,4	100,0 %	4	7	26	0,223%	12,7%	possibly correct	true	File7184 Spectrum1228 scans: 3540	ASHHPADFTPAVHASLDK	L	F	99,7 %	40,7	51,4	40,7	2			475988340	1 899,924256	1 900,930146	4	0,001386	0,7291	877000	2377280	111	128	true
170106 2015-03-01 04 sans dig	Uncategorized Sample	1	QE003777TA (F003988)	Hemoglobin subunit alpha OS=Mus musculus (Mouse) GN=Hba PE=1 SV=2	sp|P01942|HBA_MOUSE,tr|A8DUV1|A8DUV1_MOUSE,tr|A8DUV3|A8DUV3_MOUSE,tr|Q61287|Q61287_MOUSE,tr|Q91VB8|Q91VB8_MOUSE,tr|Q9CWS5|Q9CWS5_MOUSE,tr|Q9CY06|Q9CY06_MOUSE,tr|Q9CY10|Q9CY10_MOUSE	BerMus_DCpUN_SJ_20151202.fasta	15 085,4	100,0 %	4	7	26	0,223%	12,7%	possibly correct	true	File7184 Spectrum1437 scans: 3770	HHPADFTPAVHASLDK	S	F	99,7 %	24,1	51,1	24,1	2			436470610	1 741,853336	1 742,861046	4	-0,0004339	-0,2490	923000	3190900	113	128	true
170106 2015-03-01 04 sans dig	Uncategorized Sample	1	QE003777TA (F003988)	Hemoglobin subunit alpha OS=Mus musculus (Mouse) GN=Hba PE=1 SV=2	sp|P01942|HBA_MOUSE,tr|A8DUV1|A8DUV1_MOUSE,tr|A8DUV3|A8DUV3_MOUSE,tr|Q61287|Q61287_MOUSE,tr|Q91VB8|Q91VB8_MOUSE,tr|Q9CWS5|Q9CWS5_MOUSE,tr|Q9CY06|Q9CY06_MOUSE,tr|Q9CY10|Q9CY10_MOUSE	BerMus_DCpUN_SJ_20151202.fasta	15 085,4	100,0 %	4	7	26	0,223%	12,7%	possibly correct	true	File7184 Spectrum1428 scans: 3760	HHPADFTPAVHASLDK	S	F	99,7 %	26,1	51,1	26,1	2			436470520	1 741,852976	1 742,861046	4	-0,0007939	-0,4555	921000	4125870	113	128	true
170106 2015-03-01 04 sans dig	Uncategorized Sample	1	QE003777TA (F003988)	Hemoglobin subunit alpha OS=Mus musculus (Mouse) GN=Hba PE=1 SV=2	sp|P01942|HBA_MOUSE,tr|A8DUV1|A8DUV1_MOUSE,tr|A8DUV3|A8DUV3_MOUSE,tr|Q61287|Q61287_MOUSE,tr|Q91VB8|Q91VB8_MOUSE,tr|Q9CWS5|Q9CWS5_MOUSE,tr|Q9CY06|Q9CY06_MOUSE,tr|Q9CY10|Q9CY10_MOUSE	BerMus_DCpUN_SJ_20151202.fasta	15 085,4	100,0 %	4	7	26	0,223%	12,7%	possibly correct	true	File7184 Spectrum1316 scans: 3637	HHPADFTPAVHASLDK	S	F	99,7 %	26,7	51,4	24,1	2			581625240	1 741,853892	1 742,861046	3	0,0001221	0,07003	896000	3792450	113	128	true
170106 2015-03-01 04 sans dig	Uncategorized Sample	1	QE003777TA (F003988)	Hemoglobin subunit alpha OS=Mus musculus (Mouse) GN=Hba PE=1 SV=2	sp|P01942|HBA_MOUSE,tr|A8DUV1|A8DUV1_MOUSE,tr|A8DUV3|A8DUV3_MOUSE,tr|Q61287|Q61287_MOUSE,tr|Q91VB8|Q91VB8_MOUSE,tr|Q9CWS5|Q9CWS5_MOUSE,tr|Q9CY06|Q9CY06_MOUSE,tr|Q9CY10|Q9CY10_MOUSE	BerMus_DCpUN_SJ_20151202.fasta	15 085,4	100,0 %	4	7	26	0,223%	12,7%	possibly correct	true	File7184 Spectrum1436 scans: 3769	HHPADFTPAVHASLDK	S	F	99,7 %	27,5	51,1	27,5	2			436470610	1 741,853336	1 742,861046	4	-0,0004339	-0,2490	923000	3478530	113	128	true
170106 2015-03-01 04 sans dig	Uncategorized Sample	1	QE003777TA (F003988)	Hemoglobin subunit alpha OS=Mus musculus (Mouse) GN=Hba PE=1 SV=2	sp|P01942|HBA_MOUSE,tr|A8DUV1|A8DUV1_MOUSE,tr|A8DUV3|A8DUV3_MOUSE,tr|Q61287|Q61287_MOUSE,tr|Q91VB8|Q91VB8_MOUSE,tr|Q9CWS5|Q9CWS5_MOUSE,tr|Q9CY06|Q9CY06_MOUSE,tr|Q9CY10|Q9CY10_MOUSE	BerMus_DCpUN_SJ_20151202.fasta	15 085,4	100,0 %	4	7	26	0,223%	12,7%	possibly correct	true	File7184 Spectrum1290 scans: 3608	HHPADFTPAVHASLDK	S	F	99,7 %	28,3	51,4	24,5	2			436470060	1 741,851136	1 742,861046	4	-0,002634	-1511	891000	6686470	113	128	true
170106 2015-03-01 04 sans dig	Uncategorized Sample	1	QE003777TA (F003988)	Hemoglobin subunit alpha OS=Mus musculus (Mouse) GN=Hba PE=1 SV=2	sp|P01942|HBA_MOUSE,tr|A8DUV1|A8DUV1_MOUSE,tr|A8DUV3|A8DUV3_MOUSE,tr|Q61287|Q61287_MOUSE,tr|Q91VB8|Q91VB8_MOUSE,tr|Q9CWS5|Q9CWS5_MOUSE,tr|Q9CY06|Q9CY06_MOUSE,tr|Q9CY10|Q9CY10_MOUSE	BerMus_DCpUN_SJ_20151202.fasta	15 085,4	100,0 %	4	7	26	0,223%	12,7%	possibly correct	true	File7184 Spectrum1334 scans: 3656	HHPADFTPAVHASLDK	S	F	99,7 %	29,2	51,4	20,8	2			436471100	1 741,855296	1 742,861046	4	0,001526	0,8756	900000	8941400	113	128	true
170106 2015-03-01 04 sans dig	Uncategorized Sample	1	QE003777TA (F003988)	Hemoglobin subunit alpha OS=Mus musculus (Mouse) GN=Hba PE=1 SV=2	sp|P01942|HBA_MOUSE,tr|A8DUV1|A8DUV1_MOUSE,tr|A8DUV3|A8DUV3_MOUSE,tr|Q61287|Q61287_MOUSE,tr|Q91VB8|Q91VB8_MOUSE,tr|Q9CWS5|Q9CWS5_MOUSE,tr|Q9CY06|Q9CY06_MOUSE,tr|Q9CY10|Q9CY10_MOUSE	BerMus_DCpUN_SJ_20151202.fasta	15 085,4	100,0 %	4	7	26	0,223%	12,7%	possibly correct	true	File7184 Spectrum1284 scans: 3601	HHPADFTPAVHASLDK	S	F	99,7 %	30,3	51,4	30,3	2			436470920	1 741,854576	1 742,861046	4	0,0008061	0,4625	889000	4878370	113	128	true
170106 2015-03-01 04 sans dig	Uncategorized Sample	1	QE003777TA (F003988)	Hemoglobin subunit alpha OS=Mus musculus (Mouse) GN=Hba PE=1 SV=2	sp|P01942|HBA_MOUSE,tr|A8DUV1|A8DUV1_MOUSE,tr|A8DUV3|A8DUV3_MOUSE,tr|Q61287|Q61287_MOUSE,tr|Q91VB8|Q91VB8_MOUSE,tr|Q9CWS5|Q9CWS5_MOUSE,tr|Q9CY06|Q9CY06_MOUSE,tr|Q9CY10|Q9CY10_MOUSE	BerMus_DCpUN_SJ_20151202.fasta	15 085,4	100,0 %	4	7	26	0,223%	12,7%	possibly correct	true	File7184 Spectrum1292 scans: 3610	HHPADFTPAVHASLDK	S	F	99,7 %	34,0	51,4	30,3	2			436470060	1 741,851136	1 742,861046	4	-0,002634	-1511	891000	6833690	113	128	true
170106 2015-03-01 04 sans dig	Uncategorized Sample	1	QE003777TA (F003988)	Hemoglobin subunit alpha OS=Mus musculus (Mouse) GN=Hba PE=1 SV=2	sp|P01942|HBA_MOUSE,tr|A8DUV1|A8DUV1_MOUSE,tr|A8DUV3|A8DUV3_MOUSE,tr|Q61287|Q61287_MOUSE,tr|Q91VB8|Q91VB8_MOUSE,tr|Q9CWS5|Q9CWS5_MOUSE,tr|Q9CY06|Q9CY06_MOUSE,tr|Q9CY10|Q9CY10_MOUSE	BerMus_DCpUN_SJ_20151202.fasta	15 085,4	100,0 %	4	7	26	0,223%	12,7%	possibly correct	true	File7184 Spectrum1310 scans: 3630	HHPADFTPAVHASLDK	S	F	99,7 %	38,1	51,1	38,1	2			581623660	1 741,849152	1 742,861046	3	-0,004618	-2650	895000	3957140	113	128	true
170106 2015-03-01 04 sans dig	Uncategorized Sample	1	QE003777TA (F003988)	Hemoglobin subunit alpha OS=Mus musculus (Mouse) GN=Hba PE=1 SV=2	sp|P01942|HBA_MOUSE,tr|A8DUV1|A8DUV1_MOUSE,tr|A8DUV3|A8DUV3_MOUSE,tr|Q61287|Q61287_MOUSE,tr|Q91VB8|Q91VB8_MOUSE,tr|Q9CWS5|Q9CWS5_MOUSE,tr|Q9CY06|Q9CY06_MOUSE,tr|Q9CY10|Q9CY10_MOUSE	BerMus_DCpUN_SJ_20151202.fasta	15 085,4	100,0 %	4	7	26	0,223%	12,7%	possibly correct	true	File7184 Spectrum1311 scans: 3631	HHPADFTPAVHASLDK	S	F	99,7 %	48,5	51,1	41,2	2			581623660	1 741,849152	1 742,861046	3	-0,004618	-2650	895000	3896830	113	128	true
170106 2015-03-01 04 sans dig	Uncategorized Sample	1	QE003777TA (F003988)	Hemoglobin subunit alpha OS=Mus musculus (Mouse) GN=Hba PE=1 SV=2	sp|P01942|HBA_MOUSE,tr|A8DUV1|A8DUV1_MOUSE,tr|A8DUV3|A8DUV3_MOUSE,tr|Q61287|Q61287_MOUSE,tr|Q91VB8|Q91VB8_MOUSE,tr|Q9CWS5|Q9CWS5_MOUSE,tr|Q9CY06|Q9CY06_MOUSE,tr|Q9CY10|Q9CY10_MOUSE	BerMus_DCpUN_SJ_20151202.fasta	15 085,4	100,0 %	4	7	26	0,223%	12,7%	possibly correct	true	File7184 Spectrum1425 scans: 3756	HPADFTPAVHASLDK	H	F	99,7 %	19,8	51,5	13,2	2			803404170	1 604,793788	1 605,802146	2	-0,001082	-0,6738	920000	1438120	114	128	true
170106 2015-03-01 04 sans dig	Uncategorized Sample	1	QE003777TA (F003988)	Hemoglobin subunit alpha OS=Mus musculus (Mouse) GN=Hba PE=1 SV=2	sp|P01942|HBA_MOUSE,tr|A8DUV1|A8DUV1_MOUSE,tr|A8DUV3|A8DUV3_MOUSE,tr|Q61287|Q61287_MOUSE,tr|Q91VB8|Q91VB8_MOUSE,tr|Q9CWS5|Q9CWS5_MOUSE,tr|Q9CY06|Q9CY06_MOUSE,tr|Q9CY10|Q9CY10_MOUSE	BerMus_DCpUN_SJ_20151202.fasta	15 085,4	100,0 %	4	7	26	0,223%	12,7%	possibly correct	true	File7184 Spectrum1412 scans: 3742	HPADFTPAVHASLDK	H	F	99,7 %	19,6	51,5	19,6	2			535938960	1 604,795052	1 605,802146	3	0,0001821	0,1134	917000	8735840	114	128	true
170106 2015-03-01 04 sans dig	Uncategorized Sample	1	QE003777TA (F003988)	Hemoglobin subunit alpha OS=Mus musculus (Mouse) GN=Hba PE=1 SV=2	sp|P01942|HBA_MOUSE,tr|A8DUV1|A8DUV1_MOUSE,tr|A8DUV3|A8DUV3_MOUSE,tr|Q61287|Q61287_MOUSE,tr|Q91VB8|Q91VB8_MOUSE,tr|Q9CWS5|Q9CWS5_MOUSE,tr|Q9CY06|Q9CY06_MOUSE,tr|Q9CY10|Q9CY10_MOUSE	BerMus_DCpUN_SJ_20151202.fasta	15 085,4	100,0 %	4	7	26	0,223%	12,7%	possibly correct	true	File7184 Spectrum1410 scans: 3740	HPADFTPAVHASLDK	H	F	99,7 %	20,4	51,5	20,0	2			535938960	1 604,795052	1 605,802146	3	0,0001821	0,1134	917000	10964600	114	128	true
170106 2015-03-01 04 sans dig	Uncategorized Sample	1	QE003777TA (F003988)	Hemoglobin subunit alpha OS=Mus musculus (Mouse) GN=Hba PE=1 SV=2	sp|P01942|HBA_MOUSE,tr|A8DUV1|A8DUV1_MOUSE,tr|A8DUV3|A8DUV3_MOUSE,tr|Q61287|Q61287_MOUSE,tr|Q91VB8|Q91VB8_MOUSE,tr|Q9CWS5|Q9CWS5_MOUSE,tr|Q9CY06|Q9CY06_MOUSE,tr|Q9CY10|Q9CY10_MOUSE	BerMus_DCpUN_SJ_20151202.fasta	15 085,4	100,0 %	4	7	26	0,223%	12,7%	possibly correct	true	File7184 Spectrum1409 scans: 3739	HPADFTPAVHASLDK	H	F	99,7 %	27,5	51,5	27,2	2			535938960	1 604,795052	1 605,802146	3	0,0001821	0,1134	917000	11930600	114	128	true
170106 2015-03-01 04 sans dig	Uncategorized Sample	1	QE003777TA (F003988)	Hemoglobin subunit alpha OS=Mus musculus (Mouse) GN=Hba PE=1 SV=2	sp|P01942|HBA_MOUSE,tr|A8DUV1|A8DUV1_MOUSE,tr|A8DUV3|A8DUV3_MOUSE,tr|Q61287|Q61287_MOUSE,tr|Q91VB8|Q91VB8_MOUSE,tr|Q9CWS5|Q9CWS5_MOUSE,tr|Q9CY06|Q9CY06_MOUSE,tr|Q9CY10|Q9CY10_MOUSE	BerMus_DCpUN_SJ_20151202.fasta	15 085,4	100,0 %	4	7	26	0,223%	12,7%	possibly correct	true	File7184 Spectrum1408 scans: 3738	HPADFTPAVHASLDK	H	F	99,7 %	35,1	51,5	35,1	2			535938960	1 604,795052	1 605,802146	3	0,0001821	0,1134	916000	11897600	114	128	true
170106 2015-03-01 04 sans dig	Uncategorized Sample	1	QE003777TA (F003988)	Hemoglobin subunit alpha OS=Mus musculus (Mouse) GN=Hba PE=1 SV=2	sp|P01942|HBA_MOUSE,tr|A8DUV1|A8DUV1_MOUSE,tr|A8DUV3|A8DUV3_MOUSE,tr|Q61287|Q61287_MOUSE,tr|Q91VB8|Q91VB8_MOUSE,tr|Q9CWS5|Q9CWS5_MOUSE,tr|Q9CY06|Q9CY06_MOUSE,tr|Q9CY10|Q9CY10_MOUSE	BerMus_DCpUN_SJ_20151202.fasta	15 085,4	100,0 %	4	7	26	0,223%	12,7%	possibly correct	true	File7184 Spectrum1424 scans: 3755	HPADFTPAVHASLDK	H	F	99,7 %	49,8	51,5	41,5	2			803404170	1 604,793788	1 605,802146	2	-0,001082	-0,6738	920000	1451860	114	128	true
170106 2015-03-01 04 sans dig	Uncategorized Sample	1	QE003777TA (F003988)	Hemoglobin subunit alpha OS=Mus musculus (Mouse) GN=Hba PE=1 SV=2	sp|P01942|HBA_MOUSE,tr|A8DUV1|A8DUV1_MOUSE,tr|A8DUV3|A8DUV3_MOUSE,tr|Q61287|Q61287_MOUSE,tr|Q91VB8|Q91VB8_MOUSE,tr|Q9CWS5|Q9CWS5_MOUSE,tr|Q9CY06|Q9CY06_MOUSE,tr|Q9CY10|Q9CY10_MOUSE	BerMus_DCpUN_SJ_20151202.fasta	15 085,4	100,0 %	4	7	26	0,223%	12,7%	possibly correct	true	File7184 Spectrum1275 scans: 3591	SHHPADFTPAVHASLDK	A	F	99,7 %	35,2	51,3	34,7	2			458228700	1 828,885696	1 829,893046	4	-0,00007394	-0,04041	887000	2591300	112	128	true
170106 2015-03-01 04 sans dig	Uncategorized Sample	1	QE003777TA (F003988)	Hemoglobin subunit alpha OS=Mus musculus (Mouse) GN=Hba PE=1 SV=2	sp|P01942|HBA_MOUSE,tr|A8DUV1|A8DUV1_MOUSE,tr|A8DUV3|A8DUV3_MOUSE,tr|Q61287|Q61287_MOUSE,tr|Q91VB8|Q91VB8_MOUSE,tr|Q9CWS5|Q9CWS5_MOUSE,tr|Q9CY06|Q9CY06_MOUSE,tr|Q9CY10|Q9CY10_MOUSE	BerMus_DCpUN_SJ_20151202.fasta	15 085,4	100,0 %	4	7	26	0,223%	12,7%	possibly correct	true	File7184 Spectrum1268 scans: 3584	SHHPADFTPAVHASLDK	A	F	99,7 %	37,1	51,3	34,7	2			458228700	1 828,885696	1 829,893046	4	-0,00007394	-0,04041	886000	2130570	112	128	true
170106 2015-03-01 04 sans dig	Uncategorized Sample	1	QE003777TA (F003988)	Hemoglobin subunit alpha OS=Mus musculus (Mouse) GN=Hba PE=1 SV=2	sp|P01942|HBA_MOUSE,tr|A8DUV1|A8DUV1_MOUSE,tr|A8DUV3|A8DUV3_MOUSE,tr|Q61287|Q61287_MOUSE,tr|Q91VB8|Q91VB8_MOUSE,tr|Q9CWS5|Q9CWS5_MOUSE,tr|Q9CY06|Q9CY06_MOUSE,tr|Q9CY10|Q9CY10_MOUSE	BerMus_DCpUN_SJ_20151202.fasta	15 085,4	100,0 %	4	7	26	0,223%	12,7%	possibly correct	true	File7184 Spectrum1266 scans: 3582	SHHPADFTPAVHASLDK	A	F	99,7 %	42,8	51,3	42,3	2			458228700	1 828,885696	1 829,893046	4	-0,00007394	-0,04041	886000	1942790	112	128	true
170106 2015-03-01 04 sans dig	Uncategorized Sample	1	QE003777TA (F003988)	Large neutral amino acids transporter small subunit 1 OS=Mus musculus (Mouse) GN=Slc7a5 PE=1 SV=2	sp|Q9Z127|LAT1_MOUSE,tr|Q3UQM7|Q3UQM7_MOUSE	BerMus_DCpUN_SJ_20151202.fasta	55 874,0	100,0 %	3	3	5	0,0429%	4,49%	possibly correct	true	File7184 Spectrum1223 scans: 3534	aVAGAKRRAVATPAAAAAEEERQ	M	A	99,7 %	37,6	51,5	37,6	2		n-term: Acetyl (+42,01)	779419250	2 335,235922	2 336,242913	3	0,0002853	0,1221	875000	402653	2	24	true
170106 2015-03-01 04 sans dig	Uncategorized Sample	1	QE003777TA (F003988)	Large neutral amino acids transporter small subunit 1 OS=Mus musculus (Mouse) GN=Slc7a5 PE=1 SV=2	sp|Q9Z127|LAT1_MOUSE,tr|Q3UQM7|Q3UQM7_MOUSE	BerMus_DCpUN_SJ_20151202.fasta	55 874,0	100,0 %	3	3	5	0,0429%	4,49%	possibly correct	true	File7184 Spectrum1227 scans: 3539	aVAGAKRRAVATPAAAAAEEERQ	M	A	99,7 %	67,1	51,5	67,1	2		n-term: Acetyl (+42,01)	779419430	2 335,236462	2 336,242913	3	0,0008253	0,3533	876000	297651	2	24	true
170106 2015-03-01 04 sans dig	Uncategorized Sample	1	QE003777TA (F003988)	Large neutral amino acids transporter small subunit 1 OS=Mus musculus (Mouse) GN=Slc7a5 PE=1 SV=2	sp|Q9Z127|LAT1_MOUSE,tr|Q3UQM7|Q3UQM7_MOUSE	BerMus_DCpUN_SJ_20151202.fasta	55 874,0	100,0 %	3	3	5	0,0429%	4,49%	possibly correct	true	File7184 Spectrum631 scans: 2883	RRAVATPAAAAAEEE	K	R	99,7 %	21,7	51,0	19,9	2			504930240	1 511,768892	1 512,776446	3	-0,0002779	-0,1837	740000	1181860	8	22	true
170106 2015-03-01 04 sans dig	Uncategorized Sample	1	QE003777TA (F003988)	Large neutral amino acids transporter small subunit 1 OS=Mus musculus (Mouse) GN=Slc7a5 PE=1 SV=2	sp|Q9Z127|LAT1_MOUSE,tr|Q3UQM7|Q3UQM7_MOUSE	BerMus_DCpUN_SJ_20151202.fasta	55 874,0	100,0 %	3	3	5	0,0429%	4,49%	possibly correct	true	File7184 Spectrum561 scans: 2806	RRAVATPAAAAAEEER	K	Q	99,7 %	43,3	50,7	40,9	2			556964050	1 667,870322	1 668,877546	3	0,00005206	0,03119	722000	762654	8	23	true
170106 2015-03-01 04 sans dig	Uncategorized Sample	1	QE003777TA (F003988)	Large neutral amino acids transporter small subunit 1 OS=Mus musculus (Mouse) GN=Slc7a5 PE=1 SV=2	sp|Q9Z127|LAT1_MOUSE,tr|Q3UQM7|Q3UQM7_MOUSE	BerMus_DCpUN_SJ_20151202.fasta	55 874,0	100,0 %	3	3	5	0,0429%	4,49%	possibly correct	true	File7184 Spectrum572 scans: 2818	RRAVATPAAAAAEEER	K	Q	99,7 %	55,2	50,7	54,1	2			556964050	1 667,870322	1 668,877546	3	0,00005206	0,03119	725000	467235	8	23	true
170106 2015-03-01 04 sans dig	Uncategorized Sample	1	QE003777TA (F003988)	Lymphocyte antigen 86 OS=Mus musculus (Mouse) GN=Ly86 PE=1 SV=1	sp|O88188|LY86_MOUSE	BerMus_DCpUN_SJ_20151202.fasta	17 811,6	99,1 %	1	1	1	0,00859%	12,3%	possibly correct	true	File7184 Spectrum3307 scans: 5863	KGEQIYYAGPVNNPGLDVPQ	R	G	99,7 %	32,1	52,1	30,0	2			1 080,039790	2 158,065028	2 159,077046	2	-0,004742	-2196	1 355,00	867131	116	135	true
170106 2015-03-01 04 sans dig	Uncategorized Sample	1	QE003777TA (F003988)	Metastasis-associated protein MTA2 OS=Mus musculus (Mouse) GN=Mta2 PE=1 SV=1	sp|Q9R190|MTA2_MOUSE,tr|Q3TZP3|Q3TZP3_MOUSE,tr|Q3UDZ8|Q3UDZ8_MOUSE	BerMus_DCpUN_SJ_20151202.fasta	75 032,1	100,0 %	2	2	3	0,0258%	1,80%	possibly correct	true	File7184 Spectrum827 scans: 3099	IPTYTKPNPNQ	Y	I	99,7 %	24,1	50,7	18,5	2			636832090	1 271,649628	1 272,658446	2	-0,001542	-1212	785000	305427	336	346	true
170106 2015-03-01 04 sans dig	Uncategorized Sample	1	QE003777TA (F003988)	Metastasis-associated protein MTA2 OS=Mus musculus (Mouse) GN=Mta2 PE=1 SV=1	sp|Q9R190|MTA2_MOUSE,tr|Q3TZP3|Q3TZP3_MOUSE,tr|Q3UDZ8|Q3UDZ8_MOUSE	BerMus_DCpUN_SJ_20151202.fasta	75 032,1	100,0 %	2	2	3	0,0258%	1,80%	possibly correct	true	File7184 Spectrum1314 scans: 3634	YIPTYTKPNPNQ	V	I	99,7 %	46,9	51,3	39,6	2			718363400	1 434,712248	1 435,721746	2	-0,002222	-1548	896000	1564090	335	346	true
170106 2015-03-01 04 sans dig	Uncategorized Sample	1	QE003777TA (F003988)	Metastasis-associated protein MTA2 OS=Mus musculus (Mouse) GN=Mta2 PE=1 SV=1	sp|Q9R190|MTA2_MOUSE,tr|Q3TZP3|Q3TZP3_MOUSE,tr|Q3UDZ8|Q3UDZ8_MOUSE	BerMus_DCpUN_SJ_20151202.fasta	75 032,1	100,0 %	2	2	3	0,0258%	1,80%	possibly correct	true	File7184 Spectrum1305 scans: 3624	YIPTYTKPNPNQ	V	I	99,7 %	65,7	51,2	64,0	2			718365050	1 434,715548	1 435,721746	2	0,001078	0,7509	894000	2322720	335	346	true
170106 2015-03-01 04 sans dig	Uncategorized Sample	1	QE003777TA (F003988)	Aspartate aminotransferase, cytoplasmic OS=Mus musculus (Mouse) GN=Got1 PE=1 SV=3	sp|P05201|AATC_MOUSE	BerMus_DCpUN_SJ_20151202.fasta	46 248,4	100,0 %	2	2	5	0,0429%	3,87%	possibly correct	true	File7184 Spectrum2579 scans: 5037	KNLDYVATSIHEAVT	T	K	99,7 %	34,5	51,6	34,5	2			554289180	1 659,845712	1 660,854146	3	-0,001158	-0,6972	1 178,00	5056570	396	410	true
170106 2015-03-01 04 sans dig	Uncategorized Sample	1	QE003777TA (F003988)	Aspartate aminotransferase, cytoplasmic OS=Mus musculus (Mouse) GN=Got1 PE=1 SV=3	sp|P05201|AATC_MOUSE	BerMus_DCpUN_SJ_20151202.fasta	46 248,4	100,0 %	2	2	5	0,0429%	3,87%	possibly correct	true	File7184 Spectrum2570 scans: 5025	KNLDYVATSIHEAVT	T	K	99,7 %	38,0	51,4	38,0	2			554290650	1 659,850122	1 660,854146	3	0,003252	1958	1 176,00	4697440	396	410	true
170106 2015-03-01 04 sans dig	Uncategorized Sample	1	QE003777TA (F003988)	Aspartate aminotransferase, cytoplasmic OS=Mus musculus (Mouse) GN=Got1 PE=1 SV=3	sp|P05201|AATC_MOUSE	BerMus_DCpUN_SJ_20151202.fasta	46 248,4	100,0 %	2	2	5	0,0429%	3,87%	possibly correct	true	File7184 Spectrum2577 scans: 5033	KNLDYVATSIHEAVT	T	K	99,7 %	38,9	51,5	27,4	2			554289790	1 659,847542	1 660,854146	3	0,0006721	0,4046	1 177,00	5548340	396	410	true
170106 2015-03-01 04 sans dig	Uncategorized Sample	1	QE003777TA (F003988)	Aspartate aminotransferase, cytoplasmic OS=Mus musculus (Mouse) GN=Got1 PE=1 SV=3	sp|P05201|AATC_MOUSE	BerMus_DCpUN_SJ_20151202.fasta	46 248,4	100,0 %	2	2	5	0,0429%	3,87%	possibly correct	true	File7184 Spectrum2356 scans: 4786	KNLDYVATSIHEAVTK	T	I	99,7 %	25,1	51,3	19,8	2			596988220	1 787,942832	1 788,949146	3	0,0009621	0,5378	1 128,00	7141980	396	411	true
170106 2015-03-01 04 sans dig	Uncategorized Sample	1	QE003777TA (F003988)	Aspartate aminotransferase, cytoplasmic OS=Mus musculus (Mouse) GN=Got1 PE=1 SV=3	sp|P05201|AATC_MOUSE	BerMus_DCpUN_SJ_20151202.fasta	46 248,4	100,0 %	2	2	5	0,0429%	3,87%	possibly correct	true	File7184 Spectrum2351 scans: 4780	KNLDYVATSIHEAVTK	T	I	99,7 %	38,8	51,4	35,8	2			596986450	1 787,937522	1 788,949146	3	-0,004348	-2430	1 126,00	11161500	396	411	true
170106 2015-03-01 04 sans dig	Uncategorized Sample	1	QE003777TA (F003988)	Integral membrane protein 2B OS=Mus musculus (Mouse) GN=Itm2b PE=1 SV=1	sp|O89051|ITM2B_MOUSE,tr|Q3TVJ0|Q3TVJ0_MOUSE,tr|Q3UCT9|Q3UCT9_MOUSE,tr|Q9D1Q3|Q9D1Q3_MOUSE	BerMus_DCpUN_SJ_20151202.fasta	30 260,8	100,0 %	2	2	5	0,0429%	6,02%	possibly correct	true	File7184 Spectrum569 scans: 2815	KVTFNSALAQKEAKK	V	D	99,7 %	39,4	47,5	36,7	2			554989010	1 661,945202	1 662,953846	3	-0,001368	-0,8226	724000	489445	3	17	true
170106 2015-03-01 04 sans dig	Uncategorized Sample	1	QE003777TA (F003988)	Integral membrane protein 2B OS=Mus musculus (Mouse) GN=Itm2b PE=1 SV=1	sp|O89051|ITM2B_MOUSE,tr|Q3TVJ0|Q3TVJ0_MOUSE,tr|Q3UCT9|Q3UCT9_MOUSE,tr|Q9D1Q3|Q9D1Q3_MOUSE	BerMus_DCpUN_SJ_20151202.fasta	30 260,8	100,0 %	2	2	5	0,0429%	6,02%	possibly correct	true	File7184 Spectrum577 scans: 2824	KVTFNSALAQKEAKK	V	D	99,7 %	44,5	47,2	40,6	2			554989140	1 661,945592	1 662,953846	3	-0,0009779	-0,5881	726000	415634	3	17	true
170106 2015-03-01 04 sans dig	Uncategorized Sample	1	QE003777TA (F003988)	Integral membrane protein 2B OS=Mus musculus (Mouse) GN=Itm2b PE=1 SV=1	sp|O89051|ITM2B_MOUSE,tr|Q3TVJ0|Q3TVJ0_MOUSE,tr|Q3UCT9|Q3UCT9_MOUSE,tr|Q9D1Q3|Q9D1Q3_MOUSE	BerMus_DCpUN_SJ_20151202.fasta	30 260,8	100,0 %	2	2	5	0,0429%	6,02%	possibly correct	true	File7184 Spectrum570 scans: 2816	KVTFNSALAQKEAKK	V	D	99,7 %	47,8	47,5	47,8	2			554989010	1 661,945202	1 662,953846	3	-0,001368	-0,8226	724000	456439	3	17	true
170106 2015-03-01 04 sans dig	Uncategorized Sample	1	QE003777TA (F003988)	Integral membrane protein 2B OS=Mus musculus (Mouse) GN=Itm2b PE=1 SV=1	sp|O89051|ITM2B_MOUSE,tr|Q3TVJ0|Q3TVJ0_MOUSE,tr|Q3UCT9|Q3UCT9_MOUSE,tr|Q9D1Q3|Q9D1Q3_MOUSE	BerMus_DCpUN_SJ_20151202.fasta	30 260,8	100,0 %	2	2	5	0,0429%	6,02%	possibly correct	true	File7184 Spectrum634 scans: 2886	KVTFNSALAQKEAKKD	V	E	99,7 %	22,9	49,7	17,0	2			593331670	1 776,973182	1 777,980846	3	-0,0003879	-0,2182	740000	460541	3	18	true
170106 2015-03-01 04 sans dig	Uncategorized Sample	1	QE003777TA (F003988)	Integral membrane protein 2B OS=Mus musculus (Mouse) GN=Itm2b PE=1 SV=1	sp|O89051|ITM2B_MOUSE,tr|Q3TVJ0|Q3TVJ0_MOUSE,tr|Q3UCT9|Q3UCT9_MOUSE,tr|Q9D1Q3|Q9D1Q3_MOUSE	BerMus_DCpUN_SJ_20151202.fasta	30 260,8	100,0 %	2	2	5	0,0429%	6,02%	possibly correct	true	File7184 Spectrum613 scans: 2863	KVTFNSALAQKEAKKD	V	E	99,7 %	33,5	49,7	33,5	2			593331540	1 776,972792	1 777,980846	3	-0,0007779	-0,4375	735000	670139	3	18	true
170106 2015-03-01 04 sans dig	Uncategorized Sample	1	QE003777TA (F003988)	40S ribosomal protein S5 OS=Mus musculus (Mouse) GN=Rps5 PE=1 SV=3	sp|P97461|RS5_MOUSE,tr|D3YYM6|D3YYM6_MOUSE,tr|Q91V55|Q91V55_MOUSE	BerMus_DCpUN_SJ_20151202.fasta	22 890,0	99,9 %	1	1	2	0,0172%	8,33%	possibly correct	true	File7184 Spectrum4203 scans: 6858	tEWEAATPAVAETPDIK	M	L	99,5 %	21,1	51,3	21,1	2		n-term: Acetyl (+42,01)	935959780	1 869,905008	1 870,907113	2	0,005171	2764	1 559,00	3747230	2	18	true
170106 2015-03-01 04 sans dig	Uncategorized Sample	1	QE003777TA (F003988)	40S ribosomal protein S5 OS=Mus musculus (Mouse) GN=Rps5 PE=1 SV=3	sp|P97461|RS5_MOUSE,tr|D3YYM6|D3YYM6_MOUSE,tr|Q91V55|Q91V55_MOUSE	BerMus_DCpUN_SJ_20151202.fasta	22 890,0	99,9 %	1	1	2	0,0172%	8,33%	possibly correct	true	File7184 Spectrum4204 scans: 6859	tEWEAATPAVAETPDIK	M	L	99,7 %	26,3	51,3	26,3	2		n-term: Acetyl (+42,01)	935959780	1 869,905008	1 870,907113	2	0,005171	2764	1 559,00	3604160	2	18	true
170106 2015-03-01 04 sans dig	Uncategorized Sample	1	QE003777TA (F003988)	Lipopolysaccharide-induced tumor necrosis factor-alpha factor homolog OS=Mus musculus (Mouse) GN=Litaf PE=1 SV=1	sp|Q9JLJ0|LITAF_MOUSE,tr|E0CYR5|E0CYR5_MOUSE	BerMus_DCpUN_SJ_20151202.fasta	16 945,1	100,0 %	2	2	3	0,0258%	9,94%	possibly correct	true	File7184 Spectrum3029 scans: 5554	PPSYYTQPVPVPNAN	N	A	99,7 %	30,2	51,1	26,7	2			822407350	1 642,800148	1 643,806446	2	0,0009781	0,5950	1 290,00	2808540	58	72	true
170106 2015-03-01 04 sans dig	Uncategorized Sample	1	QE003777TA (F003988)	Lipopolysaccharide-induced tumor necrosis factor-alpha factor homolog OS=Mus musculus (Mouse) GN=Litaf PE=1 SV=1	sp|Q9JLJ0|LITAF_MOUSE,tr|E0CYR5|E0CYR5_MOUSE	BerMus_DCpUN_SJ_20151202.fasta	16 945,1	100,0 %	2	2	3	0,0258%	9,94%	possibly correct	true	File7184 Spectrum3159 scans: 5697	PPSYYTQPVPVPNANA	N	I	99,7 %	23,3	51,1	20,8	2			857923950	1 713,833348	1 714,843546	2	-0,002922	-1704	1 320,00	652945	58	73	true
170106 2015-03-01 04 sans dig	Uncategorized Sample	1	QE003777TA (F003988)	Lipopolysaccharide-induced tumor necrosis factor-alpha factor homolog OS=Mus musculus (Mouse) GN=Litaf PE=1 SV=1	sp|Q9JLJ0|LITAF_MOUSE,tr|E0CYR5|E0CYR5_MOUSE	BerMus_DCpUN_SJ_20151202.fasta	16 945,1	100,0 %	2	2	3	0,0258%	9,94%	possibly correct	true	File7184 Spectrum3163 scans: 5701	PPSYYTQPVPVPNANA	N	I	99,7 %	24,3	51,1	21,6	2			857923950	1 713,833348	1 714,843546	2	-0,002922	-1704	1 321,00	538546	58	73	true
170106 2015-03-01 04 sans dig	Uncategorized Sample	1	QE003777TA (F003988)	Alcohol dehydrogenase class-3 OS=Mus musculus (Mouse) GN=Adh5 PE=1 SV=3	sp|P28474|ADHX_MOUSE,tr|A0A0G2JGS3|A0A0G2JGS3_MOUSE,tr|Q6P5I3|Q6P5I3_MOUSE	BerMus_DCpUN_SJ_20151202.fasta	39 547,2	99,1 %	1	1	1	0,00859%	3,74%	possibly correct	true	File7184 Spectrum875 scans: 3151	EEIEVAPPKAHEVR	I	I	99,7 %	36,8	51,3	18,9	2			535286320	1 602,837132	1 603,843946	3	0,0004621	0,2881	796000	1326040	23	36	true
170106 2015-03-01 04 sans dig	Uncategorized Sample	1	QE003777TA (F003988)	Putative uncharacterized protein OS=Mus musculus (Mouse) GN=4930577N17Rik PE=2 SV=1	tr|Q9CUF6|Q9CUF6_MOUSE	BerMus_DCpUN_SJ_20151202.fasta	41 210,1	97,7 %	1	1	1	0,00859%	4,17%	possibly correct	true	File7184 Spectrum475 scans: 2711	APAAAAAAPPPPPLSP	P	E	99,2 %	24,3	49,5	8,75	2			698383730	1 394,752908	1 395,763246	2	-0,003062	-2194	702000	218270	60	75	true
170106 2015-03-01 04 sans dig	Uncategorized Sample	1	QE003777TA (F003988)	Fibroleukin OS=Mus musculus (Mouse) GN=Fgl2 PE=1 SV=1	sp|P12804|FGL2_MOUSE,tr|Q544K3|Q544K3_MOUSE	BerMus_DCpUN_SJ_20151202.fasta	48 951,8	99,1 %	1	1	1	0,00859%	3,47%	possibly correct	true	File7184 Spectrum2321 scans: 4746	EWKDYKAGFGNLERE	R	F	99,7 %	40,9	50,8	40,9	2			614631470	1 840,872582	1 841,881846	3	-0,001988	-1079	1 120,00	3541540	260	274	true
170106 2015-03-01 04 sans dig	Uncategorized Sample	1	QE003777TA (F003988)	Minor histocompatibility antigen H13 OS=Mus musculus (Mouse) GN=Hm13 PE=1 SV=1	sp|Q9D8V0|HM13_MOUSE	BerMus_DCpUN_SJ_20151202.fasta	41 750,2	99,1 %	1	1	1	0,00859%	6,61%	possibly correct	true	File7184 Spectrum281 scans: 2498	PAAETESKEESTEASASKRLEKKEK	D	-	99,7 %	20,9	52,9	18,8	2			553486210	2 762,394670	2 763,400846	5	0,001100	0,3981	658000	242314	354	378	true
170106 2015-03-01 04 sans dig	Uncategorized Sample	1	QE003777TA (F003988)	Interleukin-4 receptor subunit alpha OS=Mus musculus (Mouse) GN=Il4r PE=1 SV=1	sp|P16382|IL4RA_MOUSE,tr|Q3U905|Q3U905_MOUSE,tr|Q921I3|Q921I3_MOUSE	BerMus_DCpUN_SJ_20151202.fasta	87 627,0	100,0 %	2	2	2	0,0172%	2,59%	possibly correct	true	File7184 Spectrum1943 scans: 4326	DDGHGGYKPFQNPVPNQSPSS	T	V	99,7 %	44,9	49,0	44,9	2			743339780	2 226,997512	2 228,000546	3	0,004242	1904	1 035,00	2849450	625	645	true
170106 2015-03-01 04 sans dig	Uncategorized Sample	1	QE003777TA (F003988)	Interleukin-4 receptor subunit alpha OS=Mus musculus (Mouse) GN=Il4r PE=1 SV=1	sp|P16382|IL4RA_MOUSE,tr|Q3U905|Q3U905_MOUSE,tr|Q921I3|Q921I3_MOUSE	BerMus_DCpUN_SJ_20151202.fasta	87 627,0	100,0 %	2	2	2	0,0172%	2,59%	possibly correct	true	File7184 Spectrum1214 scans: 3524	KPFQNPVPNQSPS	Y	S	99,7 %	32,5	50,8	16,7	2			720366390	1 438,718228	1 439,727846	2	-0,002342	-1627	873000	2873310	632	644	true
170106 2015-03-01 04 sans dig	Uncategorized Sample	1	QE003777TA (F003988)	Latexin OS=Mus musculus (Mouse) GN=Lxn PE=1 SV=2	sp|P70202|LXN_MOUSE,tr|Q14BZ3|Q14BZ3_MOUSE	BerMus_DCpUN_SJ_20151202.fasta	25 491,3	99,1 %	1	1	2	0,0172%	7,21%	possibly correct	true	File7184 Spectrum1067 scans: 3363	IPPTHYAASRAASVAE	E	N	99,7 %	32,2	51,1	23,2	2			820922550	1 639,830548	1 640,839046	2	-0,001222	-0,7447	840000	1299230	3	18	true
170106 2015-03-01 04 sans dig	Uncategorized Sample	1	QE003777TA (F003988)	Latexin OS=Mus musculus (Mouse) GN=Lxn PE=1 SV=2	sp|P70202|LXN_MOUSE,tr|Q14BZ3|Q14BZ3_MOUSE	BerMus_DCpUN_SJ_20151202.fasta	25 491,3	99,1 %	1	1	2	0,0172%	7,21%	possibly correct	true	File7184 Spectrum1062 scans: 3357	IPPTHYAASRAASVAE	E	N	99,7 %	52,9	51,1	34,7	2			820922120	1 639,829688	1 640,839046	2	-0,002082	-1269	839000	1253820	3	18	true
170106 2015-03-01 04 sans dig	Uncategorized Sample	1	QE003777TA (F003988)	Alpha-soluble NSF attachment protein OS=Mus musculus (Mouse) GN=Napa PE=1 SV=1	sp|Q9DB05|SNAA_MOUSE,tr|Q9CXX1|Q9CXX1_MOUSE	BerMus_DCpUN_SJ_20151202.fasta	33 190,8	99,1 %	1	1	1	0,00859%	5,42%	possibly correct	true	File7184 Spectrum1435 scans: 3767	DAGNAFKKADPQEAIN	V	C	99,7 %	22,3	51,1	21,6	2			563613280	1 687,818012	1 688,824046	3	0,001242	0,7355	922000	1354720	87	102	true
170106 2015-03-01 04 sans dig	Uncategorized Sample	1	QE003777TA (F003988)	V-type proton ATPase subunit S1 OS=Mus musculus (Mouse) GN=Atp6ap1 PE=1 SV=1	sp|Q9R1Q9|VAS1_MOUSE,tr|B7FAU3|B7FAU3_MOUSE,tr|Q3THZ3|Q3THZ3_MOUSE,tr|Q3TKX1|Q3TKX1_MOUSE,tr|Q3TWN7|Q3TWN7_MOUSE,tr|Q3UCY7|Q3UCY7_MOUSE,tr|Q3UWN7|Q3UWN7_MOUSE,tr|Q571E2|Q571E2_MOUSE	BerMus_DCpUN_SJ_20151202.fasta	51 008,7	99,1 %	1	1	2	0,0172%	3,24%	possibly correct	true	File7184 Spectrum1797 scans: 4166	RLPYTASSGLmAPRE	I	V	99,7 %	50,1	51,4	37,5	2		m11: Oxidation (+15,99)	555620300	1 663,839072	1 664,842561	3	0,003787	2275	1 002,00	2542200	174	188	true
170106 2015-03-01 04 sans dig	Uncategorized Sample	1	QE003777TA (F003988)	V-type proton ATPase subunit S1 OS=Mus musculus (Mouse) GN=Atp6ap1 PE=1 SV=1	sp|Q9R1Q9|VAS1_MOUSE,tr|B7FAU3|B7FAU3_MOUSE,tr|Q3THZ3|Q3THZ3_MOUSE,tr|Q3TKX1|Q3TKX1_MOUSE,tr|Q3TWN7|Q3TWN7_MOUSE,tr|Q3UCY7|Q3UCY7_MOUSE,tr|Q3UWN7|Q3UWN7_MOUSE,tr|Q571E2|Q571E2_MOUSE	BerMus_DCpUN_SJ_20151202.fasta	51 008,7	99,1 %	1	1	2	0,0172%	3,24%	possibly correct	true	File7184 Spectrum1794 scans: 4162	RLPYTASSGLmAPRE	I	V	99,7 %	54,3	51,6	44,1	2		m11: Oxidation (+15,99)	555619570	1 663,836882	1 664,842561	3	0,001597	0,9593	1 001,00	2956330	174	188	true
170106 2015-03-01 04 sans dig	Uncategorized Sample	1	QE003777TA (F003988)	Tumor necrosis factor receptor superfamily member 10B OS=Mus musculus (Mouse) GN=Tnfrsf10b PE=2 SV=3	sp|Q9QZM4|TR10B_MOUSE	BerMus_DCpUN_SJ_20151202.fasta	42 164,8	100,0 %	3	3	8	0,0687%	4,72%	possibly correct	true	File7184 Spectrum1455 scans: 3789	GRFTYQNAAAQPETGPG	S	G	99,7 %	29,6	50,5	27,8	2			882917540	1 763,820528	1 764,830146	2	-0,002342	-1327	927000	1788310	360	376	true
170106 2015-03-01 04 sans dig	Uncategorized Sample	1	QE003777TA (F003988)	Tumor necrosis factor receptor superfamily member 10B OS=Mus musculus (Mouse) GN=Tnfrsf10b PE=2 SV=3	sp|Q9QZM4|TR10B_MOUSE	BerMus_DCpUN_SJ_20151202.fasta	42 164,8	100,0 %	3	3	8	0,0687%	4,72%	possibly correct	true	File7184 Spectrum1454 scans: 3788	GRFTYQNAAAQPETGPG	S	G	99,7 %	30,5	50,5	26,8	2			882917540	1 763,820528	1 764,830146	2	-0,002342	-1327	926000	2099030	360	376	true
170106 2015-03-01 04 sans dig	Uncategorized Sample	1	QE003777TA (F003988)	Tumor necrosis factor receptor superfamily member 10B OS=Mus musculus (Mouse) GN=Tnfrsf10b PE=2 SV=3	sp|Q9QZM4|TR10B_MOUSE	BerMus_DCpUN_SJ_20151202.fasta	42 164,8	100,0 %	3	3	8	0,0687%	4,72%	possibly correct	true	File7184 Spectrum1441 scans: 3774	RFTYQNAAAQPETGPG	G	G	99,7 %	21,9	50,5	21,9	2			854407650	1 706,800748	1 707,808646	2	-0,0006219	-0,3642	924000	7941730	361	376	true
170106 2015-03-01 04 sans dig	Uncategorized Sample	1	QE003777TA (F003988)	Tumor necrosis factor receptor superfamily member 10B OS=Mus musculus (Mouse) GN=Tnfrsf10b PE=2 SV=3	sp|Q9QZM4|TR10B_MOUSE	BerMus_DCpUN_SJ_20151202.fasta	42 164,8	100,0 %	3	3	8	0,0687%	4,72%	possibly correct	true	File7184 Spectrum1429 scans: 3761	RFTYQNAAAQPETGPG	G	G	99,7 %	40,2	50,5	39,2	2			854407590	1 706,800628	1 707,808646	2	-0,0007419	-0,4344	921000	15896000	361	376	true
170106 2015-03-01 04 sans dig	Uncategorized Sample	1	QE003777TA (F003988)	Tumor necrosis factor receptor superfamily member 10B OS=Mus musculus (Mouse) GN=Tnfrsf10b PE=2 SV=3	sp|Q9QZM4|TR10B_MOUSE	BerMus_DCpUN_SJ_20151202.fasta	42 164,8	100,0 %	3	3	8	0,0687%	4,72%	possibly correct	true	File7184 Spectrum1438 scans: 3771	RFTYQNAAAQPETGPG	G	G	99,7 %	48,0	50,5	40,4	2			854407650	1 706,800748	1 707,808646	2	-0,0006219	-0,3642	923000	13559500	361	376	true
170106 2015-03-01 04 sans dig	Uncategorized Sample	1	QE003777TA (F003988)	Tumor necrosis factor receptor superfamily member 10B OS=Mus musculus (Mouse) GN=Tnfrsf10b PE=2 SV=3	sp|Q9QZM4|TR10B_MOUSE	BerMus_DCpUN_SJ_20151202.fasta	42 164,8	100,0 %	3	3	8	0,0687%	4,72%	possibly correct	true	File7184 Spectrum1450 scans: 3784	SGRFTYQNAAAQPETGPG	K	G	99,7 %	21,0	50,1	20,8	2			926434330	1 850,854108	1 851,862146	2	-0,0007619	-0,4114	926000	7975940	359	376	true
170106 2015-03-01 04 sans dig	Uncategorized Sample	1	QE003777TA (F003988)	Tumor necrosis factor receptor superfamily member 10B OS=Mus musculus (Mouse) GN=Tnfrsf10b PE=2 SV=3	sp|Q9QZM4|TR10B_MOUSE	BerMus_DCpUN_SJ_20151202.fasta	42 164,8	100,0 %	3	3	8	0,0687%	4,72%	possibly correct	true	File7184 Spectrum1448 scans: 3782	SGRFTYQNAAAQPETGPG	K	G	99,7 %	31,0	50,1	29,4	2			926434330	1 850,854108	1 851,862146	2	-0,0007619	-0,4114	925000	11157400	359	376	true
170106 2015-03-01 04 sans dig	Uncategorized Sample	1	QE003777TA (F003988)	Tumor necrosis factor receptor superfamily member 10B OS=Mus musculus (Mouse) GN=Tnfrsf10b PE=2 SV=3	sp|Q9QZM4|TR10B_MOUSE	BerMus_DCpUN_SJ_20151202.fasta	42 164,8	100,0 %	3	3	8	0,0687%	4,72%	possibly correct	true	File7184 Spectrum1449 scans: 3783	SGRFTYQNAAAQPETGPG	K	G	99,7 %	38,8	50,1	37,2	2			926434330	1 850,854108	1 851,862146	2	-0,0007619	-0,4114	926000	11021900	359	376	true
170106 2015-03-01 04 sans dig	Uncategorized Sample	1	QE003777TA (F003988)	Protein LAP2 OS=Mus musculus (Mouse) GN=Erbb2ip PE=1 SV=3	sp|Q80TH2|LAP2_MOUSE,tr|B2RUK2|B2RUK2_MOUSE,tr|B7ZNX6|B7ZNX6_MOUSE,tr|B7ZNY4|B7ZNY4_MOUSE	BerMus_DCpUN_SJ_20151202.fasta	157 251,1	99,1 %	1	1	3	0,0258%	1,21%	possibly correct	true	File7184 Spectrum114 scans: 2309	YSQTHHPPQASVARHPS	H	R	98,2 %	20,0	51,1	10,6	2			475735110	1 898,911336	1 899,920846	4	-0,002234	-1176	615000	97 837,2	1260	1276	true
170106 2015-03-01 04 sans dig	Uncategorized Sample	1	QE003777TA (F003988)	Protein LAP2 OS=Mus musculus (Mouse) GN=Erbb2ip PE=1 SV=3	sp|Q80TH2|LAP2_MOUSE,tr|B2RUK2|B2RUK2_MOUSE,tr|B7ZNX6|B7ZNX6_MOUSE,tr|B7ZNY4|B7ZNY4_MOUSE	BerMus_DCpUN_SJ_20151202.fasta	157 251,1	99,1 %	1	1	3	0,0258%	1,21%	possibly correct	true	File7184 Spectrum116 scans: 2311	YSQTHHPPQASVARHPS	H	R	99,7 %	26,0	51,1	26,0	2			475735110	1 898,911336	1 899,920846	4	-0,002234	-1176	615000	79 525,7	1260	1276	true
170106 2015-03-01 04 sans dig	Uncategorized Sample	1	QE003777TA (F003988)	Protein LAP2 OS=Mus musculus (Mouse) GN=Erbb2ip PE=1 SV=3	sp|Q80TH2|LAP2_MOUSE,tr|B2RUK2|B2RUK2_MOUSE,tr|B7ZNX6|B7ZNX6_MOUSE,tr|B7ZNY4|B7ZNY4_MOUSE	BerMus_DCpUN_SJ_20151202.fasta	157 251,1	99,1 %	1	1	3	0,0258%	1,21%	possibly correct	true	File7184 Spectrum115 scans: 2310	YSQTHHPPQASVARHPS	H	R	99,7 %	28,7	51,1	28,7	2			475735110	1 898,911336	1 899,920846	4	-0,002234	-1176	615000	103765	1260	1276	true
170106 2015-03-01 04 sans dig	Uncategorized Sample	1	QE003777TA (F003988)	Syntaxin-binding protein 1 OS=Mus musculus (Mouse) GN=Stxbp1 PE=1 SV=2	sp|O08599|STXB1_MOUSE	BerMus_DCpUN_SJ_20151202.fasta	67 571,8	99,1 %	1	1	3	0,0258%	2,36%	possibly correct	true	File7184 Spectrum1604 scans: 3953	DVYKYETSGIGEAR	N	V	99,7 %	45,9	50,6	30,8	2			529926090	1 586,756442	1 587,765046	3	-0,001328	-0,8364	959000	2415220	262	275	true
170106 2015-03-01 04 sans dig	Uncategorized Sample	1	QE003777TA (F003988)	Syntaxin-binding protein 1 OS=Mus musculus (Mouse) GN=Stxbp1 PE=1 SV=2	sp|O08599|STXB1_MOUSE	BerMus_DCpUN_SJ_20151202.fasta	67 571,8	99,1 %	1	1	3	0,0258%	2,36%	possibly correct	true	File7184 Spectrum1599 scans: 3948	DVYKYETSGIGEAR	N	V	99,7 %	49,1	50,6	33,7	2			529926090	1 586,756442	1 587,765046	3	-0,001328	-0,8364	958000	2958240	262	275	true
170106 2015-03-01 04 sans dig	Uncategorized Sample	1	QE003777TA (F003988)	Syntaxin-binding protein 1 OS=Mus musculus (Mouse) GN=Stxbp1 PE=1 SV=2	sp|O08599|STXB1_MOUSE	BerMus_DCpUN_SJ_20151202.fasta	67 571,8	99,1 %	1	1	3	0,0258%	2,36%	possibly correct	true	File7184 Spectrum1600 scans: 3949	DVYKYETSGIGEAR	N	V	99,7 %	51,6	50,6	36,3	2			529926090	1 586,756442	1 587,765046	3	-0,001328	-0,8364	959000	2725100	262	275	true
170106 2015-03-01 04 sans dig	Uncategorized Sample	1	QE003777TA (F003988)	Ig mu chain C region OS=Mus musculus (Mouse) GN=Ighm PE=1 SV=2	sp|P01872|IGHM_MOUSE,tr|A0A075B5P6|A0A075B5P6_MOUSE,tr|A0A075B6A0|A0A075B6A0_MOUSE	BerMus_DCpUN_SJ_20151202.fasta	49 972,2	99,1 %	1	1	3	0,0258%	4,19%	possibly correct	true	File7184 Spectrum2024 scans: 4415	LPQEKYVTSAPmPEPGAPG	L	F	99,7 %	20,9	51,4	19,1	2		m12: Oxidation (+15,99)	992986760	1 983,958968	1 984,968761	2	-0,002517	-1268	1 053,00	1344070	373	391	true
170106 2015-03-01 04 sans dig	Uncategorized Sample	1	QE003777TA (F003988)	Ig mu chain C region OS=Mus musculus (Mouse) GN=Ighm PE=1 SV=2	sp|P01872|IGHM_MOUSE,tr|A0A075B5P6|A0A075B5P6_MOUSE,tr|A0A075B6A0|A0A075B6A0_MOUSE	BerMus_DCpUN_SJ_20151202.fasta	49 972,2	99,1 %	1	1	3	0,0258%	4,19%	possibly correct	true	File7184 Spectrum2021 scans: 4412	LPQEKYVTSAPmPEPGAPG	L	F	99,7 %	24,1	51,4	24,1	2		m12: Oxidation (+15,99)	992986760	1 983,958968	1 984,968761	2	-0,002517	-1268	1 052,00	1763770	373	391	true
170106 2015-03-01 04 sans dig	Uncategorized Sample	1	QE003777TA (F003988)	Ig mu chain C region OS=Mus musculus (Mouse) GN=Ighm PE=1 SV=2	sp|P01872|IGHM_MOUSE,tr|A0A075B5P6|A0A075B5P6_MOUSE,tr|A0A075B6A0|A0A075B6A0_MOUSE	BerMus_DCpUN_SJ_20151202.fasta	49 972,2	99,1 %	1	1	3	0,0258%	4,19%	possibly correct	true	File7184 Spectrum2022 scans: 4413	LPQEKYVTSAPmPEPGAPG	L	F	99,7 %	31,3	51,4	31,3	2		m12: Oxidation (+15,99)	992986760	1 983,958968	1 984,968761	2	-0,002517	-1268	1 053,00	1771260	373	391	true
170106 2015-03-01 04 sans dig	Uncategorized Sample	1	QE003777TA (F003988)	Class II histocompatibility antigen, M alpha chain OS=Mus musculus (Mouse) GN=H2-DMa PE=1 SV=1	sp|P28078|DMA_MOUSE,tr|Q31096|Q31096_MOUSE,tr|Q31106|Q31106_MOUSE,tr|Q31107|Q31107_MOUSE,tr|Q31108|Q31108_MOUSE,tr|Q31607|Q31607_MOUSE,tr|Q31621|Q31621_MOUSE,tr|Q61832|Q61832_MOUSE,tr|Q95605|Q95605_MOUSE,tr|Q95606|Q95606_MOUSE,tr|Q9BCZ3|Q9BCZ3_MOUSE	BerMus_DCpUN_SJ_20151202.fasta	28 950,4	99,1 %	1	1	1	0,00859%	6,13%	possibly correct	true	File7184 Spectrum2400 scans: 4835	APVEGASPTSISAVDG	S	L	99,7 %	27,6	50,5	23,1	2			729361450	1 456,708348	1 457,711946	2	0,003678	2523	1 137,00	1982490	166	181	true
170106 2015-03-01 04 sans dig	Uncategorized Sample	1	QE003777TA (F003988)	Glucose-6-phosphate isomerase OS=Mus musculus (Mouse) GN=Gpi1 PE=2 SV=1	tr|B2RXT5|B2RXT5_MOUSE,tr|F6SAC3|F6SAC3_MOUSE	BerMus_DCpUN_SJ_20151202.fasta	38 283,4	99,1 %	1	1	2	0,0172%	5,23%	possibly correct	true	File7184 Spectrum935 scans: 3217	AARDNmFSGSKINYTEDR	E	A	99,2 %	19,7	49,8	18,5	2		m6: Oxidation (+15,99)	523495610	2 089,953336	2 090,956061	4	0,004551	2177	810000	312603	79	96	true
170106 2015-03-01 04 sans dig	Uncategorized Sample	1	QE003777TA (F003988)	Glucose-6-phosphate isomerase OS=Mus musculus (Mouse) GN=Gpi1 PE=2 SV=1	tr|B2RXT5|B2RXT5_MOUSE,tr|F6SAC3|F6SAC3_MOUSE	BerMus_DCpUN_SJ_20151202.fasta	38 283,4	99,1 %	1	1	2	0,0172%	5,23%	possibly correct	true	File7184 Spectrum936 scans: 3219	AARDNmFSGSKINYTEDR	E	A	99,7 %	21,5	49,6	20,6	2		m6: Oxidation (+15,99)	523495300	2 089,952096	2 090,956061	4	0,003311	1584	811000	312475	79	96	true
170106 2015-03-01 04 sans dig	Uncategorized Sample	1	QE003777TA (F003988)	Target of Myb protein 1 OS=Mus musculus (Mouse) GN=Tom1 PE=1 SV=1	sp|O88746|TOM1_MOUSE,tr|Q3UDC3|Q3UDC3_MOUSE,tr|Q561M4|Q561M4_MOUSE	BerMus_DCpUN_SJ_20151202.fasta	54 326,0	100,0 %	2	2	5	0,0429%	3,66%	possibly correct	true	File7184 Spectrum3891 scans: 6511	GDLSQHATPLPTPAVLP	R	G	99,7 %	21,2	50,7	21,2	2			857460450	1 712,906348	1 713,917346	2	-0,003722	-2172	1 489,00	1089090	189	205	true
170106 2015-03-01 04 sans dig	Uncategorized Sample	1	QE003777TA (F003988)	Target of Myb protein 1 OS=Mus musculus (Mouse) GN=Tom1 PE=1 SV=1	sp|O88746|TOM1_MOUSE,tr|Q3UDC3|Q3UDC3_MOUSE,tr|Q561M4|Q561M4_MOUSE	BerMus_DCpUN_SJ_20151202.fasta	54 326,0	100,0 %	2	2	5	0,0429%	3,66%	possibly correct	true	File7184 Spectrum3892 scans: 6512	GDLSQHATPLPTPAVLP	R	G	99,7 %	30,4	50,7	30,3	2			857460450	1 712,906348	1 713,917346	2	-0,003722	-2172	1 490,00	1031080	189	205	true
170106 2015-03-01 04 sans dig	Uncategorized Sample	1	QE003777TA (F003988)	Target of Myb protein 1 OS=Mus musculus (Mouse) GN=Tom1 PE=1 SV=1	sp|O88746|TOM1_MOUSE,tr|Q3UDC3|Q3UDC3_MOUSE,tr|Q561M4|Q561M4_MOUSE	BerMus_DCpUN_SJ_20151202.fasta	54 326,0	100,0 %	2	2	5	0,0429%	3,66%	possibly correct	true	File7184 Spectrum3593 scans: 6179	GDLSQHATPLPTPAVLPG	R	D	99,7 %	27,7	51,2	27,7	2			885972410	1 769,930268	1 770,938846	2	-0,001302	-0,7352	1 421,00	6069940	189	206	true
170106 2015-03-01 04 sans dig	Uncategorized Sample	1	QE003777TA (F003988)	Target of Myb protein 1 OS=Mus musculus (Mouse) GN=Tom1 PE=1 SV=1	sp|O88746|TOM1_MOUSE,tr|Q3UDC3|Q3UDC3_MOUSE,tr|Q561M4|Q561M4_MOUSE	BerMus_DCpUN_SJ_20151202.fasta	54 326,0	100,0 %	2	2	5	0,0429%	3,66%	possibly correct	true	File7184 Spectrum3599 scans: 6185	GDLSQHATPLPTPAVLPG	R	D	99,7 %	34,3	51,2	34,3	2			885972410	1 769,930268	1 770,938846	2	-0,001302	-0,7352	1 422,00	5745830	189	206	true
170106 2015-03-01 04 sans dig	Uncategorized Sample	1	QE003777TA (F003988)	Target of Myb protein 1 OS=Mus musculus (Mouse) GN=Tom1 PE=1 SV=1	sp|O88746|TOM1_MOUSE,tr|Q3UDC3|Q3UDC3_MOUSE,tr|Q561M4|Q561M4_MOUSE	BerMus_DCpUN_SJ_20151202.fasta	54 326,0	100,0 %	2	2	5	0,0429%	3,66%	possibly correct	true	File7184 Spectrum3594 scans: 6180	GDLSQHATPLPTPAVLPG	R	D	99,7 %	36,2	51,2	35,3	2			885972410	1 769,930268	1 770,938846	2	-0,001302	-0,7352	1 422,00	5780120	189	206	true
170106 2015-03-01 04 sans dig	Uncategorized Sample	1	QE003777TA (F003988)	Bifunctional methylenetetrahydrofolate dehydrogenase/cyclohydrolase, mitochondrial OS=Mus musculus (Mouse) GN=Mthfd2 PE=1 SV=1	sp|P18155|MTDC_MOUSE,tr|Q3U8E7|Q3U8E7_MOUSE	BerMus_DCpUN_SJ_20151202.fasta	37 862,5	100,0 %	4	5	8	0,0687%	4,86%	possibly correct	true	File7184 Spectrum1519 scans: 3860	KKAGYITPVPGGVG	K	P	99,7 %	20,0	48,4	19,9	2			672387880	1 342,761208	1 343,768446	2	0,00003806	0,02832	941000	3158020	300	313	true
170106 2015-03-01 04 sans dig	Uncategorized Sample	1	QE003777TA (F003988)	Bifunctional methylenetetrahydrofolate dehydrogenase/cyclohydrolase, mitochondrial OS=Mus musculus (Mouse) GN=Mthfd2 PE=1 SV=1	sp|P18155|MTDC_MOUSE,tr|Q3U8E7|Q3U8E7_MOUSE	BerMus_DCpUN_SJ_20151202.fasta	37 862,5	100,0 %	4	5	8	0,0687%	4,86%	possibly correct	true	File7184 Spectrum1863 scans: 4238	KKAGYITPVPGGVGP	K	M	99,7 %	23,2	48,0	21,4	2			480945280	1 439,814012	1 440,821246	3	0,00004206	0,02919	1 017,00	10441400	300	314	true
170106 2015-03-01 04 sans dig	Uncategorized Sample	1	QE003777TA (F003988)	Bifunctional methylenetetrahydrofolate dehydrogenase/cyclohydrolase, mitochondrial OS=Mus musculus (Mouse) GN=Mthfd2 PE=1 SV=1	sp|P18155|MTDC_MOUSE,tr|Q3U8E7|Q3U8E7_MOUSE	BerMus_DCpUN_SJ_20151202.fasta	37 862,5	100,0 %	4	5	8	0,0687%	4,86%	possibly correct	true	File7184 Spectrum1870 scans: 4246	KKAGYITPVPGGVGP	K	M	99,7 %	33,2	48,4	25,3	2			720913450	1 439,812348	1 440,821246	2	-0,001622	-1126	1 018,00	11415000	300	314	true
170106 2015-03-01 04 sans dig	Uncategorized Sample	1	QE003777TA (F003988)	Bifunctional methylenetetrahydrofolate dehydrogenase/cyclohydrolase, mitochondrial OS=Mus musculus (Mouse) GN=Mthfd2 PE=1 SV=1	sp|P18155|MTDC_MOUSE,tr|Q3U8E7|Q3U8E7_MOUSE	BerMus_DCpUN_SJ_20151202.fasta	37 862,5	100,0 %	4	5	8	0,0687%	4,86%	possibly correct	true	File7184 Spectrum1880 scans: 4257	KKAGYITPVPGGVGP	K	M	99,7 %	34,3	48,0	33,8	2			720914250	1 439,813948	1 440,821246	2	-0,00002194	-0,01523	1 020,00	16708000	300	314	true
170106 2015-03-01 04 sans dig	Uncategorized Sample	1	QE003777TA (F003988)	Bifunctional methylenetetrahydrofolate dehydrogenase/cyclohydrolase, mitochondrial OS=Mus musculus (Mouse) GN=Mthfd2 PE=1 SV=1	sp|P18155|MTDC_MOUSE,tr|Q3U8E7|Q3U8E7_MOUSE	BerMus_DCpUN_SJ_20151202.fasta	37 862,5	100,0 %	4	5	8	0,0687%	4,86%	possibly correct	true	File7184 Spectrum1731 scans: 4093	KKAGYITPVPGGVGPm	K	T	99,7 %	21,2	50,7	21,2	2		m16: Oxidation (+15,99)	529957150	1 586,849622	1 587,856661	3	0,0002370	0,1493	987000	6680110	300	315	true
170106 2015-03-01 04 sans dig	Uncategorized Sample	1	QE003777TA (F003988)	Bifunctional methylenetetrahydrofolate dehydrogenase/cyclohydrolase, mitochondrial OS=Mus musculus (Mouse) GN=Mthfd2 PE=1 SV=1	sp|P18155|MTDC_MOUSE,tr|Q3U8E7|Q3U8E7_MOUSE	BerMus_DCpUN_SJ_20151202.fasta	37 862,5	100,0 %	4	5	8	0,0687%	4,86%	possibly correct	true	File7184 Spectrum1733 scans: 4095	KKAGYITPVPGGVGPm	K	T	99,7 %	22,0	50,7	22,0	2		m16: Oxidation (+15,99)	529957150	1 586,849622	1 587,856661	3	0,0002370	0,1493	988000	7457150	300	315	true
170106 2015-03-01 04 sans dig	Uncategorized Sample	1	QE003777TA (F003988)	Bifunctional methylenetetrahydrofolate dehydrogenase/cyclohydrolase, mitochondrial OS=Mus musculus (Mouse) GN=Mthfd2 PE=1 SV=1	sp|P18155|MTDC_MOUSE,tr|Q3U8E7|Q3U8E7_MOUSE	BerMus_DCpUN_SJ_20151202.fasta	37 862,5	100,0 %	4	5	8	0,0687%	4,86%	possibly correct	true	File7184 Spectrum1635 scans: 3987	KKKAGYITPVPGGVGP	V	M	99,7 %	27,2	46,8	27,2	2			523643370	1 567,908282	1 568,916246	3	-0,0006879	-0,4385	967000	1872960	299	314	true
170106 2015-03-01 04 sans dig	Uncategorized Sample	1	QE003777TA (F003988)	Bifunctional methylenetetrahydrofolate dehydrogenase/cyclohydrolase, mitochondrial OS=Mus musculus (Mouse) GN=Mthfd2 PE=1 SV=1	sp|P18155|MTDC_MOUSE,tr|Q3U8E7|Q3U8E7_MOUSE	BerMus_DCpUN_SJ_20151202.fasta	37 862,5	100,0 %	4	5	8	0,0687%	4,86%	possibly correct	true	File7184 Spectrum1624 scans: 3975	KKKAGYITPVPGGVGP	V	M	99,7 %	27,1	46,1	27,1	2			523643800	1 567,909572	1 568,916246	3	0,0006021	0,3837	964000	2087950	299	314	true
170106 2015-03-01 04 sans dig	Uncategorized Sample	1	QE003777TA (F003988)	Tapasin OS=Mus musculus (Mouse) GN=Tapbp PE=1 SV=2	sp|Q9R233|TPSN_MOUSE,tr|A0A068BIS1|A0A068BIS1_MOUSE,tr|Q3TCU5|Q3TCU5_MOUSE,tr|Q3TED6|Q3TED6_MOUSE,tr|Q3U7C1|Q3U7C1_MOUSE,tr|Q3U9A3|Q3U9A3_MOUSE,tr|Q5XW47|Q5XW47_MOUSE,tr|Q5XW48|Q5XW48_MOUSE,tr|Q5XW49|Q5XW49_MOUSE,tr|Q5XW51|Q5XW51_MOUSE,tr|Q5XW52|Q5XW52_MOUSE,tr|Q8C6N4|Q8C6N4_MOUSE,tr|Q91WI5|Q91WI5_MOUSE,tr|Q9D679|Q9D679_MOUSE	BerMus_DCpUN_SJ_20151202.fasta	49 736,9	100,0 %	3	3	7	0,0601%	3,23%	possibly correct	true	File7184 Spectrum242 scans: 2454	RVYHSSLPASGRS	C	A	99,7 %	28,1	51,1	21,0	2			472916290	1 415,727042	1 416,734146	3	0,0001721	0,1214	648000	634143	386	398	true
170106 2015-03-01 04 sans dig	Uncategorized Sample	1	QE003777TA (F003988)	Tapasin OS=Mus musculus (Mouse) GN=Tapbp PE=1 SV=2	sp|Q9R233|TPSN_MOUSE,tr|A0A068BIS1|A0A068BIS1_MOUSE,tr|Q3TCU5|Q3TCU5_MOUSE,tr|Q3TED6|Q3TED6_MOUSE,tr|Q3U7C1|Q3U7C1_MOUSE,tr|Q3U9A3|Q3U9A3_MOUSE,tr|Q5XW47|Q5XW47_MOUSE,tr|Q5XW48|Q5XW48_MOUSE,tr|Q5XW49|Q5XW49_MOUSE,tr|Q5XW51|Q5XW51_MOUSE,tr|Q5XW52|Q5XW52_MOUSE,tr|Q8C6N4|Q8C6N4_MOUSE,tr|Q91WI5|Q91WI5_MOUSE,tr|Q9D679|Q9D679_MOUSE	BerMus_DCpUN_SJ_20151202.fasta	49 736,9	100,0 %	3	3	7	0,0601%	3,23%	possibly correct	true	File7184 Spectrum239 scans: 2451	RVYHSSLPASGRS	C	A	99,7 %	28,4	51,1	18,0	2			472916290	1 415,727042	1 416,734146	3	0,0001721	0,1214	648000	756553	386	398	true
170106 2015-03-01 04 sans dig	Uncategorized Sample	1	QE003777TA (F003988)	Tapasin OS=Mus musculus (Mouse) GN=Tapbp PE=1 SV=2	sp|Q9R233|TPSN_MOUSE,tr|A0A068BIS1|A0A068BIS1_MOUSE,tr|Q3TCU5|Q3TCU5_MOUSE,tr|Q3TED6|Q3TED6_MOUSE,tr|Q3U7C1|Q3U7C1_MOUSE,tr|Q3U9A3|Q3U9A3_MOUSE,tr|Q5XW47|Q5XW47_MOUSE,tr|Q5XW48|Q5XW48_MOUSE,tr|Q5XW49|Q5XW49_MOUSE,tr|Q5XW51|Q5XW51_MOUSE,tr|Q5XW52|Q5XW52_MOUSE,tr|Q8C6N4|Q8C6N4_MOUSE,tr|Q91WI5|Q91WI5_MOUSE,tr|Q9D679|Q9D679_MOUSE	BerMus_DCpUN_SJ_20151202.fasta	49 736,9	100,0 %	3	3	7	0,0601%	3,23%	possibly correct	true	File7184 Spectrum238 scans: 2450	RVYHSSLPASGRS	C	A	99,7 %	29,5	51,1	18,7	2			472916290	1 415,727042	1 416,734146	3	0,0001721	0,1214	647000	848824	386	398	true
170106 2015-03-01 04 sans dig	Uncategorized Sample	1	QE003777TA (F003988)	Tapasin OS=Mus musculus (Mouse) GN=Tapbp PE=1 SV=2	sp|Q9R233|TPSN_MOUSE,tr|A0A068BIS1|A0A068BIS1_MOUSE,tr|Q3TCU5|Q3TCU5_MOUSE,tr|Q3TED6|Q3TED6_MOUSE,tr|Q3U7C1|Q3U7C1_MOUSE,tr|Q3U9A3|Q3U9A3_MOUSE,tr|Q5XW47|Q5XW47_MOUSE,tr|Q5XW48|Q5XW48_MOUSE,tr|Q5XW49|Q5XW49_MOUSE,tr|Q5XW51|Q5XW51_MOUSE,tr|Q5XW52|Q5XW52_MOUSE,tr|Q8C6N4|Q8C6N4_MOUSE,tr|Q91WI5|Q91WI5_MOUSE,tr|Q9D679|Q9D679_MOUSE	BerMus_DCpUN_SJ_20151202.fasta	49 736,9	100,0 %	3	3	7	0,0601%	3,23%	possibly correct	true	File7184 Spectrum291 scans: 2509	RVYHSSLPASGRSA	C	D	97,7 %	20,7	51,3	6,40	2			496595000	1 486,763172	1 487,771246	3	-0,0007979	-0,5363	661000	924477	386	399	true
170106 2015-03-01 04 sans dig	Uncategorized Sample	1	QE003777TA (F003988)	Tapasin OS=Mus musculus (Mouse) GN=Tapbp PE=1 SV=2	sp|Q9R233|TPSN_MOUSE,tr|A0A068BIS1|A0A068BIS1_MOUSE,tr|Q3TCU5|Q3TCU5_MOUSE,tr|Q3TED6|Q3TED6_MOUSE,tr|Q3U7C1|Q3U7C1_MOUSE,tr|Q3U9A3|Q3U9A3_MOUSE,tr|Q5XW47|Q5XW47_MOUSE,tr|Q5XW48|Q5XW48_MOUSE,tr|Q5XW49|Q5XW49_MOUSE,tr|Q5XW51|Q5XW51_MOUSE,tr|Q5XW52|Q5XW52_MOUSE,tr|Q8C6N4|Q8C6N4_MOUSE,tr|Q91WI5|Q91WI5_MOUSE,tr|Q9D679|Q9D679_MOUSE	BerMus_DCpUN_SJ_20151202.fasta	49 736,9	100,0 %	3	3	7	0,0601%	3,23%	possibly correct	true	File7184 Spectrum286 scans: 2504	RVYHSSLPASGRSAD	C	V	99,7 %	26,4	51,3	13,5	2			534938050	1 601,792322	1 602,798246	3	0,001352	0,8436	659000	1262720	386	400	true
170106 2015-03-01 04 sans dig	Uncategorized Sample	1	QE003777TA (F003988)	Tapasin OS=Mus musculus (Mouse) GN=Tapbp PE=1 SV=2	sp|Q9R233|TPSN_MOUSE,tr|A0A068BIS1|A0A068BIS1_MOUSE,tr|Q3TCU5|Q3TCU5_MOUSE,tr|Q3TED6|Q3TED6_MOUSE,tr|Q3U7C1|Q3U7C1_MOUSE,tr|Q3U9A3|Q3U9A3_MOUSE,tr|Q5XW47|Q5XW47_MOUSE,tr|Q5XW48|Q5XW48_MOUSE,tr|Q5XW49|Q5XW49_MOUSE,tr|Q5XW51|Q5XW51_MOUSE,tr|Q5XW52|Q5XW52_MOUSE,tr|Q8C6N4|Q8C6N4_MOUSE,tr|Q91WI5|Q91WI5_MOUSE,tr|Q9D679|Q9D679_MOUSE	BerMus_DCpUN_SJ_20151202.fasta	49 736,9	100,0 %	3	3	7	0,0601%	3,23%	possibly correct	true	File7184 Spectrum278 scans: 2495	RVYHSSLPASGRSAD	C	V	99,7 %	20,4	51,3	19,2	2			534937500	1 601,790672	1 602,798246	3	-0,0002979	-0,1859	657000	988005	386	400	true
170106 2015-03-01 04 sans dig	Uncategorized Sample	1	QE003777TA (F003988)	Tapasin OS=Mus musculus (Mouse) GN=Tapbp PE=1 SV=2	sp|Q9R233|TPSN_MOUSE,tr|A0A068BIS1|A0A068BIS1_MOUSE,tr|Q3TCU5|Q3TCU5_MOUSE,tr|Q3TED6|Q3TED6_MOUSE,tr|Q3U7C1|Q3U7C1_MOUSE,tr|Q3U9A3|Q3U9A3_MOUSE,tr|Q5XW47|Q5XW47_MOUSE,tr|Q5XW48|Q5XW48_MOUSE,tr|Q5XW49|Q5XW49_MOUSE,tr|Q5XW51|Q5XW51_MOUSE,tr|Q5XW52|Q5XW52_MOUSE,tr|Q8C6N4|Q8C6N4_MOUSE,tr|Q91WI5|Q91WI5_MOUSE,tr|Q9D679|Q9D679_MOUSE	BerMus_DCpUN_SJ_20151202.fasta	49 736,9	100,0 %	3	3	7	0,0601%	3,23%	possibly correct	true	File7184 Spectrum288 scans: 2506	RVYHSSLPASGRSAD	C	V	99,7 %	27,8	51,3	14,2	2			534938050	1 601,792322	1 602,798246	3	0,001352	0,8436	660000	1091020	386	400	true
170106 2015-03-01 04 sans dig	Uncategorized Sample	1	QE003777TA (F003988)	Disintegrin and metalloproteinase domain-containing protein 15 OS=Mus musculus (Mouse) GN=Adam15 PE=1 SV=2	sp|O88839|ADA15_MOUSE,tr|Q3TD57|Q3TD57_MOUSE,tr|Q8CA82|Q8CA82_MOUSE	BerMus_DCpUN_SJ_20151202.fasta	92 663,6	99,8 %	1	2	5	0,0429%	1,74%	possibly correct	true	File7184 Spectrum1517 scans: 3858	APSWHASVPTRAGPD	C	L	99,7 %	24,3	50,9	16,6	2			516923580	1 547,748912	1 548,755446	3	0,0007421	0,4791	941000	7586500	180	194	true
170106 2015-03-01 04 sans dig	Uncategorized Sample	1	QE003777TA (F003988)	Disintegrin and metalloproteinase domain-containing protein 15 OS=Mus musculus (Mouse) GN=Adam15 PE=1 SV=2	sp|O88839|ADA15_MOUSE,tr|Q3TD57|Q3TD57_MOUSE,tr|Q8CA82|Q8CA82_MOUSE	BerMus_DCpUN_SJ_20151202.fasta	92 663,6	99,8 %	1	2	5	0,0429%	1,74%	possibly correct	true	File7184 Spectrum1524 scans: 3865	APSWHASVPTRAGPD	C	L	99,7 %	32,9	51,0	32,3	2			774880490	1 547,746428	1 548,755446	2	-0,001742	-1125	942000	1473000	180	194	true
170106 2015-03-01 04 sans dig	Uncategorized Sample	1	QE003777TA (F003988)	Disintegrin and metalloproteinase domain-containing protein 15 OS=Mus musculus (Mouse) GN=Adam15 PE=1 SV=2	sp|O88839|ADA15_MOUSE,tr|Q3TD57|Q3TD57_MOUSE,tr|Q8CA82|Q8CA82_MOUSE	BerMus_DCpUN_SJ_20151202.fasta	92 663,6	99,8 %	1	2	5	0,0429%	1,74%	possibly correct	true	File7184 Spectrum1526 scans: 3868	APSWHASVPTRAGPD	C	L	99,7 %	33,4	50,6	31,5	2			774878110	1 547,741668	1 548,755446	2	-0,006502	-4198	942000	1278120	180	194	true
170106 2015-03-01 04 sans dig	Uncategorized Sample	1	QE003777TA (F003988)	Disintegrin and metalloproteinase domain-containing protein 15 OS=Mus musculus (Mouse) GN=Adam15 PE=1 SV=2	sp|O88839|ADA15_MOUSE,tr|Q3TD57|Q3TD57_MOUSE,tr|Q8CA82|Q8CA82_MOUSE	BerMus_DCpUN_SJ_20151202.fasta	92 663,6	99,8 %	1	2	5	0,0429%	1,74%	possibly correct	true	File7184 Spectrum1522 scans: 3863	APSWHASVPTRAGPD	C	L	99,7 %	36,6	50,9	29,2	2			516923580	1 547,748912	1 548,755446	3	0,0007421	0,4791	941000	7109810	180	194	true
170106 2015-03-01 04 sans dig	Uncategorized Sample	1	QE003777TA (F003988)	Disintegrin and metalloproteinase domain-containing protein 15 OS=Mus musculus (Mouse) GN=Adam15 PE=1 SV=2	sp|O88839|ADA15_MOUSE,tr|Q3TD57|Q3TD57_MOUSE,tr|Q8CA82|Q8CA82_MOUSE	BerMus_DCpUN_SJ_20151202.fasta	92 663,6	99,8 %	1	2	5	0,0429%	1,74%	possibly correct	true	File7184 Spectrum1508 scans: 3848	APSWHASVPTRAGPD	C	L	99,7 %	37,3	50,7	23,5	2			516922550	1 547,745822	1 548,755446	3	-0,002348	-1516	939000	6588410	180	194	true
170106 2015-03-01 04 sans dig	Uncategorized Sample	1	QE003777TA (F003988)	Elongation factor 1-alpha OS=Plasmodium berghei (strain Anka) GN=PBANKA_113330 PE=3 SV=1	tr|A0A077XDU3|A0A077XDU3_PLABA,tr|Q4YHS4|Q4YHS4_PLABA,tr|Q4YQN7|Q4YQN7_PLABA	BerMus_DCpUN_SJ_20151202.fasta	48 959,8	99,9 %	1	1	1	0,00859%	3,84%	possibly correct	true	File7184 Spectrum133 scans: 2330	SGKVVEENPKAIKSGDS	R	A	99,7 %	22,3	51,3	18,3	2			582307620	1 743,901032	1 744,907746	3	0,0005621	0,3221	620000	168770	369	385	true
170106 2015-03-01 04 sans dig	Uncategorized Sample	1	QE003777TA (F003988)	Non-histone chromosomal protein HMG-17 OS=Mus musculus (Mouse) GN=Hmgn2 PE=1 SV=2	sp|P09602|HMGN2_MOUSE,tr|A3KGL9|A3KGL9_MOUSE,tr|F6W687|F6W687_MOUSE,tr|Q58E57|Q58E57_MOUSE,tr|Q5BL14|Q5BL14_MOUSE,tr|Q5XK38|Q5XK38_MOUSE	BerMus_DCpUN_SJ_20151202.fasta	9 423,2	99,1 %	1	1	1	0,00859%	27,8%	possibly correct	true	File7184 Spectrum32 scans: 2217	ANNPAENGDAKTDQAQKAEGAGDAK	D	-	99,7 %	21,6	50,2	21,6	2			618540710	2 470,133736	2 471,139646	4	0,001366	0,5528	593000	175665	66	90	true
170106 2015-03-01 04 sans dig	Uncategorized Sample	1	QE003777TA (F003988)	E3 ubiquitin-protein ligase RNF149 OS=Mus musculus (Mouse) GN=Rnf149 PE=1 SV=3	sp|Q3U2C5|RN149_MOUSE	BerMus_DCpUN_SJ_20151202.fasta	42 552,6	100,0 %	2	3	4	0,0344%	4,31%	possibly correct	true	File7184 Spectrum4332 scans: 7000	APDTRFVAPGALGNAPW	C	V	99,7 %	19,6	51,4	18,3	2			870447390	1 738,880228	1 739,886546	2	0,0009581	0,5506	1 589,00	6015710	89	105	true
170106 2015-03-01 04 sans dig	Uncategorized Sample	1	QE003777TA (F003988)	E3 ubiquitin-protein ligase RNF149 OS=Mus musculus (Mouse) GN=Rnf149 PE=1 SV=3	sp|Q3U2C5|RN149_MOUSE	BerMus_DCpUN_SJ_20151202.fasta	42 552,6	100,0 %	2	3	4	0,0344%	4,31%	possibly correct	true	File7184 Spectrum4336 scans: 7004	APDTRFVAPGALGNAPW	C	V	99,7 %	19,8	51,2	19,8	2			580633480	1 738,878612	1 739,886546	3	-0,0006579	-0,3782	1 590,00	2187200	89	105	true
170106 2015-03-01 04 sans dig	Uncategorized Sample	1	QE003777TA (F003988)	E3 ubiquitin-protein ligase RNF149 OS=Mus musculus (Mouse) GN=Rnf149 PE=1 SV=3	sp|Q3U2C5|RN149_MOUSE	BerMus_DCpUN_SJ_20151202.fasta	42 552,6	100,0 %	2	3	4	0,0344%	4,31%	possibly correct	true	File7184 Spectrum4314 scans: 6980	APDTRFVAPGALGNAPW	C	V	99,7 %	23,0	51,2	22,7	2			870446230	1 738,877908	1 739,886546	2	-0,001362	-0,7828	1 585,00	2100860	89	105	true
170106 2015-03-01 04 sans dig	Uncategorized Sample	1	QE003777TA (F003988)	E3 ubiquitin-protein ligase RNF149 OS=Mus musculus (Mouse) GN=Rnf149 PE=1 SV=3	sp|Q3U2C5|RN149_MOUSE	BerMus_DCpUN_SJ_20151202.fasta	42 552,6	100,0 %	2	3	4	0,0344%	4,31%	possibly correct	true	File7184 Spectrum2620 scans: 5091	DTRFVAPGALG	P	N	99,7 %	19,3	51,2	18,6	2			552295650	1 102,576748	1 103,584546	2	-0,0005219	-0,4730	1 190,00	2765790	91	101	true
170106 2015-03-01 04 sans dig	Uncategorized Sample	1	QE003777TA (F003988)	Semaphorin-4D OS=Mus musculus (Mouse) GN=Sema4d PE=1 SV=2	sp|O09126|SEM4D_MOUSE,tr|Q8BJC1|Q8BJC1_MOUSE	BerMus_DCpUN_SJ_20151202.fasta	95 641,2	99,1 %	1	1	1	0,00859%	1,51%	possibly correct	true	File7184 Spectrum1681 scans: 4038	KFVYAGSNSGVVQ	R	A	99,7 %	34,8	50,6	31,0	2			678350650	1 354,686748	1 355,695346	2	-0,001322	-0,9751	977000	1962000	485	497	true
170106 2015-03-01 04 sans dig	Uncategorized Sample	1	QE003777TA (F003988)	Hyccin OS=Mus musculus (Mouse) GN=Fam126a PE=1 SV=2	sp|Q6P9N1|HYCCI_MOUSE,tr|A0A0G2JH12|A0A0G2JH12_MOUSE,tr|D3Z481|D3Z481_MOUSE,tr|Q3TTP7|Q3TTP7_MOUSE,tr|Q3U2M0|Q3U2M0_MOUSE	BerMus_DCpUN_SJ_20151202.fasta	57 307,6	99,1 %	1	1	2	0,0172%	2,30%	possibly correct	true	File7184 Spectrum211 scans: 2420	KVVYSGPHPQRE	S	M	99,7 %	27,6	50,3	19,5	2			466249270	1 395,725982	1 396,733246	3	0,00001206	0,008633	640000	142986	159	170	true
170106 2015-03-01 04 sans dig	Uncategorized Sample	1	QE003777TA (F003988)	Hyccin OS=Mus musculus (Mouse) GN=Fam126a PE=1 SV=2	sp|Q6P9N1|HYCCI_MOUSE,tr|A0A0G2JH12|A0A0G2JH12_MOUSE,tr|D3Z481|D3Z481_MOUSE,tr|Q3TTP7|Q3TTP7_MOUSE,tr|Q3U2M0|Q3U2M0_MOUSE	BerMus_DCpUN_SJ_20151202.fasta	57 307,6	99,1 %	1	1	2	0,0172%	2,30%	possibly correct	true	File7184 Spectrum213 scans: 2422	KVVYSGPHPQRE	S	M	99,7 %	28,3	50,3	28,3	2			466249270	1 395,725982	1 396,733246	3	0,00001206	0,008633	641000	100176	159	170	true
170106 2015-03-01 04 sans dig	Uncategorized Sample	1	QE003777TA (F003988)	Dolichyl-diphosphooligosaccharide--protein glycosyltransferase subunit 1 OS=Mus musculus (Mouse) GN=Rpn1 PE=1 SV=1	sp|Q91YQ5|RPN1_MOUSE,tr|Q3U900|Q3U900_MOUSE,tr|Q5RKP4|Q5RKP4_MOUSE,tr|Q8BMR3|Q8BMR3_MOUSE	BerMus_DCpUN_SJ_20151202.fasta	68 529,4	99,1 %	1	1	1	0,00859%	2,80%	possibly correct	true	File7184 Spectrum2026 scans: 4418	EGNHYFYSPYPTKTQTm	F	R	99,7 %	22,7	47,1	22,7	2		m17: Oxidation (+15,99)	693975100	2 078,903472	2 079,911761	3	-0,001013	-0,4870	1 054,00	2179740	158	174	true
170106 2015-03-01 04 sans dig	Uncategorized Sample	1	QE003777TA (F003988)	Reverse sequence, was Paired mesoderm homeobox protein 1 OS=Mus musculus (Mouse) GN=Prrx1 PE=1 SV=1	###REV###sp|P63013|PRRX1_MOUSE,###REV###tr|G3UZ44|G3UZ44_MOUSE,###REV###tr|Q3TMI4|Q3TMI4_MOUSE,###REV###tr|Q9D861|Q9D861_MOUSE	BerMus_DCpUN_SJ_20151202.fasta	27 269,6	99,0 %	1	1	1	0,00859%	6,12%	possibly correct	true	File7184 Spectrum6325 scans: 9206	LLSANKNALmARENR	K	R	99,7 %	22,1	50,8	11,1	2		m10: Oxidation (+15,99)	858962590	1 715,910628	1 716,917361	2	0,0005430	0,3163	2 008,00	6755240	81	95	true
170106 2015-03-01 04 sans dig	Uncategorized Sample	1	QE003777TA (F003988)	Transmembrane protein 206 OS=Mus musculus (Mouse) GN=Tmem206 PE=1 SV=1	sp|Q9D771|TM206_MOUSE,tr|Q9CZV9|Q9CZV9_MOUSE	BerMus_DCpUN_SJ_20151202.fasta	40 178,4	98,1 %	1	1	1	0,00859%	4,29%	possibly correct	true	File7184 Spectrum3801 scans: 6412	EVDRYDAPGIAFYPG	K	Q	99,4 %	21,2	50,2	20,0	2			835393550	1 668,772548	1 669,785846	2	-0,006022	-3606	1 469,00	1547930	107	121	true
170106 2015-03-01 04 sans dig	Uncategorized Sample	1	QE003777TA (F003988)	RuvB-like 2 OS=Mus musculus (Mouse) GN=Ruvbl2 PE=1 SV=3	sp|Q9WTM5|RUVB2_MOUSE,tr|Q3TXT7|Q3TXT7_MOUSE,tr|Q3UXP2|Q3UXP2_MOUSE	BerMus_DCpUN_SJ_20151202.fasta	51 114,0	99,1 %	1	1	1	0,00859%	3,02%	possibly correct	true	File7184 Spectrum1476 scans: 3813	RGTSYQSPHGIPID	I	L	99,7 %	23,5	50,7	19,7	2			764379880	1 526,745208	1 527,755246	2	-0,002762	-1808	931000	1782690	336	349	true
170106 2015-03-01 04 sans dig	Uncategorized Sample	1	QE003777TA (F003988)	Putative uncharacterized protein OS=Plasmodium berghei (strain Anka) GN=PB402471.00.0 PE=4 SV=1	tr|Q4YIJ4|Q4YIJ4_PLABA	BerMus_DCpUN_SJ_20151202.fasta	30 447,1	99,8 %	1	1	2	0,0172%	5,84%	possibly correct	true	File7184 Spectrum3850 scans: 6466	NALYNYSIPRPNVTSNL	G	S	99,7 %	34,4	51,9	25,2	2			968494080	1 934,973608	1 935,992246	2	-0,01136	-5869	1 480,00	1047090	272	288	true
170106 2015-03-01 04 sans dig	Uncategorized Sample	1	QE003777TA (F003988)	Putative uncharacterized protein OS=Plasmodium berghei (strain Anka) GN=PB402471.00.0 PE=4 SV=1	tr|Q4YIJ4|Q4YIJ4_PLABA	BerMus_DCpUN_SJ_20151202.fasta	30 447,1	99,8 %	1	1	2	0,0172%	5,84%	possibly correct	true	File7184 Spectrum3849 scans: 6465	NALYNYSIPRPNVTSNL	G	S	99,7 %	38,8	51,9	31,0	2			968494080	1 934,973608	1 935,992246	2	-0,01136	-5869	1 480,00	1151660	272	288	true
170106 2015-03-01 04 sans dig	Uncategorized Sample	1	QE003777TA (F003988)	Nuclease-sensitive element-binding protein 1 OS=Mus musculus (Mouse) GN=Ybx1 PE=1 SV=3	sp|P62960|YBOX1_MOUSE,tr|A2BGG7|A2BGG7_MOUSE,tr|Q3UBT1|Q3UBT1_MOUSE,tr|Q60951|Q60951_MOUSE,tr|Q71V06|Q71V06_MOUSE,tr|Q810K5|Q810K5_MOUSE,tr|Q8BRJ5|Q8BRJ5_MOUSE	BerMus_DCpUN_SJ_20151202.fasta	35 729,5	99,1 %	1	1	3	0,0258%	5,28%	possibly correct	true	File7184 Spectrum489 scans: 2727	PPAENSSAPEAEQGGAE	D	-	99,7 %	31,6	46,4	24,3	2			820854920	1 639,695288	1 640,703546	2	-0,0009819	-0,5985	706000	1730150	306	322	true
170106 2015-03-01 04 sans dig	Uncategorized Sample	1	QE003777TA (F003988)	Nuclease-sensitive element-binding protein 1 OS=Mus musculus (Mouse) GN=Ybx1 PE=1 SV=3	sp|P62960|YBOX1_MOUSE,tr|A2BGG7|A2BGG7_MOUSE,tr|Q3UBT1|Q3UBT1_MOUSE,tr|Q60951|Q60951_MOUSE,tr|Q71V06|Q71V06_MOUSE,tr|Q810K5|Q810K5_MOUSE,tr|Q8BRJ5|Q8BRJ5_MOUSE	BerMus_DCpUN_SJ_20151202.fasta	35 729,5	99,1 %	1	1	3	0,0258%	5,28%	possibly correct	true	File7184 Spectrum494 scans: 2732	PPAENSSAPEAEQGGAE	D	-	99,7 %	32,5	46,4	25,2	2			820854920	1 639,695288	1 640,703546	2	-0,0009819	-0,5985	707000	813236	306	322	true
170106 2015-03-01 04 sans dig	Uncategorized Sample	1	QE003777TA (F003988)	Nuclease-sensitive element-binding protein 1 OS=Mus musculus (Mouse) GN=Ybx1 PE=1 SV=3	sp|P62960|YBOX1_MOUSE,tr|A2BGG7|A2BGG7_MOUSE,tr|Q3UBT1|Q3UBT1_MOUSE,tr|Q60951|Q60951_MOUSE,tr|Q71V06|Q71V06_MOUSE,tr|Q810K5|Q810K5_MOUSE,tr|Q8BRJ5|Q8BRJ5_MOUSE	BerMus_DCpUN_SJ_20151202.fasta	35 729,5	99,1 %	1	1	3	0,0258%	5,28%	possibly correct	true	File7184 Spectrum487 scans: 2725	PPAENSSAPEAEQGGAE	D	-	99,7 %	46,5	46,4	39,0	2			820854920	1 639,695288	1 640,703546	2	-0,0009819	-0,5985	705000	1849550	306	322	true
170106 2015-03-01 04 sans dig	Uncategorized Sample	1	QE003777TA (F003988)	Dynein heavy chain 5, axonemal OS=Mus musculus (Mouse) GN=Dnah5 PE=1 SV=2	sp|Q8VHE6|DYH5_MOUSE	BerMus_DCpUN_SJ_20151202.fasta	527 564,9	94,4 %	1	1	4	0,0344%	0,346%	possibly correct	true	File7184 Spectrum1481 scans: 3818	TDYLALASNPETVEKV	P	E	97,7 %	23,7	51,7	10,2	2			583971920	1 748,893932	1 749,890646	3	0,01056	6036	932000	48999000	238	253	true
170106 2015-03-01 04 sans dig	Uncategorized Sample	1	QE003777TA (F003988)	Dynein heavy chain 5, axonemal OS=Mus musculus (Mouse) GN=Dnah5 PE=1 SV=2	sp|Q8VHE6|DYH5_MOUSE	BerMus_DCpUN_SJ_20151202.fasta	527 564,9	94,4 %	1	1	4	0,0344%	0,346%	possibly correct	true	File7184 Spectrum1461 scans: 3796	TDYLALASNPETVEKV	P	E	98,0 %	24,0	51,4	10,4	2			583972050	1 748,894322	1 749,890646	3	0,01095	6259	928000	15306700	238	253	true
170106 2015-03-01 04 sans dig	Uncategorized Sample	1	QE003777TA (F003988)	Dynein heavy chain 5, axonemal OS=Mus musculus (Mouse) GN=Dnah5 PE=1 SV=2	sp|Q8VHE6|DYH5_MOUSE	BerMus_DCpUN_SJ_20151202.fasta	527 564,9	94,4 %	1	1	4	0,0344%	0,346%	possibly correct	true	File7184 Spectrum1458 scans: 3793	TDYLALASNPETVEKV	P	E	98,1 %	24,4	51,4	10,2	2			583972050	1 748,894322	1 749,890646	3	0,01095	6259	928000	14579100	238	253	true
170106 2015-03-01 04 sans dig	Uncategorized Sample	1	QE003777TA (F003988)	Dynein heavy chain 5, axonemal OS=Mus musculus (Mouse) GN=Dnah5 PE=1 SV=2	sp|Q8VHE6|DYH5_MOUSE	BerMus_DCpUN_SJ_20151202.fasta	527 564,9	94,4 %	1	1	4	0,0344%	0,346%	possibly correct	true	File7184 Spectrum1459 scans: 3794	TDYLALASNPETVEKV	P	E	98,1 %	24,3	51,4	10,5	2			583972050	1 748,894322	1 749,890646	3	0,01095	6259	928000	14910400	238	253	true
170106 2015-03-01 04 sans dig	Uncategorized Sample	1	QE003777TA (F003988)	Protein shisa-5 OS=Mus musculus (Mouse) GN=Shisa5 PE=1 SV=1	sp|Q9D7I0|SHSA5_MOUSE,tr|A0A0G2JER0|A0A0G2JER0_MOUSE,tr|A0A0G2JGK4|A0A0G2JGK4_MOUSE,tr|A0A0G2JGP8|A0A0G2JGP8_MOUSE,tr|Q8BU09|Q8BU09_MOUSE	BerMus_DCpUN_SJ_20151202.fasta	25 517,3	100,0 %	3	3	8	0,0687%	7,66%	possibly correct	true	File7184 Spectrum1757 scans: 4122	GPPPYHESLAGASQPP	T	Y	99,7 %	23,8	50,9	23,6	2			802889160	1 603,763768	1 604,770546	2	0,0004981	0,3104	993000	1686650	207	222	true
170106 2015-03-01 04 sans dig	Uncategorized Sample	1	QE003777TA (F003988)	Protein shisa-5 OS=Mus musculus (Mouse) GN=Shisa5 PE=1 SV=1	sp|Q9D7I0|SHSA5_MOUSE,tr|A0A0G2JER0|A0A0G2JER0_MOUSE,tr|A0A0G2JGK4|A0A0G2JGK4_MOUSE,tr|A0A0G2JGP8|A0A0G2JGP8_MOUSE,tr|Q8BU09|Q8BU09_MOUSE	BerMus_DCpUN_SJ_20151202.fasta	25 517,3	100,0 %	3	3	8	0,0687%	7,66%	possibly correct	true	File7184 Spectrum1756 scans: 4121	GPPPYHESLAGASQPP	T	Y	99,7 %	44,2	50,9	40,7	2			802889160	1 603,763768	1 604,770546	2	0,0004981	0,3104	993000	2205640	207	222	true
170106 2015-03-01 04 sans dig	Uncategorized Sample	1	QE003777TA (F003988)	Protein shisa-5 OS=Mus musculus (Mouse) GN=Shisa5 PE=1 SV=1	sp|Q9D7I0|SHSA5_MOUSE,tr|A0A0G2JER0|A0A0G2JER0_MOUSE,tr|A0A0G2JGK4|A0A0G2JGK4_MOUSE,tr|A0A0G2JGP8|A0A0G2JGP8_MOUSE,tr|Q8BU09|Q8BU09_MOUSE	BerMus_DCpUN_SJ_20151202.fasta	25 517,3	100,0 %	3	3	8	0,0687%	7,66%	possibly correct	true	File7184 Spectrum1746 scans: 4110	GPPPYHESLAGASQPP	T	Y	99,7 %	53,8	50,5	49,0	2			802887390	1 603,760228	1 604,770546	2	-0,003042	-1896	990000	2582210	207	222	true
170106 2015-03-01 04 sans dig	Uncategorized Sample	1	QE003777TA (F003988)	Protein shisa-5 OS=Mus musculus (Mouse) GN=Shisa5 PE=1 SV=1	sp|Q9D7I0|SHSA5_MOUSE,tr|A0A0G2JER0|A0A0G2JER0_MOUSE,tr|A0A0G2JGK4|A0A0G2JGK4_MOUSE,tr|A0A0G2JGP8|A0A0G2JGP8_MOUSE,tr|Q8BU09|Q8BU09_MOUSE	BerMus_DCpUN_SJ_20151202.fasta	25 517,3	100,0 %	3	3	8	0,0687%	7,66%	possibly correct	true	File7184 Spectrum2262 scans: 4681	GPPPYHESLAGASQPPY	T	N	99,7 %	58,9	50,4	47,0	2			884419130	1 766,823708	1 767,833846	2	-0,002862	-1619	1 106,00	4864230	207	223	true
170106 2015-03-01 04 sans dig	Uncategorized Sample	1	QE003777TA (F003988)	Protein shisa-5 OS=Mus musculus (Mouse) GN=Shisa5 PE=1 SV=1	sp|Q9D7I0|SHSA5_MOUSE,tr|A0A0G2JER0|A0A0G2JER0_MOUSE,tr|A0A0G2JGK4|A0A0G2JGK4_MOUSE,tr|A0A0G2JGP8|A0A0G2JGP8_MOUSE,tr|Q8BU09|Q8BU09_MOUSE	BerMus_DCpUN_SJ_20151202.fasta	25 517,3	100,0 %	3	3	8	0,0687%	7,66%	possibly correct	true	File7184 Spectrum2271 scans: 4691	GPPPYHESLAGASQPPY	T	N	99,7 %	63,3	50,2	52,5	2			884418760	1 766,822968	1 767,833846	2	-0,003602	-2037	1 108,00	3742410	207	223	true
170106 2015-03-01 04 sans dig	Uncategorized Sample	1	QE003777TA (F003988)	Protein shisa-5 OS=Mus musculus (Mouse) GN=Shisa5 PE=1 SV=1	sp|Q9D7I0|SHSA5_MOUSE,tr|A0A0G2JER0|A0A0G2JER0_MOUSE,tr|A0A0G2JGK4|A0A0G2JGK4_MOUSE,tr|A0A0G2JGP8|A0A0G2JGP8_MOUSE,tr|Q8BU09|Q8BU09_MOUSE	BerMus_DCpUN_SJ_20151202.fasta	25 517,3	100,0 %	3	3	8	0,0687%	7,66%	possibly correct	true	File7184 Spectrum1795 scans: 4163	TGPPPYHESLAGASQPP	P	Y	99,7 %	30,5	50,9	27,0	2			853412290	1 704,810028	1 705,818246	2	-0,0009419	-0,5522	1 001,00	3801570	206	222	true
170106 2015-03-01 04 sans dig	Uncategorized Sample	1	QE003777TA (F003988)	Protein shisa-5 OS=Mus musculus (Mouse) GN=Shisa5 PE=1 SV=1	sp|Q9D7I0|SHSA5_MOUSE,tr|A0A0G2JER0|A0A0G2JER0_MOUSE,tr|A0A0G2JGK4|A0A0G2JGK4_MOUSE,tr|A0A0G2JGP8|A0A0G2JGP8_MOUSE,tr|Q8BU09|Q8BU09_MOUSE	BerMus_DCpUN_SJ_20151202.fasta	25 517,3	100,0 %	3	3	8	0,0687%	7,66%	possibly correct	true	File7184 Spectrum1788 scans: 4156	TGPPPYHESLAGASQPP	P	Y	99,7 %	39,7	50,9	35,8	2			853412290	1 704,810028	1 705,818246	2	-0,0009419	-0,5522	1 000,000	4871260	206	222	true
170106 2015-03-01 04 sans dig	Uncategorized Sample	1	QE003777TA (F003988)	Protein shisa-5 OS=Mus musculus (Mouse) GN=Shisa5 PE=1 SV=1	sp|Q9D7I0|SHSA5_MOUSE,tr|A0A0G2JER0|A0A0G2JER0_MOUSE,tr|A0A0G2JGK4|A0A0G2JGK4_MOUSE,tr|A0A0G2JGP8|A0A0G2JGP8_MOUSE,tr|Q8BU09|Q8BU09_MOUSE	BerMus_DCpUN_SJ_20151202.fasta	25 517,3	100,0 %	3	3	8	0,0687%	7,66%	possibly correct	true	File7184 Spectrum1780 scans: 4147	TGPPPYHESLAGASQPP	P	Y	99,7 %	61,8	50,6	58,2	2			853410400	1 704,806248	1 705,818246	2	-0,004722	-2768	998000	4259650	206	222	true
170106 2015-03-01 04 sans dig	Uncategorized Sample	1	QE003777TA (F003988)	Eukaryotic translation initiation factor 3 subunit F OS=Mus musculus (Mouse) GN=Eif3f PE=1 SV=2	sp|Q9DCH4|EIF3F_MOUSE,tr|Q3UVY8|Q3UVY8_MOUSE,tr|Q6IRT4|Q6IRT4_MOUSE	BerMus_DCpUN_SJ_20151202.fasta	37 983,8	99,1 %	1	1	2	0,0172%	4,43%	possibly correct	true	File7184 Spectrum1666 scans: 4022	TPAPTPAATPAASPAP	S	V	99,7 %	35,5	51,0	19,8	2			709369450	1 416,724348	1 417,732346	2	-0,0007219	-0,5092	973000	1209100	35	50	true
170106 2015-03-01 04 sans dig	Uncategorized Sample	1	QE003777TA (F003988)	Eukaryotic translation initiation factor 3 subunit F OS=Mus musculus (Mouse) GN=Eif3f PE=1 SV=2	sp|Q9DCH4|EIF3F_MOUSE,tr|Q3UVY8|Q3UVY8_MOUSE,tr|Q6IRT4|Q6IRT4_MOUSE	BerMus_DCpUN_SJ_20151202.fasta	37 983,8	99,1 %	1	1	2	0,0172%	4,43%	possibly correct	true	File7184 Spectrum1665 scans: 4020	TPAPTPAATPAASPAP	S	V	99,7 %	36,3	50,9	24,9	2			709369810	1 416,725068	1 417,732346	2	-0,000001942	-0,001370	973000	1384400	35	50	true
170106 2015-03-01 04 sans dig	Uncategorized Sample	1	QE003777TA (F003988)	Cytokine receptor common subunit beta OS=Mus musculus (Mouse) GN=Csf2rb PE=1 SV=2	sp|P26955|IL3RB_MOUSE,tr|Q3U1U9|Q3U1U9_MOUSE,tr|Q3U2T6|Q3U2T6_MOUSE	BerMus_DCpUN_SJ_20151202.fasta	99 036,3	100,0 %	1	1	3	0,0258%	1,67%	possibly correct	true	File7184 Spectrum1475 scans: 3811	LPNVQVEGPTPNRPR	Q	K	99,7 %	19,3	50,7	15,4	2			558641360	1 672,902252	1 673,908346	3	0,001182	0,7062	931000	6791510	569	583	true
170106 2015-03-01 04 sans dig	Uncategorized Sample	1	QE003777TA (F003988)	Cytokine receptor common subunit beta OS=Mus musculus (Mouse) GN=Csf2rb PE=1 SV=2	sp|P26955|IL3RB_MOUSE,tr|Q3U1U9|Q3U1U9_MOUSE,tr|Q3U2T6|Q3U2T6_MOUSE	BerMus_DCpUN_SJ_20151202.fasta	99 036,3	100,0 %	1	1	3	0,0258%	1,67%	possibly correct	true	File7184 Spectrum1471 scans: 3807	LPNVQVEGPTPNRPR	Q	K	99,7 %	19,4	50,7	16,4	2			558641360	1 672,902252	1 673,908346	3	0,001182	0,7062	930000	6384910	569	583	true
170106 2015-03-01 04 sans dig	Uncategorized Sample	1	QE003777TA (F003988)	Cytokine receptor common subunit beta OS=Mus musculus (Mouse) GN=Csf2rb PE=1 SV=2	sp|P26955|IL3RB_MOUSE,tr|Q3U1U9|Q3U1U9_MOUSE,tr|Q3U2T6|Q3U2T6_MOUSE	BerMus_DCpUN_SJ_20151202.fasta	99 036,3	100,0 %	1	1	3	0,0258%	1,67%	possibly correct	true	File7184 Spectrum1469 scans: 3805	LPNVQVEGPTPNRPR	Q	K	99,7 %	26,1	50,7	22,0	2			558641360	1 672,902252	1 673,908346	3	0,001182	0,7062	930000	6605280	569	583	true
170106 2015-03-01 04 sans dig	Uncategorized Sample	1	QE003777TA (F003988)	Guanine nucleotide-binding protein subunit alpha-13 OS=Mus musculus (Mouse) GN=Gna13 PE=1 SV=1	sp|P27601|GNA13_MOUSE,tr|Q3UE40|Q3UE40_MOUSE,tr|Q9D034|Q9D034_MOUSE	BerMus_DCpUN_SJ_20151202.fasta	44 055,8	99,1 %	1	1	2	0,0172%	3,98%	possibly correct	true	File7184 Spectrum1371 scans: 3697	AFDTRAPmAAQGmVE	M	T	99,7 %	33,3	48,1	33,3	2		m8: Oxidation (+15,99), m13: Oxidation (+15,99)	813864690	1 625,714828	1 626,725176	2	-0,003072	-1888	909000	1897860	124	138	true
170106 2015-03-01 04 sans dig	Uncategorized Sample	1	QE003777TA (F003988)	Guanine nucleotide-binding protein subunit alpha-13 OS=Mus musculus (Mouse) GN=Gna13 PE=1 SV=1	sp|P27601|GNA13_MOUSE,tr|Q3UE40|Q3UE40_MOUSE,tr|Q9D034|Q9D034_MOUSE	BerMus_DCpUN_SJ_20151202.fasta	44 055,8	99,1 %	1	1	2	0,0172%	3,98%	possibly correct	true	File7184 Spectrum1382 scans: 3709	AFDTRAPmAAQGmVE	M	T	99,7 %	34,9	48,2	34,9	2		m8: Oxidation (+15,99), m13: Oxidation (+15,99)	813865780	1 625,717008	1 626,725176	2	-0,0008920	-0,5483	911000	1315770	124	138	true
170106 2015-03-01 04 sans dig	Uncategorized Sample	1	QE003777TA (F003988)	AP-2 complex subunit beta OS=Mus musculus (Mouse) GN=Ap2b1 PE=1 SV=1	sp|Q9DBG3|AP2B1_MOUSE,tr|H3BIY9|H3BIY9_MOUSE,tr|H3BKM0|H3BKM0_MOUSE,tr|Q5SWR1|Q5SWR1_MOUSE	BerMus_DCpUN_SJ_20151202.fasta	104 585,3	99,1 %	1	1	2	0,0172%	1,60%	possibly correct	true	File7184 Spectrum3873 scans: 6491	APGGYVAPKAVWLPA	M	V	99,7 %	25,1	48,7	24,8	2			748916990	1 495,819428	1 496,826146	2	0,0005581	0,3728	1 485,00	2229610	703	717	true
170106 2015-03-01 04 sans dig	Uncategorized Sample	1	QE003777TA (F003988)	AP-2 complex subunit beta OS=Mus musculus (Mouse) GN=Ap2b1 PE=1 SV=1	sp|Q9DBG3|AP2B1_MOUSE,tr|H3BIY9|H3BIY9_MOUSE,tr|H3BKM0|H3BKM0_MOUSE,tr|Q5SWR1|Q5SWR1_MOUSE	BerMus_DCpUN_SJ_20151202.fasta	104 585,3	99,1 %	1	1	2	0,0172%	1,60%	possibly correct	true	File7184 Spectrum3875 scans: 6493	APGGYVAPKAVWLPA	M	V	99,7 %	26,8	48,7	26,8	2			748916990	1 495,819428	1 496,826146	2	0,0005581	0,3728	1 486,00	2348660	703	717	true
170106 2015-03-01 04 sans dig	Uncategorized Sample	1	QE003777TA (F003988)	C-1-tetrahydrofolate synthase, cytoplasmic OS=Mus musculus (Mouse) GN=Mthfd1 PE=1 SV=4	sp|Q922D8|C1TC_MOUSE,tr|Q3TW74|Q3TW74_MOUSE,tr|Q3UZH3|Q3UZH3_MOUSE,tr|Q8BXX7|Q8BXX7_MOUSE	BerMus_DCpUN_SJ_20151202.fasta	101 201,6	100,0 %	1	1	1	0,00859%	1,60%	possibly correct	true	File7184 Spectrum3366 scans: 5928	ERASFITPVPGGVGP	K	M	99,7 %	23,8	50,4	23,1	2			742398800	1 482,783048	1 483,790546	2	-0,0002219	-0,1496	1 369,00	3415100	263	277	true
170106 2015-03-01 04 sans dig	Uncategorized Sample	1	QE003777TA (F003988)	F-actin-capping protein subunit beta OS=Mus musculus (Mouse) GN=Capzb PE=1 SV=3	sp|P47757|CAPZB_MOUSE,tr|A0A0A0MQI9|A0A0A0MQI9_MOUSE,tr|A2AMW0|A2AMW0_MOUSE,tr|F6YHZ8|F6YHZ8_MOUSE,tr|F7CAZ6|F7CAZ6_MOUSE,tr|Q3TRH8|Q3TRH8_MOUSE,tr|Q3TVK4|Q3TVK4_MOUSE,tr|Q923G3|Q923G3_MOUSE	BerMus_DCpUN_SJ_20151202.fasta	31 346,5	100,0 %	3	4	5	0,0429%	6,14%	possibly correct	true	File7184 Spectrum2386 scans: 4819	DGDSYRSPWSNKYDPP	R	L	99,7 %	22,9	46,8	22,9	2			628610410	1 882,809402	1 883,819646	3	-0,002968	-1575	1 134,00	7498340	67	82	true
170106 2015-03-01 04 sans dig	Uncategorized Sample	1	QE003777TA (F003988)	F-actin-capping protein subunit beta OS=Mus musculus (Mouse) GN=Capzb PE=1 SV=3	sp|P47757|CAPZB_MOUSE,tr|A0A0A0MQI9|A0A0A0MQI9_MOUSE,tr|A2AMW0|A2AMW0_MOUSE,tr|F6YHZ8|F6YHZ8_MOUSE,tr|F7CAZ6|F7CAZ6_MOUSE,tr|Q3TRH8|Q3TRH8_MOUSE,tr|Q3TVK4|Q3TVK4_MOUSE,tr|Q923G3|Q923G3_MOUSE	BerMus_DCpUN_SJ_20151202.fasta	31 346,5	100,0 %	3	4	5	0,0429%	6,14%	possibly correct	true	File7184 Spectrum2395 scans: 4829	DGDSYRSPWSNKYDPP	R	L	99,7 %	34,6	47,0	32,4	2			942413150	1 882,811748	1 883,819646	2	-0,0006219	-0,3301	1 136,00	1506610	67	82	true
170106 2015-03-01 04 sans dig	Uncategorized Sample	1	QE003777TA (F003988)	F-actin-capping protein subunit beta OS=Mus musculus (Mouse) GN=Capzb PE=1 SV=3	sp|P47757|CAPZB_MOUSE,tr|A0A0A0MQI9|A0A0A0MQI9_MOUSE,tr|A2AMW0|A2AMW0_MOUSE,tr|F6YHZ8|F6YHZ8_MOUSE,tr|F7CAZ6|F7CAZ6_MOUSE,tr|Q3TRH8|Q3TRH8_MOUSE,tr|Q3TVK4|Q3TVK4_MOUSE,tr|Q923G3|Q923G3_MOUSE	BerMus_DCpUN_SJ_20151202.fasta	31 346,5	100,0 %	3	4	5	0,0429%	6,14%	possibly correct	true	File7184 Spectrum2397 scans: 4831	DGDSYRSPWSNKYDPP	R	L	99,7 %	36,0	47,0	36,0	2			942413150	1 882,811748	1 883,819646	2	-0,0006219	-0,3301	1 136,00	1565480	67	82	true
170106 2015-03-01 04 sans dig	Uncategorized Sample	1	QE003777TA (F003988)	F-actin-capping protein subunit beta OS=Mus musculus (Mouse) GN=Capzb PE=1 SV=3	sp|P47757|CAPZB_MOUSE,tr|A0A0A0MQI9|A0A0A0MQI9_MOUSE,tr|A2AMW0|A2AMW0_MOUSE,tr|F6YHZ8|F6YHZ8_MOUSE,tr|F7CAZ6|F7CAZ6_MOUSE,tr|Q3TRH8|Q3TRH8_MOUSE,tr|Q3TVK4|Q3TVK4_MOUSE,tr|Q923G3|Q923G3_MOUSE	BerMus_DCpUN_SJ_20151202.fasta	31 346,5	100,0 %	3	4	5	0,0429%	6,14%	possibly correct	true	File7184 Spectrum3278 scans: 5828	DGDSYRSPWSNKYDPPL	R	E	99,7 %	22,1	49,3	22,1	2			666306760	1 995,898452	1 996,903746	3	0,001982	0,9926	1 348,00	2502320	67	83	true
170106 2015-03-01 04 sans dig	Uncategorized Sample	1	QE003777TA (F003988)	F-actin-capping protein subunit beta OS=Mus musculus (Mouse) GN=Capzb PE=1 SV=3	sp|P47757|CAPZB_MOUSE,tr|A0A0A0MQI9|A0A0A0MQI9_MOUSE,tr|A2AMW0|A2AMW0_MOUSE,tr|F6YHZ8|F6YHZ8_MOUSE,tr|F7CAZ6|F7CAZ6_MOUSE,tr|Q3TRH8|Q3TRH8_MOUSE,tr|Q3TVK4|Q3TVK4_MOUSE,tr|Q923G3|Q923G3_MOUSE	BerMus_DCpUN_SJ_20151202.fasta	31 346,5	100,0 %	3	4	5	0,0429%	6,14%	possibly correct	true	File7184 Spectrum2106 scans: 4507	GDSYRSPWSNKYDPP	D	L	99,7 %	20,7	48,4	20,2	2			884899960	1 767,785368	1 768,792646	2	-0,000001942	-0,001098	1 072,00	2072600	68	82	true
170106 2015-03-01 04 sans dig	Uncategorized Sample	1	QE003777TA (F003988)	Cadherin-17 OS=Mus musculus (Mouse) GN=Cdh17 PE=1 SV=1	sp|Q9R100|CAD17_MOUSE,tr|A2AKS7|A2AKS7_MOUSE,tr|Q3TAN0|Q3TAN0_MOUSE,tr|Q3U1Y7|Q3U1Y7_MOUSE	BerMus_DCpUN_SJ_20151202.fasta	91 646,7	100,0 %	2	2	6	0,0515%	2,54%	possibly correct	true	File7184 Spectrum2069 scans: 4466	EGRLEVVTDPTTNAGYVK	T	I	99,7 %	24,0	51,9	19,4	2			650337520	1 947,990732	1 948,997646	3	0,0003621	0,1858	1 064,00	2554780	496	513	true
170106 2015-03-01 04 sans dig	Uncategorized Sample	1	QE003777TA (F003988)	Cadherin-17 OS=Mus musculus (Mouse) GN=Cdh17 PE=1 SV=1	sp|Q9R100|CAD17_MOUSE,tr|A2AKS7|A2AKS7_MOUSE,tr|Q3TAN0|Q3TAN0_MOUSE,tr|Q3U1Y7|Q3U1Y7_MOUSE	BerMus_DCpUN_SJ_20151202.fasta	91 646,7	100,0 %	2	2	6	0,0515%	2,54%	possibly correct	true	File7184 Spectrum2077 scans: 4474	EGRLEVVTDPTTNAGYVK	T	I	99,7 %	32,5	51,9	27,9	2			650337520	1 947,990732	1 948,997646	3	0,0003621	0,1858	1 065,00	2129730	496	513	true
170106 2015-03-01 04 sans dig	Uncategorized Sample	1	QE003777TA (F003988)	Cadherin-17 OS=Mus musculus (Mouse) GN=Cdh17 PE=1 SV=1	sp|Q9R100|CAD17_MOUSE,tr|A2AKS7|A2AKS7_MOUSE,tr|Q3TAN0|Q3TAN0_MOUSE,tr|Q3U1Y7|Q3U1Y7_MOUSE	BerMus_DCpUN_SJ_20151202.fasta	91 646,7	100,0 %	2	2	6	0,0515%	2,54%	possibly correct	true	File7184 Spectrum2062 scans: 4458	EGRLEVVTDPTTNAGYVK	T	I	99,7 %	38,2	51,9	35,8	2			650336180	1 947,986712	1 948,997646	3	-0,003658	-1877	1 062,00	3259140	496	513	true
170106 2015-03-01 04 sans dig	Uncategorized Sample	1	QE003777TA (F003988)	Cadherin-17 OS=Mus musculus (Mouse) GN=Cdh17 PE=1 SV=1	sp|Q9R100|CAD17_MOUSE,tr|A2AKS7|A2AKS7_MOUSE,tr|Q3TAN0|Q3TAN0_MOUSE,tr|Q3U1Y7|Q3U1Y7_MOUSE	BerMus_DCpUN_SJ_20151202.fasta	91 646,7	100,0 %	2	2	6	0,0515%	2,54%	possibly correct	true	File7184 Spectrum2272 scans: 4692	GDTEGRLEVVTDPTTNAGYVK	Q	I	99,7 %	27,7	52,0	27,7	2			741368470	2 221,083582	2 222,093846	3	-0,002988	-1345	1 108,00	3786950	493	513	true
170106 2015-03-01 04 sans dig	Uncategorized Sample	1	QE003777TA (F003988)	Cadherin-17 OS=Mus musculus (Mouse) GN=Cdh17 PE=1 SV=1	sp|Q9R100|CAD17_MOUSE,tr|A2AKS7|A2AKS7_MOUSE,tr|Q3TAN0|Q3TAN0_MOUSE,tr|Q3U1Y7|Q3U1Y7_MOUSE	BerMus_DCpUN_SJ_20151202.fasta	91 646,7	100,0 %	2	2	6	0,0515%	2,54%	possibly correct	true	File7184 Spectrum2270 scans: 4690	GDTEGRLEVVTDPTTNAGYVK	Q	I	99,7 %	33,1	52,0	33,0	2			741368470	2 221,083582	2 222,093846	3	-0,002988	-1345	1 108,00	4469510	493	513	true
170106 2015-03-01 04 sans dig	Uncategorized Sample	1	QE003777TA (F003988)	Cadherin-17 OS=Mus musculus (Mouse) GN=Cdh17 PE=1 SV=1	sp|Q9R100|CAD17_MOUSE,tr|A2AKS7|A2AKS7_MOUSE,tr|Q3TAN0|Q3TAN0_MOUSE,tr|Q3U1Y7|Q3U1Y7_MOUSE	BerMus_DCpUN_SJ_20151202.fasta	91 646,7	100,0 %	2	2	6	0,0515%	2,54%	possibly correct	true	File7184 Spectrum2258 scans: 4677	GDTEGRLEVVTDPTTNAGYVK	Q	I	99,7 %	38,8	51,9	38,8	2			741367610	2 221,081002	2 222,093846	3	-0,005568	-2506	1 105,00	5584390	493	513	true
170106 2015-03-01 04 sans dig	Uncategorized Sample	1	QE003777TA (F003988)	DNA replication licensing factor MCM6 OS=Mus musculus (Mouse) GN=Mcm6 PE=1 SV=1	sp|P97311|MCM6_MOUSE,tr|Q3UC10|Q3UC10_MOUSE,tr|Q3ULG5|Q3ULG5_MOUSE,tr|Q542I2|Q542I2_MOUSE,tr|Q8C5L1|Q8C5L1_MOUSE	BerMus_DCpUN_SJ_20151202.fasta	92 868,3	99,1 %	1	2	6	0,0515%	1,95%	possibly correct	true	File7184 Spectrum152 scans: 2351	SPRAVYTSGKASSAAG	F	L	99,7 %	24,9	51,1	24,9	2			755386470	1 508,758388	1 509,765546	2	0,0001181	0,07820	625000	169876	413	428	true
170106 2015-03-01 04 sans dig	Uncategorized Sample	1	QE003777TA (F003988)	DNA replication licensing factor MCM6 OS=Mus musculus (Mouse) GN=Mcm6 PE=1 SV=1	sp|P97311|MCM6_MOUSE,tr|Q3UC10|Q3UC10_MOUSE,tr|Q3ULG5|Q3ULG5_MOUSE,tr|Q542I2|Q542I2_MOUSE,tr|Q8C5L1|Q8C5L1_MOUSE	BerMus_DCpUN_SJ_20151202.fasta	92 868,3	99,1 %	1	2	6	0,0515%	1,95%	possibly correct	true	File7184 Spectrum153 scans: 2352	SPRAVYTSGKASSAAG	F	L	99,7 %	27,7	51,3	27,7	2			503926790	1 508,758542	1 509,765546	3	0,0002721	0,1802	625000	514387	413	428	true
170106 2015-03-01 04 sans dig	Uncategorized Sample	1	QE003777TA (F003988)	DNA replication licensing factor MCM6 OS=Mus musculus (Mouse) GN=Mcm6 PE=1 SV=1	sp|P97311|MCM6_MOUSE,tr|Q3UC10|Q3UC10_MOUSE,tr|Q3ULG5|Q3ULG5_MOUSE,tr|Q542I2|Q542I2_MOUSE,tr|Q8C5L1|Q8C5L1_MOUSE	BerMus_DCpUN_SJ_20151202.fasta	92 868,3	99,1 %	1	2	6	0,0515%	1,95%	possibly correct	true	File7184 Spectrum151 scans: 2350	SPRAVYTSGKASSAAG	F	L	99,7 %	28,7	51,1	28,7	2			755386470	1 508,758388	1 509,765546	2	0,0001181	0,07820	625000	205058	413	428	true
170106 2015-03-01 04 sans dig	Uncategorized Sample	1	QE003777TA (F003988)	DNA replication licensing factor MCM6 OS=Mus musculus (Mouse) GN=Mcm6 PE=1 SV=1	sp|P97311|MCM6_MOUSE,tr|Q3UC10|Q3UC10_MOUSE,tr|Q3ULG5|Q3ULG5_MOUSE,tr|Q542I2|Q542I2_MOUSE,tr|Q8C5L1|Q8C5L1_MOUSE	BerMus_DCpUN_SJ_20151202.fasta	92 868,3	99,1 %	1	2	6	0,0515%	1,95%	possibly correct	true	File7184 Spectrum155 scans: 2354	SPRAVYTSGKASSAAG	F	L	99,7 %	32,9	51,3	32,9	2			503926790	1 508,758542	1 509,765546	3	0,0002721	0,1802	626000	280752	413	428	true
170106 2015-03-01 04 sans dig	Uncategorized Sample	1	QE003777TA (F003988)	DNA replication licensing factor MCM6 OS=Mus musculus (Mouse) GN=Mcm6 PE=1 SV=1	sp|P97311|MCM6_MOUSE,tr|Q3UC10|Q3UC10_MOUSE,tr|Q3ULG5|Q3ULG5_MOUSE,tr|Q542I2|Q542I2_MOUSE,tr|Q8C5L1|Q8C5L1_MOUSE	BerMus_DCpUN_SJ_20151202.fasta	92 868,3	99,1 %	1	2	6	0,0515%	1,95%	possibly correct	true	File7184 Spectrum147 scans: 2346	SPRAVYTSGKASSAAG	F	L	99,7 %	34,5	51,3	33,6	2			503926790	1 508,758542	1 509,765546	3	0,0002721	0,1802	624000	948721	413	428	true
170106 2015-03-01 04 sans dig	Uncategorized Sample	1	QE003777TA (F003988)	DNA replication licensing factor MCM6 OS=Mus musculus (Mouse) GN=Mcm6 PE=1 SV=1	sp|P97311|MCM6_MOUSE,tr|Q3UC10|Q3UC10_MOUSE,tr|Q3ULG5|Q3ULG5_MOUSE,tr|Q542I2|Q542I2_MOUSE,tr|Q8C5L1|Q8C5L1_MOUSE	BerMus_DCpUN_SJ_20151202.fasta	92 868,3	99,1 %	1	2	6	0,0515%	1,95%	possibly correct	true	File7184 Spectrum149 scans: 2348	SPRAVYTSGKASSAAG	F	L	99,7 %	37,5	51,3	30,4	2			503926790	1 508,758542	1 509,765546	3	0,0002721	0,1802	624000	852702	413	428	true
170106 2015-03-01 04 sans dig	Uncategorized Sample	1	QE003777TA (F003988)	H-2 class II histocompatibility antigen gamma chain OS=Mus musculus (Mouse) GN=Cd74 PE=1 SV=3	sp|P04441|HG2A_MOUSE,tr|Q3U4Q8|Q3U4Q8_MOUSE,tr|Q545Y5|Q545Y5_MOUSE	BerMus_DCpUN_SJ_20151202.fasta	31 557,8	98,9 %	1	1	1	0,00859%	6,09%	possibly correct	true	File7184 Spectrum2552 scans: 5004	KPVSQMRMATPLLMRPm	A	S	95,5 %	19,5	52,0	7,13	2		m17: Oxidation (+15,99)	668351200	2 002,031772	2 003,042361	3	-0,003313	-1654	1 171,00	4267910	85	101	true
170106 2015-03-01 04 sans dig	Uncategorized Sample	1	QE003777TA (F003988)	Protein EVI2B OS=Mus musculus (Mouse) GN=Evi2b PE=1 SV=1	sp|Q8VD58|EVI2B_MOUSE	BerMus_DCpUN_SJ_20151202.fasta	47 994,0	100,0 %	1	1	1	0,00859%	4,28%	possibly correct	true	File7184 Spectrum3169 scans: 5708	KPTVTVVSPLPNDSINPQP	N	S	99,7 %	22,6	50,9	22,6	2			1 002,043460	2 002,072368	2 003,081046	2	-0,001402	-0,6999	1 323,00	2733260	354	372	true
170106 2015-03-01 04 sans dig	Uncategorized Sample	1	QE003777TA (F003988)	Voltage-dependent anion-selective channel protein 2 OS=Mus musculus (Mouse) GN=Vdac2 PE=1 SV=2	sp|Q60930|VDAC2_MOUSE,tr|G3UX26|G3UX26_MOUSE	BerMus_DCpUN_SJ_20151202.fasta	31 733,6	100,0 %	2	2	2	0,0172%	5,08%	possibly correct	true	File7184 Spectrum3675 scans: 6269	VDFDFAGPAIHGSA	D	V	99,7 %	23,5	49,8	23,5	2			702332760	1 402,650968	1 403,659146	2	-0,0009019	-0,6426	1 440,00	3811680	141	154	true
170106 2015-03-01 04 sans dig	Uncategorized Sample	1	QE003777TA (F003988)	Voltage-dependent anion-selective channel protein 2 OS=Mus musculus (Mouse) GN=Vdac2 PE=1 SV=2	sp|Q60930|VDAC2_MOUSE,tr|G3UX26|G3UX26_MOUSE	BerMus_DCpUN_SJ_20151202.fasta	31 733,6	100,0 %	2	2	2	0,0172%	5,08%	possibly correct	true	File7184 Spectrum4063 scans: 6704	VDFDFAGPAIHGSAV	D	F	99,5 %	20,2	50,4	13,2	2			751866210	1 501,717868	1 502,727546	2	-0,002402	-1598	1 528,00	8602690	141	155	true
170106 2015-03-01 04 sans dig	Uncategorized Sample	1	QE003777TA (F003988)	CD97 antigen OS=Mus musculus (Mouse) GN=Cd97 PE=1 SV=2	sp|Q9Z0M6|CD97_MOUSE,tr|A0A0D9SEG8|A0A0D9SEG8_MOUSE,tr|E9QJS7|E9QJS7_MOUSE,tr|E9QMJ5|E9QMJ5_MOUSE,tr|Q4FJS6|Q4FJS6_MOUSE,tr|Q9DC42|Q9DC42_MOUSE	BerMus_DCpUN_SJ_20151202.fasta	90 413,6	100,0 %	2	2	4	0,0344%	1,83%	possibly correct	true	File7184 Spectrum3901 scans: 6522	EDFYGSPIPSVSLK	L	L	99,7 %	29,9	51,1	29,9	2			769890560	1 537,766568	1 538,773846	2	-0,000001942	-0,001262	1 492,00	1721880	427	440	true
170106 2015-03-01 04 sans dig	Uncategorized Sample	1	QE003777TA (F003988)	CD97 antigen OS=Mus musculus (Mouse) GN=Cd97 PE=1 SV=2	sp|Q9Z0M6|CD97_MOUSE,tr|A0A0D9SEG8|A0A0D9SEG8_MOUSE,tr|E9QJS7|E9QJS7_MOUSE,tr|E9QMJ5|E9QMJ5_MOUSE,tr|Q4FJS6|Q4FJS6_MOUSE,tr|Q9DC42|Q9DC42_MOUSE	BerMus_DCpUN_SJ_20151202.fasta	90 413,6	100,0 %	2	2	4	0,0344%	1,83%	possibly correct	true	File7184 Spectrum4267 scans: 6928	LEDFYGSPIPSVSLK	S	L	99,7 %	20,6	51,0	20,6	2			826432010	1 650,849468	1 651,857946	2	-0,001202	-0,7276	1 574,00	2856040	426	440	true
170106 2015-03-01 04 sans dig	Uncategorized Sample	1	QE003777TA (F003988)	CD97 antigen OS=Mus musculus (Mouse) GN=Cd97 PE=1 SV=2	sp|Q9Z0M6|CD97_MOUSE,tr|A0A0D9SEG8|A0A0D9SEG8_MOUSE,tr|E9QJS7|E9QJS7_MOUSE,tr|E9QMJ5|E9QMJ5_MOUSE,tr|Q4FJS6|Q4FJS6_MOUSE,tr|Q9DC42|Q9DC42_MOUSE	BerMus_DCpUN_SJ_20151202.fasta	90 413,6	100,0 %	2	2	4	0,0344%	1,83%	possibly correct	true	File7184 Spectrum4264 scans: 6925	LEDFYGSPIPSVSLK	S	L	99,7 %	45,3	51,0	45,3	2			826432010	1 650,849468	1 651,857946	2	-0,001202	-0,7276	1 573,00	3939550	426	440	true
170106 2015-03-01 04 sans dig	Uncategorized Sample	1	QE003777TA (F003988)	CD97 antigen OS=Mus musculus (Mouse) GN=Cd97 PE=1 SV=2	sp|Q9Z0M6|CD97_MOUSE,tr|A0A0D9SEG8|A0A0D9SEG8_MOUSE,tr|E9QJS7|E9QJS7_MOUSE,tr|E9QMJ5|E9QMJ5_MOUSE,tr|Q4FJS6|Q4FJS6_MOUSE,tr|Q9DC42|Q9DC42_MOUSE	BerMus_DCpUN_SJ_20151202.fasta	90 413,6	100,0 %	2	2	4	0,0344%	1,83%	possibly correct	true	File7184 Spectrum4263 scans: 6924	LEDFYGSPIPSVSLK	S	L	99,7 %	45,8	51,0	44,3	2			826432010	1 650,849468	1 651,857946	2	-0,001202	-0,7276	1 573,00	3689460	426	440	true
170106 2015-03-01 04 sans dig	Uncategorized Sample	1	QE003777TA (F003988)	MAP kinase-activated protein kinase 2 OS=Mus musculus (Mouse) GN=Mapkapk2 PE=1 SV=2	sp|P49138|MAPK2_MOUSE,sp|Q3UMW7|MAPK3_MOUSE,tr|A0A087WSN7|A0A087WSN7_MOUSE,tr|Q09HN3|Q09HN3_MOUSE,tr|Q3U2P8|Q3U2P8_MOUSE,tr|Q8R3U8|Q8R3U8_MOUSE	BerMus_DCpUN_SJ_20151202.fasta	44 051,2	99,1 %	1	1	1	0,00859%	3,63%	possibly correct	true	File7184 Spectrum3184 scans: 5724	TPYYVAPEVLGPEK	Y	Y	99,7 %	20,9	51,4	20,9	2			781909120	1 561,803688	1 562,810246	2	0,0007181	0,4595	1 326,00	281115	212	225	true
170106 2015-03-01 04 sans dig	Uncategorized Sample	1	QE003777TA (F003988)	Protein turtle homolog A OS=Mus musculus (Mouse) GN=Igsf9 PE=1 SV=2	sp|Q05BQ1|TUTLA_MOUSE	BerMus_DCpUN_SJ_20151202.fasta	127 330,2	100,0 %	3	4	14	0,120%	1,61%	possibly correct	true	File7184 Spectrum1853 scans: 4227	GPDGRFVmGPTVAPSQ	R	E	99,7 %	19,7	50,7	19,0	2		m8: Oxidation (+15,99)	816396550	1 630,778548	1 631,784861	2	0,0009630	0,5902	1 015,00	1704060	848	863	true
170106 2015-03-01 04 sans dig	Uncategorized Sample	1	QE003777TA (F003988)	Protein turtle homolog A OS=Mus musculus (Mouse) GN=Igsf9 PE=1 SV=2	sp|Q05BQ1|TUTLA_MOUSE	BerMus_DCpUN_SJ_20151202.fasta	127 330,2	100,0 %	3	4	14	0,120%	1,61%	possibly correct	true	File7184 Spectrum1875 scans: 4251	GPDGRFVmGPTVAPSQ	R	E	99,7 %	27,5	50,7	25,6	2		m8: Oxidation (+15,99)	816395320	1 630,776088	1 631,784861	2	-0,001497	-0,9174	1 019,00	1244060	848	863	true
170106 2015-03-01 04 sans dig	Uncategorized Sample	1	QE003777TA (F003988)	Protein turtle homolog A OS=Mus musculus (Mouse) GN=Igsf9 PE=1 SV=2	sp|Q05BQ1|TUTLA_MOUSE	BerMus_DCpUN_SJ_20151202.fasta	127 330,2	100,0 %	3	4	14	0,120%	1,61%	possibly correct	true	File7184 Spectrum1848 scans: 4222	GPDGRFVmGPTVAPSQ	R	E	99,7 %	32,3	50,7	30,1	2		m8: Oxidation (+15,99)	816396550	1 630,778548	1 631,784861	2	0,0009630	0,5902	1 014,00	2117820	848	863	true
170106 2015-03-01 04 sans dig	Uncategorized Sample	1	QE003777TA (F003988)	Protein turtle homolog A OS=Mus musculus (Mouse) GN=Igsf9 PE=1 SV=2	sp|Q05BQ1|TUTLA_MOUSE	BerMus_DCpUN_SJ_20151202.fasta	127 330,2	100,0 %	3	4	14	0,120%	1,61%	possibly correct	true	File7184 Spectrum1952 scans: 4336	GPDGRFVMGPTVAPSQEK	R	L	99,7 %	23,2	51,5	23,0	2			624980710	1 871,920302	1 872,927546	3	0,00003206	0,01712	1 037,00	2696400	848	865	true
170106 2015-03-01 04 sans dig	Uncategorized Sample	1	QE003777TA (F003988)	Protein turtle homolog A OS=Mus musculus (Mouse) GN=Igsf9 PE=1 SV=2	sp|Q05BQ1|TUTLA_MOUSE	BerMus_DCpUN_SJ_20151202.fasta	127 330,2	100,0 %	3	4	14	0,120%	1,61%	possibly correct	true	File7184 Spectrum1332 scans: 3654	GPDGRFVmGPTVAPSQEK	R	L	99,7 %	23,8	51,3	21,0	2		m8: Oxidation (+15,99)	630312810	1 887,916602	1 888,922461	3	0,001417	0,7502	900000	7577820	848	865	true
170106 2015-03-01 04 sans dig	Uncategorized Sample	1	QE003777TA (F003988)	Protein turtle homolog A OS=Mus musculus (Mouse) GN=Igsf9 PE=1 SV=2	sp|Q05BQ1|TUTLA_MOUSE	BerMus_DCpUN_SJ_20151202.fasta	127 330,2	100,0 %	3	4	14	0,120%	1,61%	possibly correct	true	File7184 Spectrum1328 scans: 3650	GPDGRFVmGPTVAPSQEK	R	L	99,7 %	30,5	51,3	22,1	2		m8: Oxidation (+15,99)	630312810	1 887,916602	1 888,922461	3	0,001417	0,7502	899000	10562100	848	865	true
170106 2015-03-01 04 sans dig	Uncategorized Sample	1	QE003777TA (F003988)	Protein turtle homolog A OS=Mus musculus (Mouse) GN=Igsf9 PE=1 SV=2	sp|Q05BQ1|TUTLA_MOUSE	BerMus_DCpUN_SJ_20151202.fasta	127 330,2	100,0 %	3	4	14	0,120%	1,61%	possibly correct	true	File7184 Spectrum1944 scans: 4327	GPDGRFVMGPTVAPSQEK	R	L	99,7 %	31,6	51,8	21,6	2			624982910	1 871,926902	1 872,927546	3	0,006632	3541	1 035,00	4074880	848	865	true
170106 2015-03-01 04 sans dig	Uncategorized Sample	1	QE003777TA (F003988)	Protein turtle homolog A OS=Mus musculus (Mouse) GN=Igsf9 PE=1 SV=2	sp|Q05BQ1|TUTLA_MOUSE	BerMus_DCpUN_SJ_20151202.fasta	127 330,2	100,0 %	3	4	14	0,120%	1,61%	possibly correct	true	File7184 Spectrum1946 scans: 4330	GPDGRFVMGPTVAPSQEK	R	L	99,7 %	32,5	51,5	22,2	2			624980710	1 871,920302	1 872,927546	3	0,00003206	0,01712	1 036,00	3413070	848	865	true
170106 2015-03-01 04 sans dig	Uncategorized Sample	1	QE003777TA (F003988)	Protein turtle homolog A OS=Mus musculus (Mouse) GN=Igsf9 PE=1 SV=2	sp|Q05BQ1|TUTLA_MOUSE	BerMus_DCpUN_SJ_20151202.fasta	127 330,2	100,0 %	3	4	14	0,120%	1,61%	possibly correct	true	File7184 Spectrum1312 scans: 3632	GPDGRFVmGPTVAPSQEK	R	L	99,7 %	33,2	51,3	28,1	2		m8: Oxidation (+15,99)	630312870	1 887,916782	1 888,922461	3	0,001597	0,8455	895000	6148290	848	865	true
170106 2015-03-01 04 sans dig	Uncategorized Sample	1	QE003777TA (F003988)	Protein turtle homolog A OS=Mus musculus (Mouse) GN=Igsf9 PE=1 SV=2	sp|Q05BQ1|TUTLA_MOUSE	BerMus_DCpUN_SJ_20151202.fasta	127 330,2	100,0 %	3	4	14	0,120%	1,61%	possibly correct	true	File7184 Spectrum1320 scans: 3641	GPDGRFVmGPTVAPSQEK	R	L	99,7 %	37,8	51,5	30,3	2		m8: Oxidation (+15,99)	630312190	1 887,914742	1 888,922461	3	-0,0004430	-0,2345	897000	9901020	848	865	true
170106 2015-03-01 04 sans dig	Uncategorized Sample	1	QE003777TA (F003988)	Protein turtle homolog A OS=Mus musculus (Mouse) GN=Igsf9 PE=1 SV=2	sp|Q05BQ1|TUTLA_MOUSE	BerMus_DCpUN_SJ_20151202.fasta	127 330,2	100,0 %	3	4	14	0,120%	1,61%	possibly correct	true	File7184 Spectrum2221 scans: 4636	GPDGRFVmGPTVAPSQEKL	R	C	99,7 %	24,6	51,9	24,6	2		m8: Oxidation (+15,99)	668005550	2 000,994822	2 002,006561	3	-0,004463	-2229	1 098,00	10060400	848	866	true
170106 2015-03-01 04 sans dig	Uncategorized Sample	1	QE003777TA (F003988)	Protein turtle homolog A OS=Mus musculus (Mouse) GN=Igsf9 PE=1 SV=2	sp|Q05BQ1|TUTLA_MOUSE	BerMus_DCpUN_SJ_20151202.fasta	127 330,2	100,0 %	3	4	14	0,120%	1,61%	possibly correct	true	File7184 Spectrum2208 scans: 4621	GPDGRFVmGPTVAPSQEKL	R	C	99,7 %	24,5	51,8	24,3	2		m8: Oxidation (+15,99)	668006160	2 000,996652	2 002,006561	3	-0,002633	-1315	1 095,00	8249290	848	866	true
170106 2015-03-01 04 sans dig	Uncategorized Sample	1	QE003777TA (F003988)	Protein turtle homolog A OS=Mus musculus (Mouse) GN=Igsf9 PE=1 SV=2	sp|Q05BQ1|TUTLA_MOUSE	BerMus_DCpUN_SJ_20151202.fasta	127 330,2	100,0 %	3	4	14	0,120%	1,61%	possibly correct	true	File7184 Spectrum2210 scans: 4623	GPDGRFVmGPTVAPSQEKL	R	C	99,7 %	25,8	51,8	25,8	2		m8: Oxidation (+15,99)	668006160	2 000,996652	2 002,006561	3	-0,002633	-1315	1 095,00	9616000	848	866	true
170106 2015-03-01 04 sans dig	Uncategorized Sample	1	QE003777TA (F003988)	Protein turtle homolog A OS=Mus musculus (Mouse) GN=Igsf9 PE=1 SV=2	sp|Q05BQ1|TUTLA_MOUSE	BerMus_DCpUN_SJ_20151202.fasta	127 330,2	100,0 %	3	4	14	0,120%	1,61%	possibly correct	true	File7184 Spectrum2241 scans: 4658	GPDGRFVmGPTVAPSQEKL	R	C	99,7 %	26,1	51,9	25,9	2		m8: Oxidation (+15,99)	668005070	2 000,993382	2 002,006561	3	-0,005903	-2949	1 102,00	3777680	848	866	true
170106 2015-03-01 04 sans dig	Uncategorized Sample	1	QE003777TA (F003988)	Bifunctional glutamate/proline--tRNA ligase OS=Mus musculus (Mouse) GN=Eprs PE=1 SV=4	sp|Q8CGC7|SYEP_MOUSE,tr|B9EIU1|B9EIU1_MOUSE	BerMus_DCpUN_SJ_20151202.fasta	170 080,3	100,0 %	1	1	2	0,0172%	1,06%	possibly correct	true	File7184 Spectrum840 scans: 3113	TGQEYKPGNPSAAAVQ	K	T	99,7 %	20,8	51,0	14,2	2			809396610	1 616,778668	1 617,786846	2	-0,0009019	-0,5575	787000	963362	795	810	true
170106 2015-03-01 04 sans dig	Uncategorized Sample	1	QE003777TA (F003988)	Bifunctional glutamate/proline--tRNA ligase OS=Mus musculus (Mouse) GN=Eprs PE=1 SV=4	sp|Q8CGC7|SYEP_MOUSE,tr|B9EIU1|B9EIU1_MOUSE	BerMus_DCpUN_SJ_20151202.fasta	170 080,3	100,0 %	1	1	2	0,0172%	1,06%	possibly correct	true	File7184 Spectrum847 scans: 3121	TGQEYKPGNPSAAAVQ	K	T	99,7 %	20,6	51,0	19,1	2			809396180	1 616,777808	1 617,786846	2	-0,001762	-1089	789000	398087	795	810	true
170106 2015-03-01 04 sans dig	Uncategorized Sample	1	QE003777TA (F003988)	Glucose-6-phosphate isomerase OS=Mus musculus (Mouse) GN=Gpi PE=1 SV=4	sp|P06745|G6PI_MOUSE,tr|B7ZWL9|B7ZWL9_MOUSE	BerMus_DCpUN_SJ_20151202.fasta	62 768,8	99,1 %	1	1	1	0,00859%	3,05%	possibly correct	true	File7184 Spectrum1125 scans: 3426	AARDNmFSGSKINYTEN	E	R	99,7 %	21,0	48,5	21,0	2		m6: Oxidation (+15,99)	645294430	1 932,861462	1 933,870861	3	-0,002123	-1098	853000	606550	79	95	true
170106 2015-03-01 04 sans dig	Uncategorized Sample	1	QE003777TA (F003988)	Alpha-actinin-4 OS=Mus musculus (Mouse) GN=Actn4 PE=1 SV=1	sp|P57780|ACTN4_MOUSE,tr|Q1A602|Q1A602_MOUSE,tr|Q3UDJ7|Q3UDJ7_MOUSE,tr|Q3ULT2|Q3ULT2_MOUSE	BerMus_DCpUN_SJ_20151202.fasta	104 980,3	99,9 %	1	2	3	0,0258%	1,75%	possibly correct	true	File7184 Spectrum1734 scans: 4096	RmAPYQGPDAAPGALD	A	Y	99,7 %	21,6	49,8	20,3	2		m2: Oxidation (+15,99)	823385440	1 644,756328	1 645,764161	2	-0,0005570	-0,3384	988000	7194320	883	898	true
170106 2015-03-01 04 sans dig	Uncategorized Sample	1	QE003777TA (F003988)	Alpha-actinin-4 OS=Mus musculus (Mouse) GN=Actn4 PE=1 SV=1	sp|P57780|ACTN4_MOUSE,tr|Q1A602|Q1A602_MOUSE,tr|Q3UDJ7|Q3UDJ7_MOUSE,tr|Q3ULT2|Q3ULT2_MOUSE	BerMus_DCpUN_SJ_20151202.fasta	104 980,3	99,9 %	1	2	3	0,0258%	1,75%	possibly correct	true	File7184 Spectrum1736 scans: 4099	RmAPYQGPDAAPGALD	A	Y	99,7 %	23,1	49,7	21,9	2		m2: Oxidation (+15,99)	823384220	1 644,753888	1 645,764161	2	-0,002997	-1821	988000	9038750	883	898	true
170106 2015-03-01 04 sans dig	Uncategorized Sample	1	QE003777TA (F003988)	Alpha-actinin-4 OS=Mus musculus (Mouse) GN=Actn4 PE=1 SV=1	sp|P57780|ACTN4_MOUSE,tr|Q1A602|Q1A602_MOUSE,tr|Q3UDJ7|Q3UDJ7_MOUSE,tr|Q3ULT2|Q3ULT2_MOUSE	BerMus_DCpUN_SJ_20151202.fasta	104 980,3	99,9 %	1	2	3	0,0258%	1,75%	possibly correct	true	File7184 Spectrum2201 scans: 4613	RMAPYQGPDAAPGALD	A	Y	99,7 %	37,3	50,5	32,2	2			815392820	1 628,771088	1 629,769246	2	0,009118	5595	1 093,00	5084020	883	898	true
170106 2015-03-01 04 sans dig	Uncategorized Sample	1	QE003777TA (F003988)	Low-density lipoprotein receptor-related protein 10 OS=Mus musculus (Mouse) GN=Lrp10 PE=2 SV=2	sp|Q7TQH7|LRP10_MOUSE,tr|Q3TD85|Q3TD85_MOUSE,tr|Q3V1Z1|Q3V1Z1_MOUSE	BerMus_DCpUN_SJ_20151202.fasta	76 461,4	100,0 %	3	3	4	0,0344%	2,38%	possibly correct	true	File7184 Spectrum2032 scans: 4424	RSQVTPSVPSEALDD	T	S	99,7 %	19,6	50,8	19,6	2			800892640	1 599,770728	1 600,781446	2	-0,003442	-2150	1 055,00	3149960	580	594	true
170106 2015-03-01 04 sans dig	Uncategorized Sample	1	QE003777TA (F003988)	Low-density lipoprotein receptor-related protein 10 OS=Mus musculus (Mouse) GN=Lrp10 PE=2 SV=2	sp|Q7TQH7|LRP10_MOUSE,tr|Q3TD85|Q3TD85_MOUSE,tr|Q3V1Z1|Q3V1Z1_MOUSE	BerMus_DCpUN_SJ_20151202.fasta	76 461,4	100,0 %	3	3	4	0,0344%	2,38%	possibly correct	true	File7184 Spectrum2030 scans: 4422	RSQVTPSVPSEALDD	T	S	99,7 %	24,1	50,8	24,1	2			800892640	1 599,770728	1 600,781446	2	-0,003442	-2150	1 054,00	3523550	580	594	true
170106 2015-03-01 04 sans dig	Uncategorized Sample	1	QE003777TA (F003988)	Low-density lipoprotein receptor-related protein 10 OS=Mus musculus (Mouse) GN=Lrp10 PE=2 SV=2	sp|Q7TQH7|LRP10_MOUSE,tr|Q3TD85|Q3TD85_MOUSE,tr|Q3V1Z1|Q3V1Z1_MOUSE	BerMus_DCpUN_SJ_20151202.fasta	76 461,4	100,0 %	3	3	4	0,0344%	2,38%	possibly correct	true	File7184 Spectrum2051 scans: 4446	RSQVTPSVPSEALDDS	T	T	99,7 %	42,4	50,9	42,4	2			844409730	1 686,804908	1 687,813446	2	-0,001262	-0,7477	1 059,00	6939950	580	595	true
170106 2015-03-01 04 sans dig	Uncategorized Sample	1	QE003777TA (F003988)	Low-density lipoprotein receptor-related protein 10 OS=Mus musculus (Mouse) GN=Lrp10 PE=2 SV=2	sp|Q7TQH7|LRP10_MOUSE,tr|Q3TD85|Q3TD85_MOUSE,tr|Q3V1Z1|Q3V1Z1_MOUSE	BerMus_DCpUN_SJ_20151202.fasta	76 461,4	100,0 %	3	3	4	0,0344%	2,38%	possibly correct	true	File7184 Spectrum2133 scans: 4539	RSQVTPSVPSEALDDST	T	G	99,7 %	24,3	50,9	24,3	2			894932500	1 787,850448	1 788,861146	2	-0,003422	-1913	1 078,00	1323100	580	596	true
170106 2015-03-01 04 sans dig	Uncategorized Sample	1	QE003777TA (F003988)	Plastin-2 OS=Mus musculus (Mouse) GN=Lcp1 PE=1 SV=4	sp|Q61233|PLSL_MOUSE,tr|Q3TJX0|Q3TJX0_MOUSE,tr|Q3U6N7|Q3U6N7_MOUSE,tr|Q3U6Z1|Q3U6Z1_MOUSE,tr|Q3U9M7|Q3U9M7_MOUSE	BerMus_DCpUN_SJ_20151202.fasta	70 151,9	100,0 %	2	2	4	0,0344%	2,55%	possibly correct	true	File7184 Spectrum2413 scans: 4849	PKISTSLPV	D	L	99,7 %	46,6	44,4	14,7	2			471287050	940559548	941566746	2	0,00007806	0,08290	1 140,00	5976010	544	552	true
170106 2015-03-01 04 sans dig	Uncategorized Sample	1	QE003777TA (F003988)	Plastin-2 OS=Mus musculus (Mouse) GN=Lcp1 PE=1 SV=4	sp|Q61233|PLSL_MOUSE,tr|Q3TJX0|Q3TJX0_MOUSE,tr|Q3U6N7|Q3U6N7_MOUSE,tr|Q3U6Z1|Q3U6Z1_MOUSE,tr|Q3U9M7|Q3U9M7_MOUSE	BerMus_DCpUN_SJ_20151202.fasta	70 151,9	100,0 %	2	2	4	0,0344%	2,55%	possibly correct	true	File7184 Spectrum2412 scans: 4848	PKISTSLPV	D	L	99,7 %	49,8	44,4	15,3	2			471287050	940559548	941566746	2	0,00007806	0,08290	1 140,00	6916610	544	552	true
170106 2015-03-01 04 sans dig	Uncategorized Sample	1	QE003777TA (F003988)	Plastin-2 OS=Mus musculus (Mouse) GN=Lcp1 PE=1 SV=4	sp|Q61233|PLSL_MOUSE,tr|Q3TJX0|Q3TJX0_MOUSE,tr|Q3U6N7|Q3U6N7_MOUSE,tr|Q3U6Z1|Q3U6Z1_MOUSE,tr|Q3U9M7|Q3U9M7_MOUSE	BerMus_DCpUN_SJ_20151202.fasta	70 151,9	100,0 %	2	2	4	0,0344%	2,55%	possibly correct	true	File7184 Spectrum3355 scans: 5916	SIASFKDPKISTSLPV	S	L	99,4 %	19,4	49,3	12,6	2			845473690	1 688,932828	1 689,942346	2	-0,002242	-1327	1 366,00	3398220	537	552	true
170106 2015-03-01 04 sans dig	Uncategorized Sample	1	QE003777TA (F003988)	Plastin-2 OS=Mus musculus (Mouse) GN=Lcp1 PE=1 SV=4	sp|Q61233|PLSL_MOUSE,tr|Q3TJX0|Q3TJX0_MOUSE,tr|Q3U6N7|Q3U6N7_MOUSE,tr|Q3U6Z1|Q3U6Z1_MOUSE,tr|Q3U9M7|Q3U9M7_MOUSE	BerMus_DCpUN_SJ_20151202.fasta	70 151,9	100,0 %	2	2	4	0,0344%	2,55%	possibly correct	true	File7184 Spectrum3357 scans: 5918	SIASFKDPKISTSLPV	S	L	99,7 %	31,4	49,3	28,5	2			845473690	1 688,932828	1 689,942346	2	-0,002242	-1327	1 367,00	2939370	537	552	true
170106 2015-03-01 04 sans dig	Uncategorized Sample	1	QE003777TA (F003988)	Neurogenic locus notch homolog protein 2 OS=Mus musculus (Mouse) GN=Notch2 PE=1 SV=1	sp|O35516|NOTC2_MOUSE	BerMus_DCpUN_SJ_20151202.fasta	265 317,6	100,0 %	4	4	5	0,0429%	1,30%	possibly correct	true	File7184 Spectrum878 scans: 3155	ESPDQWSSSSPHSAS	P	D	99,7 %	26,8	43,8	15,2	2			794829040	1 587,643528	1 588,650946	2	-0,0001419	-0,08935	796000	3037670	2419	2433	true
170106 2015-03-01 04 sans dig	Uncategorized Sample	1	QE003777TA (F003988)	Neurogenic locus notch homolog protein 2 OS=Mus musculus (Mouse) GN=Notch2 PE=1 SV=1	sp|O35516|NOTC2_MOUSE	BerMus_DCpUN_SJ_20151202.fasta	265 317,6	100,0 %	4	4	5	0,0429%	1,30%	possibly correct	true	File7184 Spectrum948 scans: 3232	ESPDQWSSSSPHSASD	P	W	99,7 %	30,0	41,7	30,0	2			852342350	1 702,670148	1 703,677946	2	-0,0005219	-0,3064	814000	2729700	2419	2434	true
170106 2015-03-01 04 sans dig	Uncategorized Sample	1	QE003777TA (F003988)	Neurogenic locus notch homolog protein 2 OS=Mus musculus (Mouse) GN=Notch2 PE=1 SV=1	sp|O35516|NOTC2_MOUSE	BerMus_DCpUN_SJ_20151202.fasta	265 317,6	100,0 %	4	4	5	0,0429%	1,30%	possibly correct	true	File7184 Spectrum2353 scans: 4783	REGSYEAAKILLDH	A	F	99,3 %	42,6	51,3	0,000	2			534613400	1 600,818372	1 601,828346	3	-0,002698	-1684	1 127,00	4457840	2017	2030	true
170106 2015-03-01 04 sans dig	Uncategorized Sample	1	QE003777TA (F003988)	Neurogenic locus notch homolog protein 2 OS=Mus musculus (Mouse) GN=Notch2 PE=1 SV=1	sp|O35516|NOTC2_MOUSE	BerMus_DCpUN_SJ_20151202.fasta	265 317,6	100,0 %	4	4	5	0,0429%	1,30%	possibly correct	true	File7184 Spectrum2359 scans: 4789	REGSYEAAKILLDH	A	F	99,3 %	42,7	51,3	0,000	2			534613400	1 600,818372	1 601,828346	3	-0,002698	-1684	1 128,00	5190070	2017	2030	true
170106 2015-03-01 04 sans dig	Uncategorized Sample	1	QE003777TA (F003988)	Neurogenic locus notch homolog protein 2 OS=Mus musculus (Mouse) GN=Notch2 PE=1 SV=1	sp|O35516|NOTC2_MOUSE	BerMus_DCpUN_SJ_20151202.fasta	265 317,6	100,0 %	4	4	5	0,0429%	1,30%	possibly correct	true	File7184 Spectrum1150 scans: 3454	SPESPDQWSSSSPHSAS	P	D	99,7 %	28,2	44,5	17,2	2			886872620	1 771,730688	1 772,735746	2	0,002218	1251	859000	428866	2417	2433	true
170106 2015-03-01 04 sans dig	Uncategorized Sample	1	QE003777TA (F003988)	Integrin beta-1 OS=Mus musculus (Mouse) GN=Itgb1 PE=1 SV=1	sp|P09055|ITB1_MOUSE,tr|Q8BUD1|Q8BUD1_MOUSE	BerMus_DCpUN_SJ_20151202.fasta	88 231,4	99,1 %	1	1	1	0,00859%	2,13%	possibly correct	true	File7184 Spectrum2303 scans: 4727	GENPIYKSAVTTVVNPK	T	Y	99,7 %	36,4	50,9	36,1	2			606330570	1 815,969882	1 816,980446	3	-0,003288	-1810	1 116,00	4019510	778	794	true
170106 2015-03-01 04 sans dig	Uncategorized Sample	1	QE003777TA (F003988)	Ras-related protein Rab-5C OS=Mus musculus (Mouse) GN=Rab5c PE=1 SV=2	sp|P35278|RAB5C_MOUSE,sp|P61021|RAB5B_MOUSE,sp|Q9CQD1|RAB5A_MOUSE,tr|B2RPS1|B2RPS1_MOUSE,tr|Q0PD56|Q0PD56_MOUSE,tr|Q3TCT9|Q3TCT9_MOUSE,tr|Q3TJ39|Q3TJ39_MOUSE,tr|Q8C266|Q8C266_MOUSE,tr|Q8C458|Q8C458_MOUSE	BerMus_DCpUN_SJ_20151202.fasta	23 412,7	100,0 %	4	5	11	0,0945%	7,41%	possibly correct	true	File7184 Spectrum3198 scans: 5740	APMYYRGAQAAIVV	L	Y	99,7 %	29,8	50,6	29,8	2			755396730	1 508,778908	1 509,788246	2	-0,002062	-1366	1 330,00	3262480	87	100	true
170106 2015-03-01 04 sans dig	Uncategorized Sample	1	QE003777TA (F003988)	Ras-related protein Rab-5C OS=Mus musculus (Mouse) GN=Rab5c PE=1 SV=2	sp|P35278|RAB5C_MOUSE,sp|P61021|RAB5B_MOUSE,sp|Q9CQD1|RAB5A_MOUSE,tr|B2RPS1|B2RPS1_MOUSE,tr|Q0PD56|Q0PD56_MOUSE,tr|Q3TCT9|Q3TCT9_MOUSE,tr|Q3TJ39|Q3TJ39_MOUSE,tr|Q8C266|Q8C266_MOUSE,tr|Q8C458|Q8C458_MOUSE	BerMus_DCpUN_SJ_20151202.fasta	23 412,7	100,0 %	4	5	11	0,0945%	7,41%	possibly correct	true	File7184 Spectrum3185 scans: 5725	APMYYRGAQAAIVV	L	Y	99,7 %	32,6	51,0	32,6	2			755397400	1 508,780248	1 509,788246	2	-0,0007219	-0,4782	1 327,00	2146530	87	100	true
170106 2015-03-01 04 sans dig	Uncategorized Sample	1	QE003777TA (F003988)	Ras-related protein Rab-5C OS=Mus musculus (Mouse) GN=Rab5c PE=1 SV=2	sp|P35278|RAB5C_MOUSE,sp|P61021|RAB5B_MOUSE,sp|Q9CQD1|RAB5A_MOUSE,tr|B2RPS1|B2RPS1_MOUSE,tr|Q0PD56|Q0PD56_MOUSE,tr|Q3TCT9|Q3TCT9_MOUSE,tr|Q3TJ39|Q3TJ39_MOUSE,tr|Q8C266|Q8C266_MOUSE,tr|Q8C458|Q8C458_MOUSE	BerMus_DCpUN_SJ_20151202.fasta	23 412,7	100,0 %	4	5	11	0,0945%	7,41%	possibly correct	true	File7184 Spectrum3498 scans: 6073	APMYYRGAQAAIVVY	L	D	98,6 %	21,1	51,3	10,3	2			836928770	1 671,842988	1 672,851546	2	-0,001282	-0,7663	1 400,00	6496130	87	101	true
170106 2015-03-01 04 sans dig	Uncategorized Sample	1	QE003777TA (F003988)	Ras-related protein Rab-5C OS=Mus musculus (Mouse) GN=Rab5c PE=1 SV=2	sp|P35278|RAB5C_MOUSE,sp|P61021|RAB5B_MOUSE,sp|Q9CQD1|RAB5A_MOUSE,tr|B2RPS1|B2RPS1_MOUSE,tr|Q0PD56|Q0PD56_MOUSE,tr|Q3TCT9|Q3TCT9_MOUSE,tr|Q3TJ39|Q3TJ39_MOUSE,tr|Q8C266|Q8C266_MOUSE,tr|Q8C458|Q8C458_MOUSE	BerMus_DCpUN_SJ_20151202.fasta	23 412,7	100,0 %	4	5	11	0,0945%	7,41%	possibly correct	true	File7184 Spectrum3501 scans: 6076	APMYYRGAQAAIVVY	L	D	99,7 %	25,1	51,3	17,9	2			836928770	1 671,842988	1 672,851546	2	-0,001282	-0,7663	1 400,00	5213550	87	101	true
170106 2015-03-01 04 sans dig	Uncategorized Sample	1	QE003777TA (F003988)	Ras-related protein Rab-5C OS=Mus musculus (Mouse) GN=Rab5c PE=1 SV=2	sp|P35278|RAB5C_MOUSE,sp|P61021|RAB5B_MOUSE,sp|Q9CQD1|RAB5A_MOUSE,tr|B2RPS1|B2RPS1_MOUSE,tr|Q0PD56|Q0PD56_MOUSE,tr|Q3TCT9|Q3TCT9_MOUSE,tr|Q3TJ39|Q3TJ39_MOUSE,tr|Q8C266|Q8C266_MOUSE,tr|Q8C458|Q8C458_MOUSE	BerMus_DCpUN_SJ_20151202.fasta	23 412,7	100,0 %	4	5	11	0,0945%	7,41%	possibly correct	true	File7184 Spectrum3497 scans: 6072	APMYYRGAQAAIVVY	L	D	99,7 %	34,4	51,3	22,3	2			836928770	1 671,842988	1 672,851546	2	-0,001282	-0,7663	1 400,00	6137070	87	101	true
170106 2015-03-01 04 sans dig	Uncategorized Sample	1	QE003777TA (F003988)	Ras-related protein Rab-5C OS=Mus musculus (Mouse) GN=Rab5c PE=1 SV=2	sp|P35278|RAB5C_MOUSE,sp|P61021|RAB5B_MOUSE,sp|Q9CQD1|RAB5A_MOUSE,tr|B2RPS1|B2RPS1_MOUSE,tr|Q0PD56|Q0PD56_MOUSE,tr|Q3TCT9|Q3TCT9_MOUSE,tr|Q3TJ39|Q3TJ39_MOUSE,tr|Q8C266|Q8C266_MOUSE,tr|Q8C458|Q8C458_MOUSE	BerMus_DCpUN_SJ_20151202.fasta	23 412,7	100,0 %	4	5	11	0,0945%	7,41%	possibly correct	true	File7184 Spectrum3356 scans: 5917	APMYYRGAQAAIVVYD	L	I	98,9 %	19,1	51,1	11,6	2			596630620	1 786,870032	1 787,878546	3	-0,001238	-0,6924	1 366,00	3828760	87	102	true
170106 2015-03-01 04 sans dig	Uncategorized Sample	1	QE003777TA (F003988)	Ras-related protein Rab-5C OS=Mus musculus (Mouse) GN=Rab5c PE=1 SV=2	sp|P35278|RAB5C_MOUSE,sp|P61021|RAB5B_MOUSE,sp|Q9CQD1|RAB5A_MOUSE,tr|B2RPS1|B2RPS1_MOUSE,tr|Q0PD56|Q0PD56_MOUSE,tr|Q3TCT9|Q3TCT9_MOUSE,tr|Q3TJ39|Q3TJ39_MOUSE,tr|Q8C266|Q8C266_MOUSE,tr|Q8C458|Q8C458_MOUSE	BerMus_DCpUN_SJ_20151202.fasta	23 412,7	100,0 %	4	5	11	0,0945%	7,41%	possibly correct	true	File7184 Spectrum3359 scans: 5920	APMYYRGAQAAIVVYD	L	I	99,5 %	19,6	51,1	12,3	2			596630620	1 786,870032	1 787,878546	3	-0,001238	-0,6924	1 367,00	3245490	87	102	true
170106 2015-03-01 04 sans dig	Uncategorized Sample	1	QE003777TA (F003988)	Ras-related protein Rab-5C OS=Mus musculus (Mouse) GN=Rab5c PE=1 SV=2	sp|P35278|RAB5C_MOUSE,sp|P61021|RAB5B_MOUSE,sp|Q9CQD1|RAB5A_MOUSE,tr|B2RPS1|B2RPS1_MOUSE,tr|Q0PD56|Q0PD56_MOUSE,tr|Q3TCT9|Q3TCT9_MOUSE,tr|Q3TJ39|Q3TJ39_MOUSE,tr|Q8C266|Q8C266_MOUSE,tr|Q8C458|Q8C458_MOUSE	BerMus_DCpUN_SJ_20151202.fasta	23 412,7	100,0 %	4	5	11	0,0945%	7,41%	possibly correct	true	File7184 Spectrum3337 scans: 5896	APMYYRGAQAAIVVYD	L	I	99,7 %	31,0	51,2	23,5	2			894442630	1 786,870708	1 787,878546	2	-0,0005619	-0,3143	1 362,00	15894300	87	102	true
170106 2015-03-01 04 sans dig	Uncategorized Sample	1	QE003777TA (F003988)	Ras-related protein Rab-5C OS=Mus musculus (Mouse) GN=Rab5c PE=1 SV=2	sp|P35278|RAB5C_MOUSE,sp|P61021|RAB5B_MOUSE,sp|Q9CQD1|RAB5A_MOUSE,tr|B2RPS1|B2RPS1_MOUSE,tr|Q0PD56|Q0PD56_MOUSE,tr|Q3TCT9|Q3TCT9_MOUSE,tr|Q3TJ39|Q3TJ39_MOUSE,tr|Q8C266|Q8C266_MOUSE,tr|Q8C458|Q8C458_MOUSE	BerMus_DCpUN_SJ_20151202.fasta	23 412,7	100,0 %	4	5	11	0,0945%	7,41%	possibly correct	true	File7184 Spectrum3347 scans: 5907	APMYYRGAQAAIVVYD	L	I	99,7 %	31,7	51,1	24,8	2			894442440	1 786,870328	1 787,878546	2	-0,0009419	-0,5268	1 365,00	46496000	87	102	true
170106 2015-03-01 04 sans dig	Uncategorized Sample	1	QE003777TA (F003988)	Ras-related protein Rab-5C OS=Mus musculus (Mouse) GN=Rab5c PE=1 SV=2	sp|P35278|RAB5C_MOUSE,sp|P61021|RAB5B_MOUSE,sp|Q9CQD1|RAB5A_MOUSE,tr|B2RPS1|B2RPS1_MOUSE,tr|Q0PD56|Q0PD56_MOUSE,tr|Q3TCT9|Q3TCT9_MOUSE,tr|Q3TJ39|Q3TJ39_MOUSE,tr|Q8C266|Q8C266_MOUSE,tr|Q8C458|Q8C458_MOUSE	BerMus_DCpUN_SJ_20151202.fasta	23 412,7	100,0 %	4	5	11	0,0945%	7,41%	possibly correct	true	File7184 Spectrum2530 scans: 4980	YYRGAQAAIVVYD	M	I	99,7 %	20,8	51,1	19,9	2			744878110	1 487,741668	1 488,748146	2	0,0007981	0,5361	1 166,00	7268950	90	102	true
170106 2015-03-01 04 sans dig	Uncategorized Sample	1	QE003777TA (F003988)	Ras-related protein Rab-5C OS=Mus musculus (Mouse) GN=Rab5c PE=1 SV=2	sp|P35278|RAB5C_MOUSE,sp|P61021|RAB5B_MOUSE,sp|Q9CQD1|RAB5A_MOUSE,tr|B2RPS1|B2RPS1_MOUSE,tr|Q0PD56|Q0PD56_MOUSE,tr|Q3TCT9|Q3TCT9_MOUSE,tr|Q3TJ39|Q3TJ39_MOUSE,tr|Q8C266|Q8C266_MOUSE,tr|Q8C458|Q8C458_MOUSE	BerMus_DCpUN_SJ_20151202.fasta	23 412,7	100,0 %	4	5	11	0,0945%	7,41%	possibly correct	true	File7184 Spectrum2538 scans: 4989	YYRGAQAAIVVYD	M	I	99,7 %	28,1	51,2	25,9	2			744877440	1 487,740328	1 488,748146	2	-0,0005419	-0,3640	1 168,00	9823150	90	102	true
170106 2015-03-01 04 sans dig	Uncategorized Sample	1	QE003777TA (F003988)	Integrin alpha-4 OS=Mus musculus (Mouse) GN=Itga4 PE=1 SV=1	sp|Q00651|ITA4_MOUSE,tr|Q3U0V9|Q3U0V9_MOUSE,tr|Q3U1F2|Q3U1F2_MOUSE,tr|Q6NV53|Q6NV53_MOUSE,tr|Q78E20|Q78E20_MOUSE,tr|Q792F9|Q792F9_MOUSE,tr|Q8BQ25|Q8BQ25_MOUSE,tr|T2HRB1|T2HRB1_MOUSE	BerMus_DCpUN_SJ_20151202.fasta	115 697,8	100,0 %	1	1	1	0,00859%	1,54%	possibly correct	true	File7184 Spectrum991 scans: 3279	VGAGHFRSPHTTEVVG	S	G	99,7 %	23,2	51,4	21,9	2			550950200	1 649,828772	1 650,834746	3	0,001302	0,7887	823000	1956600	262	277	true
170106 2015-03-01 04 sans dig	Uncategorized Sample	1	QE003777TA (F003988)	Pleckstrin homology domain-containing family B member 2 OS=Mus musculus (Mouse) GN=Plekhb2 PE=1 SV=1	sp|Q9QZC7|PKHB2_MOUSE,tr|Q3UFC9|Q3UFC9_MOUSE	BerMus_DCpUN_SJ_20151202.fasta	24 574,1	89,0 %	1	1	1	0,00859%	7,69%	possibly correct	true	File7184 Spectrum3765 scans: 6368	SPPPYAAYATPTPEVYG	A	Y	96,2 %	19,1	50,6	9,95	2			890923710	1 779,832868	1 780,842946	2	-0,002802	-1573	1 460,00	2591630	128	144	true
170106 2015-03-01 04 sans dig	Uncategorized Sample	1	QE003777TA (F003988)	Reverse sequence, was CUB and sushi domain-containing protein 1 OS=Mus musculus (Mouse) GN=Csmd1 PE=1 SV=2	###REV###sp|Q923L3|CSMD1_MOUSE	BerMus_DCpUN_SJ_20151202.fasta	387 859,2	99,8 %	1	1	1	0,00859%	0,281%	possibly correct	true	File7184 Spectrum1744 scans: 4107	CDKLIPYEDP	L	F	99,7 %	20,1	49,4	18,6	2			596780820	1 191,547088	1 192,555746	2	-0,001382	-1159	990000	11863600	1393	1402	true
170106 2015-03-01 04 sans dig	Uncategorized Sample	1	QE003777TA (F003988)	Myotubularin-related protein 4 OS=Mus musculus (Mouse) GN=Mtmr4 PE=1 SV=1	sp|Q91XS1|MTMR4_MOUSE,tr|Q6PE02|Q6PE02_MOUSE	BerMus_DCpUN_SJ_20151202.fasta	132 885,0	100,0 %	3	4	9	0,0773%	1,43%	possibly correct	true	File7184 Spectrum892 scans: 3170	DARSYTAAVANRAKG	L	G	99,7 %	26,0	51,0	26,0	2			517606320	1 549,797132	1 550,803346	3	0,001062	0,6848	800000	1368970	310	324	true
170106 2015-03-01 04 sans dig	Uncategorized Sample	1	QE003777TA (F003988)	Myotubularin-related protein 4 OS=Mus musculus (Mouse) GN=Mtmr4 PE=1 SV=1	sp|Q91XS1|MTMR4_MOUSE,tr|Q6PE02|Q6PE02_MOUSE	BerMus_DCpUN_SJ_20151202.fasta	132 885,0	100,0 %	3	4	9	0,0773%	1,43%	possibly correct	true	File7184 Spectrum895 scans: 3173	DARSYTAAVANRAKG	L	G	99,7 %	27,9	51,0	27,9	2			517606320	1 549,797132	1 550,803346	3	0,001062	0,6848	801000	1269190	310	324	true
170106 2015-03-01 04 sans dig	Uncategorized Sample	1	QE003777TA (F003988)	Myotubularin-related protein 4 OS=Mus musculus (Mouse) GN=Mtmr4 PE=1 SV=1	sp|Q91XS1|MTMR4_MOUSE,tr|Q6PE02|Q6PE02_MOUSE	BerMus_DCpUN_SJ_20151202.fasta	132 885,0	100,0 %	3	4	9	0,0773%	1,43%	possibly correct	true	File7184 Spectrum1020 scans: 3311	DARSYTAAVANRAKGGG	L	C	99,7 %	40,2	51,4	37,9	2			555620420	1 663,839432	1 664,846346	3	0,0003621	0,2175	829000	11859600	310	326	true
170106 2015-03-01 04 sans dig	Uncategorized Sample	1	QE003777TA (F003988)	Myotubularin-related protein 4 OS=Mus musculus (Mouse) GN=Mtmr4 PE=1 SV=1	sp|Q91XS1|MTMR4_MOUSE,tr|Q6PE02|Q6PE02_MOUSE	BerMus_DCpUN_SJ_20151202.fasta	132 885,0	100,0 %	3	4	9	0,0773%	1,43%	possibly correct	true	File7184 Spectrum1023 scans: 3314	DARSYTAAVANRAKGGG	L	C	99,7 %	44,9	51,4	38,6	2			555620420	1 663,839432	1 664,846346	3	0,0003621	0,2175	830000	10375900	310	326	true
170106 2015-03-01 04 sans dig	Uncategorized Sample	1	QE003777TA (F003988)	Myotubularin-related protein 4 OS=Mus musculus (Mouse) GN=Mtmr4 PE=1 SV=1	sp|Q91XS1|MTMR4_MOUSE,tr|Q6PE02|Q6PE02_MOUSE	BerMus_DCpUN_SJ_20151202.fasta	132 885,0	100,0 %	3	4	9	0,0773%	1,43%	possibly correct	true	File7184 Spectrum1012 scans: 3302	DARSYTAAVANRAKGGG	L	C	99,7 %	50,8	51,5	44,5	2			555619870	1 663,837782	1 664,846346	3	-0,001288	-0,7736	828000	7880460	310	326	true
170106 2015-03-01 04 sans dig	Uncategorized Sample	1	QE003777TA (F003988)	Myotubularin-related protein 4 OS=Mus musculus (Mouse) GN=Mtmr4 PE=1 SV=1	sp|Q91XS1|MTMR4_MOUSE,tr|Q6PE02|Q6PE02_MOUSE	BerMus_DCpUN_SJ_20151202.fasta	132 885,0	100,0 %	3	4	9	0,0773%	1,43%	possibly correct	true	File7184 Spectrum1037 scans: 3330	DARSYTAAVANRAKGGG	L	C	99,7 %	51,5	51,5	46,4	2			832926150	1 663,837748	1 664,846346	2	-0,001322	-0,7940	833000	627896	310	326	true
170106 2015-03-01 04 sans dig	Uncategorized Sample	1	QE003777TA (F003988)	Myotubularin-related protein 4 OS=Mus musculus (Mouse) GN=Mtmr4 PE=1 SV=1	sp|Q91XS1|MTMR4_MOUSE,tr|Q6PE02|Q6PE02_MOUSE	BerMus_DCpUN_SJ_20151202.fasta	132 885,0	100,0 %	3	4	9	0,0773%	1,43%	possibly correct	true	File7184 Spectrum254 scans: 2467	RSYTAAVANRAKGGG	A	C	99,7 %	27,8	51,2	15,8	2			493598820	1 477,774632	1 478,782246	3	-0,0003379	-0,2285	651000	650864	312	326	true
170106 2015-03-01 04 sans dig	Uncategorized Sample	1	QE003777TA (F003988)	Myotubularin-related protein 4 OS=Mus musculus (Mouse) GN=Mtmr4 PE=1 SV=1	sp|Q91XS1|MTMR4_MOUSE,tr|Q6PE02|Q6PE02_MOUSE	BerMus_DCpUN_SJ_20151202.fasta	132 885,0	100,0 %	3	4	9	0,0773%	1,43%	possibly correct	true	File7184 Spectrum244 scans: 2456	RSYTAAVANRAKGGG	A	C	99,7 %	41,9	50,7	31,0	2			493599060	1 477,775352	1 478,782246	3	0,0003821	0,2584	649000	732183	312	326	true
170106 2015-03-01 04 sans dig	Uncategorized Sample	1	QE003777TA (F003988)	Myotubularin-related protein 4 OS=Mus musculus (Mouse) GN=Mtmr4 PE=1 SV=1	sp|Q91XS1|MTMR4_MOUSE,tr|Q6PE02|Q6PE02_MOUSE	BerMus_DCpUN_SJ_20151202.fasta	132 885,0	100,0 %	3	4	9	0,0773%	1,43%	possibly correct	true	File7184 Spectrum245 scans: 2458	RSYTAAVANRAKGGG	A	C	99,7 %	44,6	51,2	34,1	2			493598820	1 477,774632	1 478,782246	3	-0,0003379	-0,2285	649000	701748	312	326	true
170106 2015-03-01 04 sans dig	Uncategorized Sample	1	QE003777TA (F003988)	Transcription factor BTF3 OS=Mus musculus (Mouse) GN=Btf3 PE=1 SV=3	sp|Q64152|BTF3_MOUSE,tr|Q3UJR8|Q3UJR8_MOUSE	BerMus_DCpUN_SJ_20151202.fasta	22 031,3	100,0 %	2	2	3	0,0258%	7,84%	possibly correct	true	File7184 Spectrum2420 scans: 4857	TVIHFNNPKVQASLA	G	A	99,7 %	21,7	49,7	21,0	2			546969480	1 637,886612	1 638,896246	3	-0,002358	-1439	1 142,00	3622870	112	126	true
170106 2015-03-01 04 sans dig	Uncategorized Sample	1	QE003777TA (F003988)	Transcription factor BTF3 OS=Mus musculus (Mouse) GN=Btf3 PE=1 SV=3	sp|Q64152|BTF3_MOUSE,tr|Q3UJR8|Q3UJR8_MOUSE	BerMus_DCpUN_SJ_20151202.fasta	22 031,3	100,0 %	2	2	3	0,0258%	7,84%	possibly correct	true	File7184 Spectrum2489 scans: 4935	TVIHFNNPKVQASLAA	G	N	99,7 %	23,3	49,8	23,1	2			570651120	1 708,931532	1 709,933346	3	0,005462	3194	1 158,00	7041750	112	127	true
170106 2015-03-01 04 sans dig	Uncategorized Sample	1	QE003777TA (F003988)	Transcription factor BTF3 OS=Mus musculus (Mouse) GN=Btf3 PE=1 SV=3	sp|Q64152|BTF3_MOUSE,tr|Q3UJR8|Q3UJR8_MOUSE	BerMus_DCpUN_SJ_20151202.fasta	22 031,3	100,0 %	2	2	3	0,0258%	7,84%	possibly correct	true	File7184 Spectrum2490 scans: 4936	TVIHFNNPKVQASLAA	G	N	99,7 %	23,8	49,8	23,0	2			570651120	1 708,931532	1 709,933346	3	0,005462	3194	1 158,00	6583580	112	127	true
170106 2015-03-01 04 sans dig	Uncategorized Sample	1	QE003777TA (F003988)	Alpha-enolase OS=Mus musculus (Mouse) GN=Eno1 PE=1 SV=3	sp|P17182|ENOA_MOUSE,sp|P17183|ENOG_MOUSE,tr|B0QZL1|B0QZL1_MOUSE,tr|B1ARR6|B1ARR6_MOUSE,tr|B1ARR7|B1ARR7_MOUSE,tr|D3YVD3|D3YVD3_MOUSE,tr|D3Z2S4|D3Z2S4_MOUSE,tr|D3Z6E4|D3Z6E4_MOUSE,tr|Q3UJ20|Q3UJ20_MOUSE,tr|Q545V3|Q545V3_MOUSE,tr|Q5FW97|Q5FW97_MOUSE,tr|Q8CF78|Q8CF78_MOUSE,tr|Q922A0|Q922A0_MOUSE	BerMus_DCpUN_SJ_20151202.fasta	47 141,7	99,8 %	1	1	1	0,00859%	3,92%	possibly correct	true	File7184 Spectrum1895 scans: 4273	TAKGLFRAAVPSGASTG	Y	I	99,7 %	21,2	50,4	21,2	2			795932500	1 589,850448	1 590,859946	2	-0,002222	-1397	1 024,00	1847060	26	42	true
170106 2015-03-01 04 sans dig	Uncategorized Sample	1	QE003777TA (F003988)	Interleukin-6 receptor subunit beta OS=Mus musculus (Mouse) GN=Il6st PE=1 SV=2	sp|Q00560|IL6RB_MOUSE,tr|H6WCS3|H6WCS3_MOUSE,tr|Q6PDI9|Q6PDI9_MOUSE,tr|V9GX00|V9GX00_MOUSE	BerMus_DCpUN_SJ_20151202.fasta	102 450,6	100,0 %	9	14	36	0,309%	1,85%	possibly correct	true	File7184 Spectrum994 scans: 3282	DRYVASLAARN	N	K	98,1 %	19,5	50,4	10,1	2			412554750	1 234,642422	1 235,649046	3	0,0006521	0,5277	824000	3828590	392	402	true
170106 2015-03-01 04 sans dig	Uncategorized Sample	1	QE003777TA (F003988)	Interleukin-6 receptor subunit beta OS=Mus musculus (Mouse) GN=Il6st PE=1 SV=2	sp|Q00560|IL6RB_MOUSE,tr|H6WCS3|H6WCS3_MOUSE,tr|Q6PDI9|Q6PDI9_MOUSE,tr|V9GX00|V9GX00_MOUSE	BerMus_DCpUN_SJ_20151202.fasta	102 450,6	100,0 %	9	14	36	0,309%	1,85%	possibly correct	true	File7184 Spectrum982 scans: 3269	DRYVASLAARN	N	K	99,7 %	22,3	50,4	15,1	2			618328250	1 234,641948	1 235,649046	2	0,0001781	0,1441	821000	2997760	392	402	true
170106 2015-03-01 04 sans dig	Uncategorized Sample	1	QE003777TA (F003988)	Interleukin-6 receptor subunit beta OS=Mus musculus (Mouse) GN=Il6st PE=1 SV=2	sp|Q00560|IL6RB_MOUSE,tr|H6WCS3|H6WCS3_MOUSE,tr|Q6PDI9|Q6PDI9_MOUSE,tr|V9GX00|V9GX00_MOUSE	BerMus_DCpUN_SJ_20151202.fasta	102 450,6	100,0 %	9	14	36	0,309%	1,85%	possibly correct	true	File7184 Spectrum990 scans: 3278	DRYVASLAARN	N	K	99,7 %	23,6	50,5	19,7	2			618327880	1 234,641208	1 235,649046	2	-0,0005619	-0,4548	823000	2739630	392	402	true
170106 2015-03-01 04 sans dig	Uncategorized Sample	1	QE003777TA (F003988)	Interleukin-6 receptor subunit beta OS=Mus musculus (Mouse) GN=Il6st PE=1 SV=2	sp|Q00560|IL6RB_MOUSE,tr|H6WCS3|H6WCS3_MOUSE,tr|Q6PDI9|Q6PDI9_MOUSE,tr|V9GX00|V9GX00_MOUSE	BerMus_DCpUN_SJ_20151202.fasta	102 450,6	100,0 %	9	14	36	0,309%	1,85%	possibly correct	true	File7184 Spectrum598 scans: 2847	DRYVASLAARNK	N	V	99,7 %	21,4	49,3	16,9	2			455252900	1 362,736872	1 363,744046	3	0,0001021	0,07484	731000	5794160	392	403	true
170106 2015-03-01 04 sans dig	Uncategorized Sample	1	QE003777TA (F003988)	Interleukin-6 receptor subunit beta OS=Mus musculus (Mouse) GN=Il6st PE=1 SV=2	sp|Q00560|IL6RB_MOUSE,tr|H6WCS3|H6WCS3_MOUSE,tr|Q6PDI9|Q6PDI9_MOUSE,tr|V9GX00|V9GX00_MOUSE	BerMus_DCpUN_SJ_20151202.fasta	102 450,6	100,0 %	9	14	36	0,309%	1,85%	possibly correct	true	File7184 Spectrum596 scans: 2845	DRYVASLAARNK	N	V	99,7 %	33,8	49,3	23,8	2			455252900	1 362,736872	1 363,744046	3	0,0001021	0,07484	731000	6755570	392	403	true
170106 2015-03-01 04 sans dig	Uncategorized Sample	1	QE003777TA (F003988)	Interleukin-6 receptor subunit beta OS=Mus musculus (Mouse) GN=Il6st PE=1 SV=2	sp|Q00560|IL6RB_MOUSE,tr|H6WCS3|H6WCS3_MOUSE,tr|Q6PDI9|Q6PDI9_MOUSE,tr|V9GX00|V9GX00_MOUSE	BerMus_DCpUN_SJ_20151202.fasta	102 450,6	100,0 %	9	14	36	0,309%	1,85%	possibly correct	true	File7184 Spectrum588 scans: 2836	DRYVASLAARNK	N	V	99,7 %	34,2	49,3	24,9	2			455252840	1 362,736692	1 363,744046	3	-0,00007794	-0,05715	729000	4130970	392	403	true
170106 2015-03-01 04 sans dig	Uncategorized Sample	1	QE003777TA (F003988)	Interleukin-6 receptor subunit beta OS=Mus musculus (Mouse) GN=Il6st PE=1 SV=2	sp|Q00560|IL6RB_MOUSE,tr|H6WCS3|H6WCS3_MOUSE,tr|Q6PDI9|Q6PDI9_MOUSE,tr|V9GX00|V9GX00_MOUSE	BerMus_DCpUN_SJ_20151202.fasta	102 450,6	100,0 %	9	14	36	0,309%	1,85%	possibly correct	true	File7184 Spectrum1082 scans: 3379	DRYVASLAARNKVG	N	K	99,7 %	35,8	50,0	29,5	2			507282680	1 518,826212	1 519,833946	3	-0,0004579	-0,3013	843000	4868310	392	405	true
170106 2015-03-01 04 sans dig	Uncategorized Sample	1	QE003777TA (F003988)	Interleukin-6 receptor subunit beta OS=Mus musculus (Mouse) GN=Il6st PE=1 SV=2	sp|Q00560|IL6RB_MOUSE,tr|H6WCS3|H6WCS3_MOUSE,tr|Q6PDI9|Q6PDI9_MOUSE,tr|V9GX00|V9GX00_MOUSE	BerMus_DCpUN_SJ_20151202.fasta	102 450,6	100,0 %	9	14	36	0,309%	1,85%	possibly correct	true	File7184 Spectrum1079 scans: 3376	DRYVASLAARNKVG	N	K	99,7 %	36,2	50,0	31,0	2			507282680	1 518,826212	1 519,833946	3	-0,0004579	-0,3013	842000	4697720	392	405	true
170106 2015-03-01 04 sans dig	Uncategorized Sample	1	QE003777TA (F003988)	Interleukin-6 receptor subunit beta OS=Mus musculus (Mouse) GN=Il6st PE=1 SV=2	sp|Q00560|IL6RB_MOUSE,tr|H6WCS3|H6WCS3_MOUSE,tr|Q6PDI9|Q6PDI9_MOUSE,tr|V9GX00|V9GX00_MOUSE	BerMus_DCpUN_SJ_20151202.fasta	102 450,6	100,0 %	9	14	36	0,309%	1,85%	possibly correct	true	File7184 Spectrum1090 scans: 3388	DRYVASLAARNKVG	N	K	99,7 %	38,0	49,9	31,7	2			507283080	1 518,827412	1 519,833946	3	0,0007421	0,4882	845000	5501420	392	405	true
170106 2015-03-01 04 sans dig	Uncategorized Sample	1	QE003777TA (F003988)	Interleukin-6 receptor subunit beta OS=Mus musculus (Mouse) GN=Il6st PE=1 SV=2	sp|Q00560|IL6RB_MOUSE,tr|H6WCS3|H6WCS3_MOUSE,tr|Q6PDI9|Q6PDI9_MOUSE,tr|V9GX00|V9GX00_MOUSE	BerMus_DCpUN_SJ_20151202.fasta	102 450,6	100,0 %	9	14	36	0,309%	1,85%	possibly correct	true	File7184 Spectrum1541 scans: 3884	LTNDRYVASLAARN	N	K	99,7 %	19,6	51,1	19,6	2			521946230	1 562,816862	1 563,823746	3	0,0003921	0,2507	946000	7267130	389	402	true
170106 2015-03-01 04 sans dig	Uncategorized Sample	1	QE003777TA (F003988)	Interleukin-6 receptor subunit beta OS=Mus musculus (Mouse) GN=Il6st PE=1 SV=2	sp|Q00560|IL6RB_MOUSE,tr|H6WCS3|H6WCS3_MOUSE,tr|Q6PDI9|Q6PDI9_MOUSE,tr|V9GX00|V9GX00_MOUSE	BerMus_DCpUN_SJ_20151202.fasta	102 450,6	100,0 %	9	14	36	0,309%	1,85%	possibly correct	true	File7184 Spectrum1539 scans: 3882	LTNDRYVASLAARN	N	K	99,7 %	25,7	51,1	24,1	2			521946230	1 562,816862	1 563,823746	3	0,0003921	0,2507	945000	9970060	389	402	true
170106 2015-03-01 04 sans dig	Uncategorized Sample	1	QE003777TA (F003988)	Interleukin-6 receptor subunit beta OS=Mus musculus (Mouse) GN=Il6st PE=1 SV=2	sp|Q00560|IL6RB_MOUSE,tr|H6WCS3|H6WCS3_MOUSE,tr|Q6PDI9|Q6PDI9_MOUSE,tr|V9GX00|V9GX00_MOUSE	BerMus_DCpUN_SJ_20151202.fasta	102 450,6	100,0 %	9	14	36	0,309%	1,85%	possibly correct	true	File7184 Spectrum1546 scans: 3890	LTNDRYVASLAARN	N	K	99,7 %	26,3	51,0	21,5	2			782415100	1 562,815648	1 563,823746	2	-0,0008219	-0,5256	947000	1711220	389	402	true
170106 2015-03-01 04 sans dig	Uncategorized Sample	1	QE003777TA (F003988)	Interleukin-6 receptor subunit beta OS=Mus musculus (Mouse) GN=Il6st PE=1 SV=2	sp|Q00560|IL6RB_MOUSE,tr|H6WCS3|H6WCS3_MOUSE,tr|Q6PDI9|Q6PDI9_MOUSE,tr|V9GX00|V9GX00_MOUSE	BerMus_DCpUN_SJ_20151202.fasta	102 450,6	100,0 %	9	14	36	0,309%	1,85%	possibly correct	true	File7184 Spectrum1545 scans: 3888	LTNDRYVASLAARN	N	K	99,7 %	32,4	51,1	31,5	2			782415530	1 562,816508	1 563,823746	2	0,00003806	0,02434	946000	1839530	389	402	true
170106 2015-03-01 04 sans dig	Uncategorized Sample	1	QE003777TA (F003988)	Interleukin-6 receptor subunit beta OS=Mus musculus (Mouse) GN=Il6st PE=1 SV=2	sp|Q00560|IL6RB_MOUSE,tr|H6WCS3|H6WCS3_MOUSE,tr|Q6PDI9|Q6PDI9_MOUSE,tr|V9GX00|V9GX00_MOUSE	BerMus_DCpUN_SJ_20151202.fasta	102 450,6	100,0 %	9	14	36	0,309%	1,85%	possibly correct	true	File7184 Spectrum1100 scans: 3399	LTNDRYVASLAARNK	N	V	99,7 %	20,1	50,1	16,1	2			423735170	1 690,911576	1 691,918746	4	0,0001061	0,06269	847000	9535570	389	403	true
170106 2015-03-01 04 sans dig	Uncategorized Sample	1	QE003777TA (F003988)	Interleukin-6 receptor subunit beta OS=Mus musculus (Mouse) GN=Il6st PE=1 SV=2	sp|Q00560|IL6RB_MOUSE,tr|H6WCS3|H6WCS3_MOUSE,tr|Q6PDI9|Q6PDI9_MOUSE,tr|V9GX00|V9GX00_MOUSE	BerMus_DCpUN_SJ_20151202.fasta	102 450,6	100,0 %	9	14	36	0,309%	1,85%	possibly correct	true	File7184 Spectrum1098 scans: 3397	LTNDRYVASLAARNK	N	V	99,7 %	23,1	50,1	19,7	2			423735170	1 690,911576	1 691,918746	4	0,0001061	0,06269	847000	8248680	389	403	true
170106 2015-03-01 04 sans dig	Uncategorized Sample	1	QE003777TA (F003988)	Interleukin-6 receptor subunit beta OS=Mus musculus (Mouse) GN=Il6st PE=1 SV=2	sp|Q00560|IL6RB_MOUSE,tr|H6WCS3|H6WCS3_MOUSE,tr|Q6PDI9|Q6PDI9_MOUSE,tr|V9GX00|V9GX00_MOUSE	BerMus_DCpUN_SJ_20151202.fasta	102 450,6	100,0 %	9	14	36	0,309%	1,85%	possibly correct	true	File7184 Spectrum1111 scans: 3411	LTNDRYVASLAARNK	N	V	99,7 %	24,4	50,2	24,0	2			564644650	1 690,912122	1 691,918746	3	0,0006521	0,3854	849000	6025530	389	403	true
170106 2015-03-01 04 sans dig	Uncategorized Sample	1	QE003777TA (F003988)	Interleukin-6 receptor subunit beta OS=Mus musculus (Mouse) GN=Il6st PE=1 SV=2	sp|Q00560|IL6RB_MOUSE,tr|H6WCS3|H6WCS3_MOUSE,tr|Q6PDI9|Q6PDI9_MOUSE,tr|V9GX00|V9GX00_MOUSE	BerMus_DCpUN_SJ_20151202.fasta	102 450,6	100,0 %	9	14	36	0,309%	1,85%	possibly correct	true	File7184 Spectrum1101 scans: 3400	LTNDRYVASLAARNK	N	V	99,7 %	34,2	50,2	28,9	2			564644650	1 690,912122	1 691,918746	3	0,0006521	0,3854	847000	7170510	389	403	true
170106 2015-03-01 04 sans dig	Uncategorized Sample	1	QE003777TA (F003988)	Interleukin-6 receptor subunit beta OS=Mus musculus (Mouse) GN=Il6st PE=1 SV=2	sp|Q00560|IL6RB_MOUSE,tr|H6WCS3|H6WCS3_MOUSE,tr|Q6PDI9|Q6PDI9_MOUSE,tr|V9GX00|V9GX00_MOUSE	BerMus_DCpUN_SJ_20151202.fasta	102 450,6	100,0 %	9	14	36	0,309%	1,85%	possibly correct	true	File7184 Spectrum1108 scans: 3408	LTNDRYVASLAARNK	N	V	99,7 %	36,3	50,2	25,2	2			564644650	1 690,912122	1 691,918746	3	0,0006521	0,3854	849000	9539000	389	403	true
170106 2015-03-01 04 sans dig	Uncategorized Sample	1	QE003777TA (F003988)	Interleukin-6 receptor subunit beta OS=Mus musculus (Mouse) GN=Il6st PE=1 SV=2	sp|Q00560|IL6RB_MOUSE,tr|H6WCS3|H6WCS3_MOUSE,tr|Q6PDI9|Q6PDI9_MOUSE,tr|V9GX00|V9GX00_MOUSE	BerMus_DCpUN_SJ_20151202.fasta	102 450,6	100,0 %	9	14	36	0,309%	1,85%	possibly correct	true	File7184 Spectrum1104 scans: 3403	LTNDRYVASLAARNK	N	V	99,7 %	43,5	50,2	39,0	2			564644650	1 690,912122	1 691,918746	3	0,0006521	0,3854	848000	7761770	389	403	true
170106 2015-03-01 04 sans dig	Uncategorized Sample	1	QE003777TA (F003988)	Interleukin-6 receptor subunit beta OS=Mus musculus (Mouse) GN=Il6st PE=1 SV=2	sp|Q00560|IL6RB_MOUSE,tr|H6WCS3|H6WCS3_MOUSE,tr|Q6PDI9|Q6PDI9_MOUSE,tr|V9GX00|V9GX00_MOUSE	BerMus_DCpUN_SJ_20151202.fasta	102 450,6	100,0 %	9	14	36	0,309%	1,85%	possibly correct	true	File7184 Spectrum1572 scans: 3918	LTNDRYVASLAARNKVG	N	K	99,7 %	20,9	50,3	20,9	2			616673650	1 846,999122	1 848,008646	3	-0,002248	-1216	952000	3950740	389	405	true
170106 2015-03-01 04 sans dig	Uncategorized Sample	1	QE003777TA (F003988)	Interleukin-6 receptor subunit beta OS=Mus musculus (Mouse) GN=Il6st PE=1 SV=2	sp|Q00560|IL6RB_MOUSE,tr|H6WCS3|H6WCS3_MOUSE,tr|Q6PDI9|Q6PDI9_MOUSE,tr|V9GX00|V9GX00_MOUSE	BerMus_DCpUN_SJ_20151202.fasta	102 450,6	100,0 %	9	14	36	0,309%	1,85%	possibly correct	true	File7184 Spectrum1573 scans: 3919	LTNDRYVASLAARNKVG	N	K	99,7 %	26,4	50,3	26,4	2			616673650	1 846,999122	1 848,008646	3	-0,002248	-1216	952000	4239590	389	405	true
170106 2015-03-01 04 sans dig	Uncategorized Sample	1	QE003777TA (F003988)	Interleukin-6 receptor subunit beta OS=Mus musculus (Mouse) GN=Il6st PE=1 SV=2	sp|Q00560|IL6RB_MOUSE,tr|H6WCS3|H6WCS3_MOUSE,tr|Q6PDI9|Q6PDI9_MOUSE,tr|V9GX00|V9GX00_MOUSE	BerMus_DCpUN_SJ_20151202.fasta	102 450,6	100,0 %	9	14	36	0,309%	1,85%	possibly correct	true	File7184 Spectrum1580 scans: 3927	LTNDRYVASLAARNKVG	N	K	99,7 %	26,8	50,3	26,8	2			616674010	1 847,000202	1 848,008646	3	-0,001168	-0,6320	954000	4461340	389	405	true
170106 2015-03-01 04 sans dig	Uncategorized Sample	1	QE003777TA (F003988)	Interleukin-6 receptor subunit beta OS=Mus musculus (Mouse) GN=Il6st PE=1 SV=2	sp|Q00560|IL6RB_MOUSE,tr|H6WCS3|H6WCS3_MOUSE,tr|Q6PDI9|Q6PDI9_MOUSE,tr|V9GX00|V9GX00_MOUSE	BerMus_DCpUN_SJ_20151202.fasta	102 450,6	100,0 %	9	14	36	0,309%	1,85%	possibly correct	true	File7184 Spectrum1103 scans: 3402	TNDRYVASLAARN	L	K	99,7 %	22,4	51,2	16,1	2			484251620	1 449,733032	1 450,739646	3	0,0006621	0,4564	848000	11112100	390	402	true
170106 2015-03-01 04 sans dig	Uncategorized Sample	1	QE003777TA (F003988)	Interleukin-6 receptor subunit beta OS=Mus musculus (Mouse) GN=Il6st PE=1 SV=2	sp|Q00560|IL6RB_MOUSE,tr|H6WCS3|H6WCS3_MOUSE,tr|Q6PDI9|Q6PDI9_MOUSE,tr|V9GX00|V9GX00_MOUSE	BerMus_DCpUN_SJ_20151202.fasta	102 450,6	100,0 %	9	14	36	0,309%	1,85%	possibly correct	true	File7184 Spectrum1109 scans: 3409	TNDRYVASLAARN	L	K	99,7 %	24,1	51,2	17,0	2			484251650	1 449,733122	1 450,739646	3	0,0007521	0,5184	849000	10303200	390	402	true
170106 2015-03-01 04 sans dig	Uncategorized Sample	1	QE003777TA (F003988)	Interleukin-6 receptor subunit beta OS=Mus musculus (Mouse) GN=Il6st PE=1 SV=2	sp|Q00560|IL6RB_MOUSE,tr|H6WCS3|H6WCS3_MOUSE,tr|Q6PDI9|Q6PDI9_MOUSE,tr|V9GX00|V9GX00_MOUSE	BerMus_DCpUN_SJ_20151202.fasta	102 450,6	100,0 %	9	14	36	0,309%	1,85%	possibly correct	true	File7184 Spectrum1099 scans: 3398	TNDRYVASLAARN	L	K	99,7 %	24,3	51,2	18,2	2			484251620	1 449,733032	1 450,739646	3	0,0006621	0,4564	847000	10707400	390	402	true
170106 2015-03-01 04 sans dig	Uncategorized Sample	1	QE003777TA (F003988)	Interleukin-6 receptor subunit beta OS=Mus musculus (Mouse) GN=Il6st PE=1 SV=2	sp|Q00560|IL6RB_MOUSE,tr|H6WCS3|H6WCS3_MOUSE,tr|Q6PDI9|Q6PDI9_MOUSE,tr|V9GX00|V9GX00_MOUSE	BerMus_DCpUN_SJ_20151202.fasta	102 450,6	100,0 %	9	14	36	0,309%	1,85%	possibly correct	true	File7184 Spectrum1106 scans: 3406	TNDRYVASLAARN	L	K	99,7 %	26,9	51,2	22,4	2			725873660	1 449,732768	1 450,739646	2	0,0003981	0,2744	848000	3299380	390	402	true
170106 2015-03-01 04 sans dig	Uncategorized Sample	1	QE003777TA (F003988)	Interleukin-6 receptor subunit beta OS=Mus musculus (Mouse) GN=Il6st PE=1 SV=2	sp|Q00560|IL6RB_MOUSE,tr|H6WCS3|H6WCS3_MOUSE,tr|Q6PDI9|Q6PDI9_MOUSE,tr|V9GX00|V9GX00_MOUSE	BerMus_DCpUN_SJ_20151202.fasta	102 450,6	100,0 %	9	14	36	0,309%	1,85%	possibly correct	true	File7184 Spectrum1116 scans: 3417	TNDRYVASLAARN	L	K	99,7 %	28,7	51,2	27,8	2			725873230	1 449,731908	1 450,739646	2	-0,0004619	-0,3184	851000	1789930	390	402	true
170106 2015-03-01 04 sans dig	Uncategorized Sample	1	QE003777TA (F003988)	Interleukin-6 receptor subunit beta OS=Mus musculus (Mouse) GN=Il6st PE=1 SV=2	sp|Q00560|IL6RB_MOUSE,tr|H6WCS3|H6WCS3_MOUSE,tr|Q6PDI9|Q6PDI9_MOUSE,tr|V9GX00|V9GX00_MOUSE	BerMus_DCpUN_SJ_20151202.fasta	102 450,6	100,0 %	9	14	36	0,309%	1,85%	possibly correct	true	File7184 Spectrum1105 scans: 3404	TNDRYVASLAARN	L	K	99,7 %	29,8	51,2	27,5	2			725873410	1 449,732268	1 450,739646	2	-0,0001019	-0,07027	848000	3528060	390	402	true
170106 2015-03-01 04 sans dig	Uncategorized Sample	1	QE003777TA (F003988)	Interleukin-6 receptor subunit beta OS=Mus musculus (Mouse) GN=Il6st PE=1 SV=2	sp|Q00560|IL6RB_MOUSE,tr|H6WCS3|H6WCS3_MOUSE,tr|Q6PDI9|Q6PDI9_MOUSE,tr|V9GX00|V9GX00_MOUSE	BerMus_DCpUN_SJ_20151202.fasta	102 450,6	100,0 %	9	14	36	0,309%	1,85%	possibly correct	true	File7184 Spectrum719 scans: 2980	TNDRYVASLAARNK	L	V	99,7 %	23,5	51,0	21,8	2			526949710	1 577,827302	1 578,834646	3	-0,00006794	-0,04303	761000	5100340	390	403	true
170106 2015-03-01 04 sans dig	Uncategorized Sample	1	QE003777TA (F003988)	Interleukin-6 receptor subunit beta OS=Mus musculus (Mouse) GN=Il6st PE=1 SV=2	sp|Q00560|IL6RB_MOUSE,tr|H6WCS3|H6WCS3_MOUSE,tr|Q6PDI9|Q6PDI9_MOUSE,tr|V9GX00|V9GX00_MOUSE	BerMus_DCpUN_SJ_20151202.fasta	102 450,6	100,0 %	9	14	36	0,309%	1,85%	possibly correct	true	File7184 Spectrum727 scans: 2989	TNDRYVASLAARNK	L	V	99,7 %	29,3	51,0	25,9	2			526949650	1 577,827122	1 578,834646	3	-0,0002479	-0,1570	763000	8451320	390	403	true
170106 2015-03-01 04 sans dig	Uncategorized Sample	1	QE003777TA (F003988)	Interleukin-6 receptor subunit beta OS=Mus musculus (Mouse) GN=Il6st PE=1 SV=2	sp|Q00560|IL6RB_MOUSE,tr|H6WCS3|H6WCS3_MOUSE,tr|Q6PDI9|Q6PDI9_MOUSE,tr|V9GX00|V9GX00_MOUSE	BerMus_DCpUN_SJ_20151202.fasta	102 450,6	100,0 %	9	14	36	0,309%	1,85%	possibly correct	true	File7184 Spectrum718 scans: 2979	TNDRYVASLAARNK	L	V	99,7 %	31,0	51,0	26,7	2			526949710	1 577,827302	1 578,834646	3	-0,00006794	-0,04303	761000	9111240	390	403	true
170106 2015-03-01 04 sans dig	Uncategorized Sample	1	QE003777TA (F003988)	Interleukin-6 receptor subunit beta OS=Mus musculus (Mouse) GN=Il6st PE=1 SV=2	sp|Q00560|IL6RB_MOUSE,tr|H6WCS3|H6WCS3_MOUSE,tr|Q6PDI9|Q6PDI9_MOUSE,tr|V9GX00|V9GX00_MOUSE	BerMus_DCpUN_SJ_20151202.fasta	102 450,6	100,0 %	9	14	36	0,309%	1,85%	possibly correct	true	File7184 Spectrum726 scans: 2988	TNDRYVASLAARNK	L	V	99,7 %	36,8	50,9	34,2	2			789920530	1 577,826508	1 578,834646	2	-0,0008619	-0,5459	763000	617683	390	403	true
170106 2015-03-01 04 sans dig	Uncategorized Sample	1	QE003777TA (F003988)	Interleukin-6 receptor subunit beta OS=Mus musculus (Mouse) GN=Il6st PE=1 SV=2	sp|Q00560|IL6RB_MOUSE,tr|H6WCS3|H6WCS3_MOUSE,tr|Q6PDI9|Q6PDI9_MOUSE,tr|V9GX00|V9GX00_MOUSE	BerMus_DCpUN_SJ_20151202.fasta	102 450,6	100,0 %	9	14	36	0,309%	1,85%	possibly correct	true	File7184 Spectrum717 scans: 2978	TNDRYVASLAARNK	L	V	99,7 %	37,4	51,0	32,3	2			526949710	1 577,827302	1 578,834646	3	-0,00006794	-0,04303	760000	9063060	390	403	true
170106 2015-03-01 04 sans dig	Uncategorized Sample	1	QE003777TA (F003988)	Interleukin-6 receptor subunit beta OS=Mus musculus (Mouse) GN=Il6st PE=1 SV=2	sp|Q00560|IL6RB_MOUSE,tr|H6WCS3|H6WCS3_MOUSE,tr|Q6PDI9|Q6PDI9_MOUSE,tr|V9GX00|V9GX00_MOUSE	BerMus_DCpUN_SJ_20151202.fasta	102 450,6	100,0 %	9	14	36	0,309%	1,85%	possibly correct	true	File7184 Spectrum1198 scans: 3507	TNDRYVASLAARNKVG	L	K	99,7 %	24,5	50,6	24,5	2			578979610	1 733,917002	1 734,924546	3	-0,0002679	-0,1544	870000	6212100	390	405	true
170106 2015-03-01 04 sans dig	Uncategorized Sample	1	QE003777TA (F003988)	Interleukin-6 receptor subunit beta OS=Mus musculus (Mouse) GN=Il6st PE=1 SV=2	sp|Q00560|IL6RB_MOUSE,tr|H6WCS3|H6WCS3_MOUSE,tr|Q6PDI9|Q6PDI9_MOUSE,tr|V9GX00|V9GX00_MOUSE	BerMus_DCpUN_SJ_20151202.fasta	102 450,6	100,0 %	9	14	36	0,309%	1,85%	possibly correct	true	File7184 Spectrum1197 scans: 3506	TNDRYVASLAARNKVG	L	K	99,7 %	30,5	50,6	30,5	2			578979610	1 733,917002	1 734,924546	3	-0,0002679	-0,1544	870000	6638860	390	405	true
170106 2015-03-01 04 sans dig	Uncategorized Sample	1	QE003777TA (F003988)	Interleukin-6 receptor subunit beta OS=Mus musculus (Mouse) GN=Il6st PE=1 SV=2	sp|Q00560|IL6RB_MOUSE,tr|H6WCS3|H6WCS3_MOUSE,tr|Q6PDI9|Q6PDI9_MOUSE,tr|V9GX00|V9GX00_MOUSE	BerMus_DCpUN_SJ_20151202.fasta	102 450,6	100,0 %	9	14	36	0,309%	1,85%	possibly correct	true	File7184 Spectrum1201 scans: 3510	TNDRYVASLAARNKVG	L	K	99,7 %	32,2	50,6	28,5	2			578979610	1 733,917002	1 734,924546	3	-0,0002679	-0,1544	870000	5645210	390	405	true
170106 2015-03-01 04 sans dig	Uncategorized Sample	1	QE003777TA (F003988)	Secretory carrier-associated membrane protein 3 OS=Mus musculus (Mouse) GN=Scamp3 PE=1 SV=3	sp|O35609|SCAM3_MOUSE,tr|B2M0S2|B2M0S2_MOUSE,tr|B2M0S3|B2M0S3_MOUSE,tr|E9Q855|E9Q855_MOUSE,tr|Q3TDM8|Q3TDM8_MOUSE	BerMus_DCpUN_SJ_20151202.fasta	38 458,6	99,1 %	1	1	1	0,00859%	5,44%	possibly correct	true	File7184 Spectrum3641 scans: 6232	EPPPAYEPPAPAPAPLPPP	R	S	99,7 %	29,6	51,7	25,8	2			635663880	1 903,969812	1 904,979646	3	-0,002558	-1343	1 432,00	2994990	48	66	true
170106 2015-03-01 04 sans dig	Uncategorized Sample	1	QE003777TA (F003988)	Glyceraldehyde-3-phosphate dehydrogenase OS=Mus musculus (Mouse) GN=Gapdh PE=1 SV=2	sp|P16858|G3P_MOUSE,sp|Q64467|G3PT_MOUSE,tr|A0A0A0MQF6|A0A0A0MQF6_MOUSE,tr|D2KHZ9|D2KHZ9_MOUSE,tr|Q3TUZ9|Q3TUZ9_MOUSE,tr|Q3V2I5|Q3V2I5_MOUSE,tr|S4R1W1|S4R1W1_MOUSE,tr|S4R257|S4R257_MOUSE,tr|S4R2G5|S4R2G5_MOUSE	BerMus_DCpUN_SJ_20151202.fasta	35 810,1	100,0 %	1	1	2	0,0172%	4,50%	possibly correct	true	File7184 Spectrum4025 scans: 6662	GMAFRVPTPNVSVVD	T	L	99,7 %	19,2	51,3	19,2	2			794910580	1 587,806608	1 588,815246	2	-0,001362	-0,8572	1 520,00	2378680	228	242	true
170106 2015-03-01 04 sans dig	Uncategorized Sample	1	QE003777TA (F003988)	Glyceraldehyde-3-phosphate dehydrogenase OS=Mus musculus (Mouse) GN=Gapdh PE=1 SV=2	sp|P16858|G3P_MOUSE,sp|Q64467|G3PT_MOUSE,tr|A0A0A0MQF6|A0A0A0MQF6_MOUSE,tr|D2KHZ9|D2KHZ9_MOUSE,tr|Q3TUZ9|Q3TUZ9_MOUSE,tr|Q3V2I5|Q3V2I5_MOUSE,tr|S4R1W1|S4R1W1_MOUSE,tr|S4R257|S4R257_MOUSE,tr|S4R2G5|S4R2G5_MOUSE	BerMus_DCpUN_SJ_20151202.fasta	35 810,1	100,0 %	1	1	2	0,0172%	4,50%	possibly correct	true	File7184 Spectrum3993 scans: 6623	GMAFRVPTPNVSVVD	T	L	99,7 %	22,3	51,3	22,3	2			794910770	1 587,806988	1 588,815246	2	-0,0009819	-0,6180	1 512,00	909564	228	242	true
170106 2015-03-01 04 sans dig	Uncategorized Sample	1	QE003777TA (F003988)	Tyrosine-protein phosphatase non-receptor type 23 OS=Mus musculus (Mouse) GN=Ptpn23 PE=1 SV=2	sp|Q6PB44|PTN23_MOUSE	BerMus_DCpUN_SJ_20151202.fasta	185 216,4	100,0 %	2	2	3	0,0258%	1,18%	possibly correct	true	File7184 Spectrum540 scans: 2783	APISSHTAPRPNPTP	Q	A	99,7 %	49,3	51,0	43,0	2			771904360	1 541,794168	1 542,802446	2	-0,001002	-0,6494	717000	1120160	888	902	true
170106 2015-03-01 04 sans dig	Uncategorized Sample	1	QE003777TA (F003988)	Tyrosine-protein phosphatase non-receptor type 23 OS=Mus musculus (Mouse) GN=Ptpn23 PE=1 SV=2	sp|Q6PB44|PTN23_MOUSE	BerMus_DCpUN_SJ_20151202.fasta	185 216,4	100,0 %	2	2	3	0,0258%	1,18%	possibly correct	true	File7184 Spectrum541 scans: 2784	APISSHTAPRPNPTP	Q	A	99,7 %	60,5	51,0	55,8	2			771904360	1 541,794168	1 542,802446	2	-0,001002	-0,6494	717000	1131310	888	902	true
170106 2015-03-01 04 sans dig	Uncategorized Sample	1	QE003777TA (F003988)	Tyrosine-protein phosphatase non-receptor type 23 OS=Mus musculus (Mouse) GN=Ptpn23 PE=1 SV=2	sp|Q6PB44|PTN23_MOUSE	BerMus_DCpUN_SJ_20151202.fasta	185 216,4	100,0 %	2	2	3	0,0258%	1,18%	possibly correct	true	File7184 Spectrum1890 scans: 4268	APISSHTAPRPNPTPALPQP	Q	C	99,7 %	22,2	51,2	22,2	2			683700440	2 048,079492	2 049,087846	3	-0,001078	-0,5261	1 023,00	2862110	888	907	true
170106 2015-03-01 04 sans dig	Uncategorized Sample	1	QE003777TA (F003988)	Low-density lipoprotein receptor-related protein 5 OS=Mus musculus (Mouse) GN=Lrp5 PE=1 SV=3	sp|Q91VN0|LRP5_MOUSE,tr|Q3UI55|Q3UI55_MOUSE,tr|Q571K3|Q571K3_MOUSE	BerMus_DCpUN_SJ_20151202.fasta	178 887,7	100,0 %	2	2	6	0,0515%	0,991%	possibly correct	true	File7184 Spectrum3381 scans: 5944	VDVFYSSGIPATARP	N	Y	99,7 %	26,8	51,0	21,1	2			790410520	1 578,806488	1 579,811546	2	0,002218	1404	1 372,00	404431	1512	1526	true
170106 2015-03-01 04 sans dig	Uncategorized Sample	1	QE003777TA (F003988)	Low-density lipoprotein receptor-related protein 5 OS=Mus musculus (Mouse) GN=Lrp5 PE=1 SV=3	sp|Q91VN0|LRP5_MOUSE,tr|Q3UI55|Q3UI55_MOUSE,tr|Q571K3|Q571K3_MOUSE	BerMus_DCpUN_SJ_20151202.fasta	178 887,7	100,0 %	2	2	6	0,0515%	0,991%	possibly correct	true	File7184 Spectrum3383 scans: 5946	VDVFYSSGIPATARP	N	Y	99,7 %	38,9	51,0	36,8	2			790410520	1 578,806488	1 579,811546	2	0,002218	1404	1 372,00	420954	1512	1526	true
170106 2015-03-01 04 sans dig	Uncategorized Sample	1	QE003777TA (F003988)	Low-density lipoprotein receptor-related protein 5 OS=Mus musculus (Mouse) GN=Lrp5 PE=1 SV=3	sp|Q91VN0|LRP5_MOUSE,tr|Q3UI55|Q3UI55_MOUSE,tr|Q571K3|Q571K3_MOUSE	BerMus_DCpUN_SJ_20151202.fasta	178 887,7	100,0 %	2	2	6	0,0515%	0,991%	possibly correct	true	File7184 Spectrum3758 scans: 6360	VDVFYSSGIPATARPY	N	R	99,6 %	19,6	51,5	13,4	2			871940000	1 741,865448	1 742,874846	2	-0,002122	-1217	1 458,00	1354090	1512	1527	true
170106 2015-03-01 04 sans dig	Uncategorized Sample	1	QE003777TA (F003988)	Low-density lipoprotein receptor-related protein 5 OS=Mus musculus (Mouse) GN=Lrp5 PE=1 SV=3	sp|Q91VN0|LRP5_MOUSE,tr|Q3UI55|Q3UI55_MOUSE,tr|Q571K3|Q571K3_MOUSE	BerMus_DCpUN_SJ_20151202.fasta	178 887,7	100,0 %	2	2	6	0,0515%	0,991%	possibly correct	true	File7184 Spectrum3750 scans: 6351	VDVFYSSGIPATARPY	N	R	99,7 %	44,3	51,3	44,3	2			871939030	1 741,863508	1 742,874846	2	-0,004062	-2331	1 456,00	3036260	1512	1527	true
170106 2015-03-01 04 sans dig	Uncategorized Sample	1	QE003777TA (F003988)	Low-density lipoprotein receptor-related protein 5 OS=Mus musculus (Mouse) GN=Lrp5 PE=1 SV=3	sp|Q91VN0|LRP5_MOUSE,tr|Q3UI55|Q3UI55_MOUSE,tr|Q571K3|Q571K3_MOUSE	BerMus_DCpUN_SJ_20151202.fasta	178 887,7	100,0 %	2	2	6	0,0515%	0,991%	possibly correct	true	File7184 Spectrum3743 scans: 6344	VDVFYSSGIPATARPY	N	R	99,7 %	50,5	51,3	43,6	2			871939030	1 741,863508	1 742,874846	2	-0,004062	-2331	1 455,00	3124200	1512	1527	true
170106 2015-03-01 04 sans dig	Uncategorized Sample	1	QE003777TA (F003988)	Low-density lipoprotein receptor-related protein 5 OS=Mus musculus (Mouse) GN=Lrp5 PE=1 SV=3	sp|Q91VN0|LRP5_MOUSE,tr|Q3UI55|Q3UI55_MOUSE,tr|Q571K3|Q571K3_MOUSE	BerMus_DCpUN_SJ_20151202.fasta	178 887,7	100,0 %	2	2	6	0,0515%	0,991%	possibly correct	true	File7184 Spectrum3745 scans: 6346	VDVFYSSGIPATARPY	N	R	99,7 %	65,1	51,3	58,2	2			871939030	1 741,863508	1 742,874846	2	-0,004062	-2331	1 455,00	3146920	1512	1527	true
170106 2015-03-01 04 sans dig	Uncategorized Sample	1	QE003777TA (F003988)	E3 ubiquitin-protein ligase MGRN1 OS=Mus musculus (Mouse) GN=Mgrn1 PE=1 SV=2	sp|Q9D074|MGRN1_MOUSE	BerMus_DCpUN_SJ_20151202.fasta	58 478,1	100,0 %	2	4	8	0,0687%	3,20%	possibly correct	true	File7184 Spectrum1925 scans: 4306	FPYVTPAPHEPVK	Q	T	99,5 %	20,2	50,5	12,4	2			494597110	1 480,769502	1 481,778846	3	-0,002068	-1396	1 031,00	7067610	70	82	true
170106 2015-03-01 04 sans dig	Uncategorized Sample	1	QE003777TA (F003988)	E3 ubiquitin-protein ligase MGRN1 OS=Mus musculus (Mouse) GN=Mgrn1 PE=1 SV=2	sp|Q9D074|MGRN1_MOUSE	BerMus_DCpUN_SJ_20151202.fasta	58 478,1	100,0 %	2	4	8	0,0687%	3,20%	possibly correct	true	File7184 Spectrum1929 scans: 4311	FPYVTPAPHEPVK	Q	T	99,7 %	25,0	50,7	15,1	2			494598690	1 480,774242	1 481,778846	3	0,002672	1803	1 032,00	13145700	70	82	true
170106 2015-03-01 04 sans dig	Uncategorized Sample	1	QE003777TA (F003988)	E3 ubiquitin-protein ligase MGRN1 OS=Mus musculus (Mouse) GN=Mgrn1 PE=1 SV=2	sp|Q9D074|MGRN1_MOUSE	BerMus_DCpUN_SJ_20151202.fasta	58 478,1	100,0 %	2	4	8	0,0687%	3,20%	possibly correct	true	File7184 Spectrum1918 scans: 4299	FPYVTPAPHEPVK	Q	T	99,7 %	33,8	50,5	18,2	2			494597110	1 480,769502	1 481,778846	3	-0,002068	-1396	1 030,00	8073350	70	82	true
170106 2015-03-01 04 sans dig	Uncategorized Sample	1	QE003777TA (F003988)	E3 ubiquitin-protein ligase MGRN1 OS=Mus musculus (Mouse) GN=Mgrn1 PE=1 SV=2	sp|Q9D074|MGRN1_MOUSE	BerMus_DCpUN_SJ_20151202.fasta	58 478,1	100,0 %	2	4	8	0,0687%	3,20%	possibly correct	true	File7184 Spectrum1920 scans: 4301	FPYVTPAPHEPVK	Q	T	99,7 %	33,9	50,5	18,3	2			494597110	1 480,769502	1 481,778846	3	-0,002068	-1396	1 030,00	9078810	70	82	true
170106 2015-03-01 04 sans dig	Uncategorized Sample	1	QE003777TA (F003988)	E3 ubiquitin-protein ligase MGRN1 OS=Mus musculus (Mouse) GN=Mgrn1 PE=1 SV=2	sp|Q9D074|MGRN1_MOUSE	BerMus_DCpUN_SJ_20151202.fasta	58 478,1	100,0 %	2	4	8	0,0687%	3,20%	possibly correct	true	File7184 Spectrum1934 scans: 4316	FPYVTPAPHEPVK	Q	T	99,7 %	38,8	50,3	30,3	2			741394470	1 480,774388	1 481,778846	2	0,002818	1902	1 033,00	4832480	70	82	true
170106 2015-03-01 04 sans dig	Uncategorized Sample	1	QE003777TA (F003988)	E3 ubiquitin-protein ligase MGRN1 OS=Mus musculus (Mouse) GN=Mgrn1 PE=1 SV=2	sp|Q9D074|MGRN1_MOUSE	BerMus_DCpUN_SJ_20151202.fasta	58 478,1	100,0 %	2	4	8	0,0687%	3,20%	possibly correct	true	File7184 Spectrum1933 scans: 4315	FPYVTPAPHEPVK	Q	T	99,7 %	39,0	50,3	30,5	2			741394470	1 480,774388	1 481,778846	2	0,002818	1902	1 033,00	4957380	70	82	true
170106 2015-03-01 04 sans dig	Uncategorized Sample	1	QE003777TA (F003988)	E3 ubiquitin-protein ligase MGRN1 OS=Mus musculus (Mouse) GN=Mgrn1 PE=1 SV=2	sp|Q9D074|MGRN1_MOUSE	BerMus_DCpUN_SJ_20151202.fasta	58 478,1	100,0 %	2	4	8	0,0687%	3,20%	possibly correct	true	File7184 Spectrum2144 scans: 4551	RPVQFPYVTPAPHEPVK	S	T	99,7 %	19,4	50,8	17,3	2			654690800	1 961,050572	1 962,059746	3	-0,001898	-0,9673	1 081,00	3398850	66	82	true
170106 2015-03-01 04 sans dig	Uncategorized Sample	1	QE003777TA (F003988)	E3 ubiquitin-protein ligase MGRN1 OS=Mus musculus (Mouse) GN=Mgrn1 PE=1 SV=2	sp|Q9D074|MGRN1_MOUSE	BerMus_DCpUN_SJ_20151202.fasta	58 478,1	100,0 %	2	4	8	0,0687%	3,20%	possibly correct	true	File7184 Spectrum2142 scans: 4549	RPVQFPYVTPAPHEPVK	S	T	99,7 %	21,2	50,8	20,7	2			491270200	1 961,051696	1 962,059746	4	-0,0007739	-0,3945	1 081,00	3857780	66	82	true
170106 2015-03-01 04 sans dig	Uncategorized Sample	1	QE003777TA (F003988)	ATP synthase-coupling factor 6, mitochondrial OS=Mus musculus (Mouse) GN=Atp5j PE=1 SV=1	sp|P97450|ATP5J_MOUSE	BerMus_DCpUN_SJ_20151202.fasta	12 496,8	99,1 %	1	2	5	0,0429%	10,2%	possibly correct	true	File7184 Spectrum1298 scans: 3617	PKFEVIDKPQS	D	-	99,7 %	22,0	50,4	22,0	2			429903290	1 286,688042	1 287,694546	3	0,0007721	0,5996	893000	11565800	98	108	true
170106 2015-03-01 04 sans dig	Uncategorized Sample	1	QE003777TA (F003988)	ATP synthase-coupling factor 6, mitochondrial OS=Mus musculus (Mouse) GN=Atp5j PE=1 SV=1	sp|P97450|ATP5J_MOUSE	BerMus_DCpUN_SJ_20151202.fasta	12 496,8	99,1 %	1	2	5	0,0429%	10,2%	possibly correct	true	File7184 Spectrum1299 scans: 3618	PKFEVIDKPQS	D	-	99,7 %	24,7	50,4	15,9	2			429903290	1 286,688042	1 287,694546	3	0,0007721	0,5996	893000	8943950	98	108	true
170106 2015-03-01 04 sans dig	Uncategorized Sample	1	QE003777TA (F003988)	ATP synthase-coupling factor 6, mitochondrial OS=Mus musculus (Mouse) GN=Atp5j PE=1 SV=1	sp|P97450|ATP5J_MOUSE	BerMus_DCpUN_SJ_20151202.fasta	12 496,8	99,1 %	1	2	5	0,0429%	10,2%	possibly correct	true	File7184 Spectrum1304 scans: 3623	PKFEVIDKPQS	D	-	99,7 %	28,3	50,4	19,7	2			644351070	1 286,687588	1 287,694546	2	0,0003181	0,2470	894000	2414180	98	108	true
170106 2015-03-01 04 sans dig	Uncategorized Sample	1	QE003777TA (F003988)	ATP synthase-coupling factor 6, mitochondrial OS=Mus musculus (Mouse) GN=Atp5j PE=1 SV=1	sp|P97450|ATP5J_MOUSE	BerMus_DCpUN_SJ_20151202.fasta	12 496,8	99,1 %	1	2	5	0,0429%	10,2%	possibly correct	true	File7184 Spectrum1301 scans: 3620	PKFEVIDKPQS	D	-	99,7 %	31,6	50,4	23,9	2			429903290	1 286,688042	1 287,694546	3	0,0007721	0,5996	893000	7601260	98	108	true
170106 2015-03-01 04 sans dig	Uncategorized Sample	1	QE003777TA (F003988)	ATP synthase-coupling factor 6, mitochondrial OS=Mus musculus (Mouse) GN=Atp5j PE=1 SV=1	sp|P97450|ATP5J_MOUSE	BerMus_DCpUN_SJ_20151202.fasta	12 496,8	99,1 %	1	2	5	0,0429%	10,2%	possibly correct	true	File7184 Spectrum1300 scans: 3619	PKFEVIDKPQS	D	-	99,7 %	37,0	50,4	29,9	2			644351070	1 286,687588	1 287,694546	2	0,0003181	0,2470	893000	2715300	98	108	true
170106 2015-03-01 04 sans dig	Uncategorized Sample	1	QE003777TA (F003988)	Putative uncharacterized protein OS=Mus musculus (Mouse) GN=Grm5 PE=2 SV=1	tr|Q8BJY3|Q8BJY3_MOUSE	BerMus_DCpUN_SJ_20151202.fasta	33 237,3	99,1 %	1	1	2	0,0172%	4,94%	possibly correct	true	File7184 Spectrum973 scans: 3259	PAGAEAAPGKPDLEEm	T	V	91,4 %	24,5	48,8	5,28	2		m16: Oxidation (+15,99)	799867430	1 597,720308	1 598,736961	2	-0,009377	-5865	819000	1493980	257	272	true
170106 2015-03-01 04 sans dig	Uncategorized Sample	1	QE003777TA (F003988)	Putative uncharacterized protein OS=Mus musculus (Mouse) GN=Grm5 PE=2 SV=1	tr|Q8BJY3|Q8BJY3_MOUSE	BerMus_DCpUN_SJ_20151202.fasta	33 237,3	99,1 %	1	1	2	0,0172%	4,94%	possibly correct	true	File7184 Spectrum977 scans: 3264	PAGAEAAPGKPDLEEm	T	V	99,7 %	36,6	49,1	26,2	2		m16: Oxidation (+15,99)	799868590	1 597,722628	1 598,736961	2	-0,007057	-4414	820000	1343480	257	272	true
170106 2015-03-01 04 sans dig	Uncategorized Sample	1	QE003777TA (F003988)	Transmembrane protein C16orf54 homolog OS=Mus musculus (Mouse) PE=1 SV=1	sp|Q8C708|CP054_MOUSE	BerMus_DCpUN_SJ_20151202.fasta	24 531,6	100,0 %	1	1	3	0,0258%	8,89%	possibly correct	true	File7184 Spectrum1644 scans: 3997	VPAQSTFWRPQTQEERPHDT	E	S	99,7 %	19,8	51,5	19,8	2			603293520	2 409,144976	2 410,153646	4	-0,001394	-0,5784	969000	4176550	146	165	true
170106 2015-03-01 04 sans dig	Uncategorized Sample	1	QE003777TA (F003988)	Transmembrane protein C16orf54 homolog OS=Mus musculus (Mouse) PE=1 SV=1	sp|Q8C708|CP054_MOUSE	BerMus_DCpUN_SJ_20151202.fasta	24 531,6	100,0 %	1	1	3	0,0258%	8,89%	possibly correct	true	File7184 Spectrum1663 scans: 4018	VPAQSTFWRPQTQEERPHDT	E	S	99,7 %	21,0	51,5	21,0	2			603293700	2 409,145696	2 410,153646	4	-0,0006739	-0,2796	972000	3403220	146	165	true
170106 2015-03-01 04 sans dig	Uncategorized Sample	1	QE003777TA (F003988)	Transmembrane protein C16orf54 homolog OS=Mus musculus (Mouse) PE=1 SV=1	sp|Q8C708|CP054_MOUSE	BerMus_DCpUN_SJ_20151202.fasta	24 531,6	100,0 %	1	1	3	0,0258%	8,89%	possibly correct	true	File7184 Spectrum1640 scans: 3993	VPAQSTFWRPQTQEERPHDT	E	S	99,7 %	30,9	51,5	30,9	2			603293520	2 409,144976	2 410,153646	4	-0,001394	-0,5784	968000	3743070	146	165	true
170106 2015-03-01 04 sans dig	Uncategorized Sample	1	QE003777TA (F003988)	Cytochrome c oxidase subunit 6A2, mitochondrial OS=Mus musculus (Mouse) GN=Cox6a2 PE=1 SV=2	sp|P43023|CX6A2_MOUSE,sp|P43024|CX6A1_MOUSE,tr|Q8R2L0|Q8R2L0_MOUSE,tr|Q9DCW5|Q9DCW5_MOUSE	BerMus_DCpUN_SJ_20151202.fasta	10 749,4	100,0 %	5	9	19	0,163%	18,6%	possibly correct	true	File7184 Spectrum2459 scans: 4901	DGNHTLFHNPHVNPLP	G	T	99,5 %	20,5	51,2	20,5	2			603630680	1 807,870212	1 808,882846	3	-0,005358	-2962	1 151,00	3890670	76	91	true
170106 2015-03-01 04 sans dig	Uncategorized Sample	1	QE003777TA (F003988)	Cytochrome c oxidase subunit 6A2, mitochondrial OS=Mus musculus (Mouse) GN=Cox6a2 PE=1 SV=2	sp|P43023|CX6A2_MOUSE,sp|P43024|CX6A1_MOUSE,tr|Q8R2L0|Q8R2L0_MOUSE,tr|Q9DCW5|Q9DCW5_MOUSE	BerMus_DCpUN_SJ_20151202.fasta	10 749,4	100,0 %	5	9	19	0,163%	18,6%	possibly correct	true	File7184 Spectrum2481 scans: 4926	DGNHTLFHNPHVNPLP	G	T	99,5 %	20,4	51,5	20,4	2			452977050	1 807,879096	1 808,882846	4	0,003526	1949	1 156,00	2345480	76	91	true
170106 2015-03-01 04 sans dig	Uncategorized Sample	1	QE003777TA (F003988)	Cytochrome c oxidase subunit 6A2, mitochondrial OS=Mus musculus (Mouse) GN=Cox6a2 PE=1 SV=2	sp|P43023|CX6A2_MOUSE,sp|P43024|CX6A1_MOUSE,tr|Q8R2L0|Q8R2L0_MOUSE,tr|Q9DCW5|Q9DCW5_MOUSE	BerMus_DCpUN_SJ_20151202.fasta	10 749,4	100,0 %	5	9	19	0,163%	18,6%	possibly correct	true	File7184 Spectrum2392 scans: 4826	DGNHTLFHNPHVNPLPT	G	G	99,7 %	21,7	51,5	21,3	2			478238040	1 908,923056	1 909,930546	4	-0,0002139	-0,1120	1 136,00	13125700	76	92	true
170106 2015-03-01 04 sans dig	Uncategorized Sample	1	QE003777TA (F003988)	Cytochrome c oxidase subunit 6A2, mitochondrial OS=Mus musculus (Mouse) GN=Cox6a2 PE=1 SV=2	sp|P43023|CX6A2_MOUSE,sp|P43024|CX6A1_MOUSE,tr|Q8R2L0|Q8R2L0_MOUSE,tr|Q9DCW5|Q9DCW5_MOUSE	BerMus_DCpUN_SJ_20151202.fasta	10 749,4	100,0 %	5	9	19	0,163%	18,6%	possibly correct	true	File7184 Spectrum2398 scans: 4832	DGNHTLFHNPHVNPLPT	G	G	99,7 %	27,0	51,5	26,7	2			478238040	1 908,923056	1 909,930546	4	-0,0002139	-0,1120	1 137,00	9129320	76	92	true
170106 2015-03-01 04 sans dig	Uncategorized Sample	1	QE003777TA (F003988)	Cytochrome c oxidase subunit 6A2, mitochondrial OS=Mus musculus (Mouse) GN=Cox6a2 PE=1 SV=2	sp|P43023|CX6A2_MOUSE,sp|P43024|CX6A1_MOUSE,tr|Q8R2L0|Q8R2L0_MOUSE,tr|Q9DCW5|Q9DCW5_MOUSE	BerMus_DCpUN_SJ_20151202.fasta	10 749,4	100,0 %	5	9	19	0,163%	18,6%	possibly correct	true	File7184 Spectrum2372 scans: 4804	DGNHTLFHNPHVNPLPT	G	G	99,7 %	31,1	51,3	19,5	2			637313720	1 908,919332	1 909,930546	3	-0,003938	-2062	1 131,00	12820700	76	92	true
170106 2015-03-01 04 sans dig	Uncategorized Sample	1	QE003777TA (F003988)	Cytochrome c oxidase subunit 6A2, mitochondrial OS=Mus musculus (Mouse) GN=Cox6a2 PE=1 SV=2	sp|P43023|CX6A2_MOUSE,sp|P43024|CX6A1_MOUSE,tr|Q8R2L0|Q8R2L0_MOUSE,tr|Q9DCW5|Q9DCW5_MOUSE	BerMus_DCpUN_SJ_20151202.fasta	10 749,4	100,0 %	5	9	19	0,163%	18,6%	possibly correct	true	File7184 Spectrum2377 scans: 4809	DGNHTLFHNPHVNPLPT	G	G	99,7 %	31,2	51,3	28,4	2			637313720	1 908,919332	1 909,930546	3	-0,003938	-2062	1 132,00	12253800	76	92	true
170106 2015-03-01 04 sans dig	Uncategorized Sample	1	QE003777TA (F003988)	Cytochrome c oxidase subunit 6A2, mitochondrial OS=Mus musculus (Mouse) GN=Cox6a2 PE=1 SV=2	sp|P43023|CX6A2_MOUSE,sp|P43024|CX6A1_MOUSE,tr|Q8R2L0|Q8R2L0_MOUSE,tr|Q9DCW5|Q9DCW5_MOUSE	BerMus_DCpUN_SJ_20151202.fasta	10 749,4	100,0 %	5	9	19	0,163%	18,6%	possibly correct	true	File7184 Spectrum2389 scans: 4822	DGNHTLFHNPHVNPLPT	G	G	99,7 %	31,8	51,3	20,8	2			955466920	1 908,919288	1 909,930546	2	-0,003982	-2085	1 135,00	1683980	76	92	true
170106 2015-03-01 04 sans dig	Uncategorized Sample	1	QE003777TA (F003988)	Cytochrome c oxidase subunit 6A2, mitochondrial OS=Mus musculus (Mouse) GN=Cox6a2 PE=1 SV=2	sp|P43023|CX6A2_MOUSE,sp|P43024|CX6A1_MOUSE,tr|Q8R2L0|Q8R2L0_MOUSE,tr|Q9DCW5|Q9DCW5_MOUSE	BerMus_DCpUN_SJ_20151202.fasta	10 749,4	100,0 %	5	9	19	0,163%	18,6%	possibly correct	true	File7184 Spectrum2383 scans: 4816	DGNHTLFHNPHVNPLPT	G	G	99,7 %	32,5	51,3	26,5	2			955466920	1 908,919288	1 909,930546	2	-0,003982	-2085	1 134,00	2203200	76	92	true
170106 2015-03-01 04 sans dig	Uncategorized Sample	1	QE003777TA (F003988)	Cytochrome c oxidase subunit 6A2, mitochondrial OS=Mus musculus (Mouse) GN=Cox6a2 PE=1 SV=2	sp|P43023|CX6A2_MOUSE,sp|P43024|CX6A1_MOUSE,tr|Q8R2L0|Q8R2L0_MOUSE,tr|Q9DCW5|Q9DCW5_MOUSE	BerMus_DCpUN_SJ_20151202.fasta	10 749,4	100,0 %	5	9	19	0,163%	18,6%	possibly correct	true	File7184 Spectrum2365 scans: 4796	DGNHTLFHNPHVNPLPT	G	G	99,7 %	33,3	51,5	20,8	2			637313600	1 908,918972	1 909,930546	3	-0,004298	-2250	1 130,00	12110200	76	92	true
170106 2015-03-01 04 sans dig	Uncategorized Sample	1	QE003777TA (F003988)	Cytochrome c oxidase subunit 6A2, mitochondrial OS=Mus musculus (Mouse) GN=Cox6a2 PE=1 SV=2	sp|P43023|CX6A2_MOUSE,sp|P43024|CX6A1_MOUSE,tr|Q8R2L0|Q8R2L0_MOUSE,tr|Q9DCW5|Q9DCW5_MOUSE	BerMus_DCpUN_SJ_20151202.fasta	10 749,4	100,0 %	5	9	19	0,163%	18,6%	possibly correct	true	File7184 Spectrum2378 scans: 4810	DGNHTLFHNPHVNPLPT	G	G	99,7 %	34,4	51,3	23,5	2			955466980	1 908,919408	1 909,930546	2	-0,003862	-2022	1 132,00	2207730	76	92	true
170106 2015-03-01 04 sans dig	Uncategorized Sample	1	QE003777TA (F003988)	Cytochrome c oxidase subunit 6A2, mitochondrial OS=Mus musculus (Mouse) GN=Cox6a2 PE=1 SV=2	sp|P43023|CX6A2_MOUSE,sp|P43024|CX6A1_MOUSE,tr|Q8R2L0|Q8R2L0_MOUSE,tr|Q9DCW5|Q9DCW5_MOUSE	BerMus_DCpUN_SJ_20151202.fasta	10 749,4	100,0 %	5	9	19	0,163%	18,6%	possibly correct	true	File7184 Spectrum2360 scans: 4790	DGNHTLFHNPHVNPLPT	G	G	99,7 %	35,9	51,3	22,0	2			637313780	1 908,919512	1 909,930546	3	-0,003758	-1968	1 128,00	7867160	76	92	true
170106 2015-03-01 04 sans dig	Uncategorized Sample	1	QE003777TA (F003988)	Cytochrome c oxidase subunit 6A2, mitochondrial OS=Mus musculus (Mouse) GN=Cox6a2 PE=1 SV=2	sp|P43023|CX6A2_MOUSE,sp|P43024|CX6A1_MOUSE,tr|Q8R2L0|Q8R2L0_MOUSE,tr|Q9DCW5|Q9DCW5_MOUSE	BerMus_DCpUN_SJ_20151202.fasta	10 749,4	100,0 %	5	9	19	0,163%	18,6%	possibly correct	true	File7184 Spectrum2368 scans: 4799	DGNHTLFHNPHVNPLPTG	G	Y	99,7 %	23,8	51,4	23,8	2			656321590	1 965,942942	1 966,952046	3	-0,001828	-0,9293	1 130,00	9086990	76	93	true
170106 2015-03-01 04 sans dig	Uncategorized Sample	1	QE003777TA (F003988)	Cytochrome c oxidase subunit 6A2, mitochondrial OS=Mus musculus (Mouse) GN=Cox6a2 PE=1 SV=2	sp|P43023|CX6A2_MOUSE,sp|P43024|CX6A1_MOUSE,tr|Q8R2L0|Q8R2L0_MOUSE,tr|Q9DCW5|Q9DCW5_MOUSE	BerMus_DCpUN_SJ_20151202.fasta	10 749,4	100,0 %	5	9	19	0,163%	18,6%	possibly correct	true	File7184 Spectrum2293 scans: 4716	HTLFHNPHVNPLP	N	T	99,6 %	19,8	50,9	16,3	2			508269260	1 521,785952	1 522,791446	3	0,001782	1170	1 113,00	3593140	79	91	true
170106 2015-03-01 04 sans dig	Uncategorized Sample	1	QE003777TA (F003988)	Cytochrome c oxidase subunit 6A2, mitochondrial OS=Mus musculus (Mouse) GN=Cox6a2 PE=1 SV=2	sp|P43023|CX6A2_MOUSE,sp|P43024|CX6A1_MOUSE,tr|Q8R2L0|Q8R2L0_MOUSE,tr|Q9DCW5|Q9DCW5_MOUSE	BerMus_DCpUN_SJ_20151202.fasta	10 749,4	100,0 %	5	9	19	0,163%	18,6%	possibly correct	true	File7184 Spectrum2112 scans: 4516	HTLFHNPHVNPLPT	N	G	99,7 %	19,1	51,3	17,1	2			541950740	1 622,830392	1 623,839146	3	-0,001478	-0,9102	1 074,00	7651940	79	92	true
170106 2015-03-01 04 sans dig	Uncategorized Sample	1	QE003777TA (F003988)	Cytochrome c oxidase subunit 6A2, mitochondrial OS=Mus musculus (Mouse) GN=Cox6a2 PE=1 SV=2	sp|P43023|CX6A2_MOUSE,sp|P43024|CX6A1_MOUSE,tr|Q8R2L0|Q8R2L0_MOUSE,tr|Q9DCW5|Q9DCW5_MOUSE	BerMus_DCpUN_SJ_20151202.fasta	10 749,4	100,0 %	5	9	19	0,163%	18,6%	possibly correct	true	File7184 Spectrum2253 scans: 4672	HTLFHNPHVNPLPT	N	G	99,7 %	21,9	51,3	13,9	2			541950440	1 622,829492	1 623,839146	3	-0,002378	-1464	1 104,00	8203880	79	92	true
170106 2015-03-01 04 sans dig	Uncategorized Sample	1	QE003777TA (F003988)	Cytochrome c oxidase subunit 6A2, mitochondrial OS=Mus musculus (Mouse) GN=Cox6a2 PE=1 SV=2	sp|P43023|CX6A2_MOUSE,sp|P43024|CX6A1_MOUSE,tr|Q8R2L0|Q8R2L0_MOUSE,tr|Q9DCW5|Q9DCW5_MOUSE	BerMus_DCpUN_SJ_20151202.fasta	10 749,4	100,0 %	5	9	19	0,163%	18,6%	possibly correct	true	File7184 Spectrum2273 scans: 4694	HTLFHNPHVNPLPT	N	G	99,7 %	21,4	51,3	21,4	2			541950440	1 622,829492	1 623,839146	3	-0,002378	-1464	1 109,00	3981190	79	92	true
170106 2015-03-01 04 sans dig	Uncategorized Sample	1	QE003777TA (F003988)	Cytochrome c oxidase subunit 6A2, mitochondrial OS=Mus musculus (Mouse) GN=Cox6a2 PE=1 SV=2	sp|P43023|CX6A2_MOUSE,sp|P43024|CX6A1_MOUSE,tr|Q8R2L0|Q8R2L0_MOUSE,tr|Q9DCW5|Q9DCW5_MOUSE	BerMus_DCpUN_SJ_20151202.fasta	10 749,4	100,0 %	5	9	19	0,163%	18,6%	possibly correct	true	File7184 Spectrum2129 scans: 4534	HTLFHNPHVNPLPT	N	G	99,7 %	21,4	51,3	21,0	2			541950620	1 622,830032	1 623,839146	3	-0,001838	-1132	1 077,00	9361400	79	92	true
170106 2015-03-01 04 sans dig	Uncategorized Sample	1	QE003777TA (F003988)	Cytochrome c oxidase subunit 6A2, mitochondrial OS=Mus musculus (Mouse) GN=Cox6a2 PE=1 SV=2	sp|P43023|CX6A2_MOUSE,sp|P43024|CX6A1_MOUSE,tr|Q8R2L0|Q8R2L0_MOUSE,tr|Q9DCW5|Q9DCW5_MOUSE	BerMus_DCpUN_SJ_20151202.fasta	10 749,4	100,0 %	5	9	19	0,163%	18,6%	possibly correct	true	File7184 Spectrum2137 scans: 4543	HTLFHNPHVNPLPT	N	G	99,7 %	28,1	51,3	28,0	2			812422000	1 622,829448	1 623,839146	2	-0,002422	-1491	1 079,00	2142250	79	92	true
170106 2015-03-01 04 sans dig	Uncategorized Sample	1	QE003777TA (F003988)	Cytochrome c oxidase subunit 6A2, mitochondrial OS=Mus musculus (Mouse) GN=Cox6a2 PE=1 SV=2	sp|P43023|CX6A2_MOUSE,sp|P43024|CX6A1_MOUSE,tr|Q8R2L0|Q8R2L0_MOUSE,tr|Q9DCW5|Q9DCW5_MOUSE	BerMus_DCpUN_SJ_20151202.fasta	10 749,4	100,0 %	5	9	19	0,163%	18,6%	possibly correct	true	File7184 Spectrum2263 scans: 4683	HTLFHNPHVNPLPT	N	G	99,7 %	28,7	51,3	27,1	2			541950930	1 622,830962	1 623,839146	3	-0,0009079	-0,5591	1 107,00	5974340	79	92	true
170106 2015-03-01 04 sans dig	Uncategorized Sample	1	QE003777TA (F003988)	Reverse sequence, was Armadillo repeat-containing protein 4 OS=Mus musculus (Mouse) GN=Armc4 PE=1 SV=1	###REV###sp|B2RY50|ARMC4_MOUSE	BerMus_DCpUN_SJ_20151202.fasta	115 268,2	70,8 %	1	1	3	0,0258%	0,868%	possibly correct	true	File7184 Spectrum1401 scans: 3730	mIPLGGLDV	V	I	84,8 %	20,5	50,5	5,51	2		m1: Oxidation (+15,99)	465750180	929485808	930496761	2	-0,003677	-3952	915000	29613900	505	513	true
170106 2015-03-01 04 sans dig	Uncategorized Sample	1	QE003777TA (F003988)	Reverse sequence, was Armadillo repeat-containing protein 4 OS=Mus musculus (Mouse) GN=Armc4 PE=1 SV=1	###REV###sp|B2RY50|ARMC4_MOUSE	BerMus_DCpUN_SJ_20151202.fasta	115 268,2	70,8 %	1	1	3	0,0258%	0,868%	possibly correct	true	File7184 Spectrum1400 scans: 3729	mIPLGGLDV	V	I	85,9 %	21,3	50,5	5,73	2		m1: Oxidation (+15,99)	465750180	929485808	930496761	2	-0,003677	-3952	915000	61281900	505	513	true
170106 2015-03-01 04 sans dig	Uncategorized Sample	1	QE003777TA (F003988)	Reverse sequence, was Armadillo repeat-containing protein 4 OS=Mus musculus (Mouse) GN=Armc4 PE=1 SV=1	###REV###sp|B2RY50|ARMC4_MOUSE	BerMus_DCpUN_SJ_20151202.fasta	115 268,2	70,8 %	1	1	3	0,0258%	0,868%	possibly correct	true	File7184 Spectrum1378 scans: 3705	mIPLGGLDV	V	I	88,3 %	19,9	50,5	6,27	2		m1: Oxidation (+15,99)	465750400	929486248	930496761	2	-0,003237	-3479	910000	4669670	505	513	true
170106 2015-03-01 04 sans dig	Uncategorized Sample	1	QE003777TA (F003988)	Ferrochelatase, mitochondrial OS=Mus musculus (Mouse) GN=Fech PE=1 SV=2	sp|P22315|HEMH_MOUSE,tr|Q3UC49|Q3UC49_MOUSE,tr|Q4QRK2|Q4QRK2_MOUSE,tr|Q544X6|Q544X6_MOUSE,tr|Q8C3V7|Q8C3V7_MOUSE,tr|Q91W09|Q91W09_MOUSE	BerMus_DCpUN_SJ_20151202.fasta	47 131,2	100,0 %	3	3	8	0,0687%	7,86%	possibly correct	true	File7184 Spectrum3796 scans: 6406	GPVPWLGPQTDEAIK	V	G	99,7 %	21,2	51,2	20,8	2			804423460	1 606,832368	1 607,843146	2	-0,003502	-2178	1 468,00	4933570	303	317	true
170106 2015-03-01 04 sans dig	Uncategorized Sample	1	QE003777TA (F003988)	Ferrochelatase, mitochondrial OS=Mus musculus (Mouse) GN=Fech PE=1 SV=2	sp|P22315|HEMH_MOUSE,tr|Q3UC49|Q3UC49_MOUSE,tr|Q4QRK2|Q4QRK2_MOUSE,tr|Q544X6|Q544X6_MOUSE,tr|Q8C3V7|Q8C3V7_MOUSE,tr|Q91W09|Q91W09_MOUSE	BerMus_DCpUN_SJ_20151202.fasta	47 131,2	100,0 %	3	3	8	0,0687%	7,86%	possibly correct	true	File7184 Spectrum3790 scans: 6399	GPVPWLGPQTDEAIK	V	G	99,7 %	34,7	51,2	34,7	2			804423340	1 606,832128	1 607,843146	2	-0,003742	-2327	1 467,00	7590000	303	317	true
170106 2015-03-01 04 sans dig	Uncategorized Sample	1	QE003777TA (F003988)	Ferrochelatase, mitochondrial OS=Mus musculus (Mouse) GN=Fech PE=1 SV=2	sp|P22315|HEMH_MOUSE,tr|Q3UC49|Q3UC49_MOUSE,tr|Q4QRK2|Q4QRK2_MOUSE,tr|Q544X6|Q544X6_MOUSE,tr|Q8C3V7|Q8C3V7_MOUSE,tr|Q91W09|Q91W09_MOUSE	BerMus_DCpUN_SJ_20151202.fasta	47 131,2	100,0 %	3	3	8	0,0687%	7,86%	possibly correct	true	File7184 Spectrum3791 scans: 6400	GPVPWLGPQTDEAIK	V	G	99,7 %	36,7	51,2	36,7	2			804423340	1 606,832128	1 607,843146	2	-0,003742	-2327	1 467,00	10801400	303	317	true
170106 2015-03-01 04 sans dig	Uncategorized Sample	1	QE003777TA (F003988)	Ferrochelatase, mitochondrial OS=Mus musculus (Mouse) GN=Fech PE=1 SV=2	sp|P22315|HEMH_MOUSE,tr|Q3UC49|Q3UC49_MOUSE,tr|Q4QRK2|Q4QRK2_MOUSE,tr|Q544X6|Q544X6_MOUSE,tr|Q8C3V7|Q8C3V7_MOUSE,tr|Q91W09|Q91W09_MOUSE	BerMus_DCpUN_SJ_20151202.fasta	47 131,2	100,0 %	3	3	8	0,0687%	7,86%	possibly correct	true	File7184 Spectrum3785 scans: 6391	GPVPWLGPQTDEAIK	V	G	99,7 %	60,2	51,2	60,2	2			804423220	1 606,831888	1 607,843146	2	-0,003982	-2477	1 465,00	5170640	303	317	true
170106 2015-03-01 04 sans dig	Uncategorized Sample	1	QE003777TA (F003988)	Ferrochelatase, mitochondrial OS=Mus musculus (Mouse) GN=Fech PE=1 SV=2	sp|P22315|HEMH_MOUSE,tr|Q3UC49|Q3UC49_MOUSE,tr|Q4QRK2|Q4QRK2_MOUSE,tr|Q544X6|Q544X6_MOUSE,tr|Q8C3V7|Q8C3V7_MOUSE,tr|Q91W09|Q91W09_MOUSE	BerMus_DCpUN_SJ_20151202.fasta	47 131,2	100,0 %	3	3	8	0,0687%	7,86%	possibly correct	true	File7184 Spectrum3388 scans: 5952	IGFRYVHPLTEEAIEEm	Y	E	99,7 %	19,6	51,6	19,6	2		m17: Oxidation (+15,99)	684002500	2 048,985672	2 049,995161	3	-0,002213	-1079	1 374,00	1713470	158	174	true
170106 2015-03-01 04 sans dig	Uncategorized Sample	1	QE003777TA (F003988)	Ferrochelatase, mitochondrial OS=Mus musculus (Mouse) GN=Fech PE=1 SV=2	sp|P22315|HEMH_MOUSE,tr|Q3UC49|Q3UC49_MOUSE,tr|Q4QRK2|Q4QRK2_MOUSE,tr|Q544X6|Q544X6_MOUSE,tr|Q8C3V7|Q8C3V7_MOUSE,tr|Q91W09|Q91W09_MOUSE	BerMus_DCpUN_SJ_20151202.fasta	47 131,2	100,0 %	3	3	8	0,0687%	7,86%	possibly correct	true	File7184 Spectrum4137 scans: 6785	VGPVPWLGPQTDEAIK	K	G	99,7 %	19,6	50,8	19,6	2			853959050	1 705,903548	1 706,911546	2	-0,0007219	-0,4230	1 544,00	9715160	302	317	true
170106 2015-03-01 04 sans dig	Uncategorized Sample	1	QE003777TA (F003988)	Ferrochelatase, mitochondrial OS=Mus musculus (Mouse) GN=Fech PE=1 SV=2	sp|P22315|HEMH_MOUSE,tr|Q3UC49|Q3UC49_MOUSE,tr|Q4QRK2|Q4QRK2_MOUSE,tr|Q544X6|Q544X6_MOUSE,tr|Q8C3V7|Q8C3V7_MOUSE,tr|Q91W09|Q91W09_MOUSE	BerMus_DCpUN_SJ_20151202.fasta	47 131,2	100,0 %	3	3	8	0,0687%	7,86%	possibly correct	true	File7184 Spectrum4129 scans: 6776	VGPVPWLGPQTDEAIK	K	G	99,7 %	25,6	50,9	25,6	2			853958800	1 705,903048	1 706,911546	2	-0,001222	-0,7159	1 543,00	7487840	302	317	true
170106 2015-03-01 04 sans dig	Uncategorized Sample	1	QE003777TA (F003988)	Ferrochelatase, mitochondrial OS=Mus musculus (Mouse) GN=Fech PE=1 SV=2	sp|P22315|HEMH_MOUSE,tr|Q3UC49|Q3UC49_MOUSE,tr|Q4QRK2|Q4QRK2_MOUSE,tr|Q544X6|Q544X6_MOUSE,tr|Q8C3V7|Q8C3V7_MOUSE,tr|Q91W09|Q91W09_MOUSE	BerMus_DCpUN_SJ_20151202.fasta	47 131,2	100,0 %	3	3	8	0,0687%	7,86%	possibly correct	true	File7184 Spectrum4127 scans: 6774	VGPVPWLGPQTDEAIK	K	G	99,7 %	27,7	50,9	27,7	2			853958800	1 705,903048	1 706,911546	2	-0,001222	-0,7159	1 542,00	5882760	302	317	true
170106 2015-03-01 04 sans dig	Uncategorized Sample	1	QE003777TA (F003988)	Gelsolin OS=Mus musculus (Mouse) GN=Gsn PE=1 SV=3	sp|P13020|GELS_MOUSE,tr|Q3TGJ9|Q3TGJ9_MOUSE,tr|Q3U9Q8|Q3U9Q8_MOUSE,tr|Q3UCW8|Q3UCW8_MOUSE,tr|Q6PAC1|Q6PAC1_MOUSE	BerMus_DCpUN_SJ_20151202.fasta	85 941,9	100,0 %	1	1	1	0,00859%	2,56%	possibly correct	true	File7184 Spectrum3728 scans: 6327	TPSAAYLWVGAGASEAEKTG	K	A	99,7 %	22,8	51,5	13,2	2			983479430	1 964,944308	1 965,955346	2	-0,003762	-1914	1 451,00	3370470	596	615	true
170106 2015-03-01 04 sans dig	Uncategorized Sample	1	QE003777TA (F003988)	Vesicle-associated membrane protein-associated protein A OS=Mus musculus (Mouse) GN=Vapa PE=1 SV=2	sp|Q9WV55|VAPA_MOUSE	BerMus_DCpUN_SJ_20151202.fasta	27 855,9	99,1 %	1	1	3	0,0258%	6,83%	possibly correct	true	File7184 Spectrum3469 scans: 6041	aSASGAMAKHEQILVLD	M	P	99,7 %	19,6	51,5	15,6	2		n-term: Acetyl (+42,01)	891955510	1 781,896468	1 782,905613	2	-0,001869	-1048	1 393,00	1414900	2	18	true
170106 2015-03-01 04 sans dig	Uncategorized Sample	1	QE003777TA (F003988)	Vesicle-associated membrane protein-associated protein A OS=Mus musculus (Mouse) GN=Vapa PE=1 SV=2	sp|Q9WV55|VAPA_MOUSE	BerMus_DCpUN_SJ_20151202.fasta	27 855,9	99,1 %	1	1	3	0,0258%	6,83%	possibly correct	true	File7184 Spectrum3457 scans: 6028	aSASGAMAKHEQILVLD	M	P	99,7 %	26,1	51,5	24,9	2		n-term: Acetyl (+42,01)	891955260	1 781,895968	1 782,905613	2	-0,002369	-1329	1 390,00	2205650	2	18	true
170106 2015-03-01 04 sans dig	Uncategorized Sample	1	QE003777TA (F003988)	Vesicle-associated membrane protein-associated protein A OS=Mus musculus (Mouse) GN=Vapa PE=1 SV=2	sp|Q9WV55|VAPA_MOUSE	BerMus_DCpUN_SJ_20151202.fasta	27 855,9	99,1 %	1	1	3	0,0258%	6,83%	possibly correct	true	File7184 Spectrum3449 scans: 6019	aSASGAMAKHEQILVLD	M	P	99,7 %	27,5	51,5	23,4	2		n-term: Acetyl (+42,01)	891957280	1 781,900008	1 782,905613	2	0,001671	0,9374	1 388,00	1449650	2	18	true
170106 2015-03-01 04 sans dig	Uncategorized Sample	1	QE003777TA (F003988)	Fc of IgG, low affinity IIIa, receptor OS=Mus musculus (Mouse) GN=Fcgr4 PE=1 SV=1	tr|A0A0B4J1G0|A0A0B4J1G0_MOUSE,tr|Q3TC44|Q3TC44_MOUSE,tr|Q8R2R4|Q8R2R4_MOUSE,tr|Q8R477|Q8R477_MOUSE	BerMus_DCpUN_SJ_20151202.fasta	28 398,9	99,1 %	1	1	3	0,0258%	4,02%	possibly correct	true	File7184 Spectrum1951 scans: 4335	GLQKAVVNLD	A	P	99,7 %	39,7	48,1	26,2	2			528806700	1 055,598848	1 056,604946	2	0,001178	1115	1 037,00	3291140	21	30	true
170106 2015-03-01 04 sans dig	Uncategorized Sample	1	QE003777TA (F003988)	Fc of IgG, low affinity IIIa, receptor OS=Mus musculus (Mouse) GN=Fcgr4 PE=1 SV=1	tr|A0A0B4J1G0|A0A0B4J1G0_MOUSE,tr|Q3TC44|Q3TC44_MOUSE,tr|Q8R2R4|Q8R2R4_MOUSE,tr|Q8R477|Q8R477_MOUSE	BerMus_DCpUN_SJ_20151202.fasta	28 398,9	99,1 %	1	1	3	0,0258%	4,02%	possibly correct	true	File7184 Spectrum1939 scans: 4322	GLQKAVVNLD	A	P	99,7 %	42,2	48,1	17,2	2			528807250	1 055,599948	1 056,604946	2	0,002278	2156	1 034,00	10563100	21	30	true
170106 2015-03-01 04 sans dig	Uncategorized Sample	1	QE003777TA (F003988)	Fc of IgG, low affinity IIIa, receptor OS=Mus musculus (Mouse) GN=Fcgr4 PE=1 SV=1	tr|A0A0B4J1G0|A0A0B4J1G0_MOUSE,tr|Q3TC44|Q3TC44_MOUSE,tr|Q8R2R4|Q8R2R4_MOUSE,tr|Q8R477|Q8R477_MOUSE	BerMus_DCpUN_SJ_20151202.fasta	28 398,9	99,1 %	1	1	3	0,0258%	4,02%	possibly correct	true	File7184 Spectrum1930 scans: 4312	GLQKAVVNLD	A	P	99,7 %	54,0	48,1	29,5	2			528807430	1 055,600308	1 056,604946	2	0,002638	2497	1 032,00	7028530	21	30	true
170106 2015-03-01 04 sans dig	Uncategorized Sample	1	QE003777TA (F003988)	Dihydrolipoyllysine-residue acetyltransferase component of pyruvate dehydrogenase complex, mitochondrial OS=Mus musculus (Mouse) GN=Dlat PE=1 SV=2	sp|Q8BMF4|ODP2_MOUSE	BerMus_DCpUN_SJ_20151202.fasta	67 942,6	100,0 %	2	2	7	0,0601%	5,76%	possibly correct	true	File7184 Spectrum2018 scans: 4409	KDIDSFVPSKAAPAAAA	K	A	99,7 %	20,7	51,1	19,5	2			553628600	1 657,863972	1 658,874946	3	-0,003698	-2229	1 052,00	2349560	382	398	true
170106 2015-03-01 04 sans dig	Uncategorized Sample	1	QE003777TA (F003988)	Dihydrolipoyllysine-residue acetyltransferase component of pyruvate dehydrogenase complex, mitochondrial OS=Mus musculus (Mouse) GN=Dlat PE=1 SV=2	sp|Q8BMF4|ODP2_MOUSE	BerMus_DCpUN_SJ_20151202.fasta	67 942,6	100,0 %	2	2	7	0,0601%	5,76%	possibly correct	true	File7184 Spectrum2020 scans: 4411	KDIDSFVPSKAAPAAAA	K	A	99,7 %	23,5	51,1	17,6	2			553628600	1 657,863972	1 658,874946	3	-0,003698	-2229	1 052,00	2163380	382	398	true
170106 2015-03-01 04 sans dig	Uncategorized Sample	1	QE003777TA (F003988)	Dihydrolipoyllysine-residue acetyltransferase component of pyruvate dehydrogenase complex, mitochondrial OS=Mus musculus (Mouse) GN=Dlat PE=1 SV=2	sp|Q8BMF4|ODP2_MOUSE	BerMus_DCpUN_SJ_20151202.fasta	67 942,6	100,0 %	2	2	7	0,0601%	5,76%	possibly correct	true	File7184 Spectrum2034 scans: 4426	KDIDSFVPSKAAPAAAA	K	A	99,7 %	27,2	51,1	27,2	2			553628540	1 657,863792	1 658,874946	3	-0,003878	-2338	1 055,00	2047300	382	398	true
170106 2015-03-01 04 sans dig	Uncategorized Sample	1	QE003777TA (F003988)	Dihydrolipoyllysine-residue acetyltransferase component of pyruvate dehydrogenase complex, mitochondrial OS=Mus musculus (Mouse) GN=Dlat PE=1 SV=2	sp|Q8BMF4|ODP2_MOUSE	BerMus_DCpUN_SJ_20151202.fasta	67 942,6	100,0 %	2	2	7	0,0601%	5,76%	possibly correct	true	File7184 Spectrum1764 scans: 4129	VPPTPQPVAPTPSAAPAGPK	A	G	99,7 %	35,6	49,9	35,2	2			627346620	1 879,018032	1 880,027946	3	-0,002638	-1403	994000	2418810	328	347	true
170106 2015-03-01 04 sans dig	Uncategorized Sample	1	QE003777TA (F003988)	Dihydrolipoyllysine-residue acetyltransferase component of pyruvate dehydrogenase complex, mitochondrial OS=Mus musculus (Mouse) GN=Dlat PE=1 SV=2	sp|Q8BMF4|ODP2_MOUSE	BerMus_DCpUN_SJ_20151202.fasta	67 942,6	100,0 %	2	2	7	0,0601%	5,76%	possibly correct	true	File7184 Spectrum1747 scans: 4111	VPPTPQPVAPTPSAAPAGPK	A	G	99,7 %	42,5	49,8	39,7	2			627346860	1 879,018752	1 880,027946	3	-0,001918	-1020	991000	3955460	328	347	true
170106 2015-03-01 04 sans dig	Uncategorized Sample	1	QE003777TA (F003988)	Dihydrolipoyllysine-residue acetyltransferase component of pyruvate dehydrogenase complex, mitochondrial OS=Mus musculus (Mouse) GN=Dlat PE=1 SV=2	sp|Q8BMF4|ODP2_MOUSE	BerMus_DCpUN_SJ_20151202.fasta	67 942,6	100,0 %	2	2	7	0,0601%	5,76%	possibly correct	true	File7184 Spectrum1743 scans: 4106	VPPTPQPVAPTPSAAPAGPK	A	G	99,7 %	52,7	49,8	49,3	2			627346860	1 879,018752	1 880,027946	3	-0,001918	-1020	990000	4232900	328	347	true
170106 2015-03-01 04 sans dig	Uncategorized Sample	1	QE003777TA (F003988)	Dihydrolipoyllysine-residue acetyltransferase component of pyruvate dehydrogenase complex, mitochondrial OS=Mus musculus (Mouse) GN=Dlat PE=1 SV=2	sp|Q8BMF4|ODP2_MOUSE	BerMus_DCpUN_SJ_20151202.fasta	67 942,6	100,0 %	2	2	7	0,0601%	5,76%	possibly correct	true	File7184 Spectrum1748 scans: 4112	VPPTPQPVAPTPSAAPAGPK	A	G	99,7 %	58,5	49,8	58,5	2			627346860	1 879,018752	1 880,027946	3	-0,001918	-1020	991000	4423040	328	347	true
170106 2015-03-01 04 sans dig	Uncategorized Sample	1	QE003777TA (F003988)	C-Maf-inducing protein OS=Mus musculus (Mouse) GN=Cmip PE=1 SV=3	sp|Q9D486|CMIP_MOUSE,tr|B2RY70|B2RY70_MOUSE	BerMus_DCpUN_SJ_20151202.fasta	86 261,0	99,1 %	1	1	2	0,0172%	2,07%	possibly correct	true	File7184 Spectrum1876 scans: 4253	SVVVASSEVHVEVERT	K	S	99,7 %	73,6	51,3	62,8	2			576303410	1 725,888402	1 726,896846	3	-0,001168	-0,6763	1 020,00	1337840	394	409	true
170106 2015-03-01 04 sans dig	Uncategorized Sample	1	QE003777TA (F003988)	C-Maf-inducing protein OS=Mus musculus (Mouse) GN=Cmip PE=1 SV=3	sp|Q9D486|CMIP_MOUSE,tr|B2RY70|B2RY70_MOUSE	BerMus_DCpUN_SJ_20151202.fasta	86 261,0	99,1 %	1	1	2	0,0172%	2,07%	possibly correct	true	File7184 Spectrum1874 scans: 4250	SVVVASSEVHVEVERT	K	S	99,7 %	63,8	50,9	56,9	2			576304140	1 725,890592	1 726,896846	3	0,001022	0,5918	1 019,00	1623350	394	409	true
170106 2015-03-01 04 sans dig	Uncategorized Sample	1	QE003777TA (F003988)	60S acidic ribosomal protein P0 OS=Mus musculus (Mouse) GN=Rplp0 PE=1 SV=3	sp|P14869|RLA0_MOUSE,tr|E9Q070|E9Q070_MOUSE,tr|Q5FWB6|Q5FWB6_MOUSE,tr|Q5M8R8|Q5M8R8_MOUSE	BerMus_DCpUN_SJ_20151202.fasta	34 217,5	100,0 %	6	9	20	0,172%	6,94%	possibly correct	true	File7184 Spectrum393 scans: 2621	AAATTAAPAAAAAPAK	A	A	99,7 %	31,6	49,3	15,0	2			662864500	1 323,714448	1 324,721946	2	-0,0002219	-0,1675	683000	1760910	282	297	true
170106 2015-03-01 04 sans dig	Uncategorized Sample	1	QE003777TA (F003988)	60S acidic ribosomal protein P0 OS=Mus musculus (Mouse) GN=Rplp0 PE=1 SV=3	sp|P14869|RLA0_MOUSE,tr|E9Q070|E9Q070_MOUSE,tr|Q5FWB6|Q5FWB6_MOUSE,tr|Q5M8R8|Q5M8R8_MOUSE	BerMus_DCpUN_SJ_20151202.fasta	34 217,5	100,0 %	6	9	20	0,172%	6,94%	possibly correct	true	File7184 Spectrum389 scans: 2617	AAATTAAPAAAAAPAK	A	A	99,7 %	49,0	49,3	26,9	2			662864500	1 323,714448	1 324,721946	2	-0,0002219	-0,1675	682000	4144990	282	297	true
170106 2015-03-01 04 sans dig	Uncategorized Sample	1	QE003777TA (F003988)	60S acidic ribosomal protein P0 OS=Mus musculus (Mouse) GN=Rplp0 PE=1 SV=3	sp|P14869|RLA0_MOUSE,tr|E9Q070|E9Q070_MOUSE,tr|Q5FWB6|Q5FWB6_MOUSE,tr|Q5M8R8|Q5M8R8_MOUSE	BerMus_DCpUN_SJ_20151202.fasta	34 217,5	100,0 %	6	9	20	0,172%	6,94%	possibly correct	true	File7184 Spectrum378 scans: 2605	AAATTAAPAAAAAPAK	A	A	99,7 %	55,0	49,6	34,1	2			662864200	1 323,713848	1 324,721946	2	-0,0008219	-0,6205	680000	6961720	282	297	true
170106 2015-03-01 04 sans dig	Uncategorized Sample	1	QE003777TA (F003988)	60S acidic ribosomal protein P0 OS=Mus musculus (Mouse) GN=Rplp0 PE=1 SV=3	sp|P14869|RLA0_MOUSE,tr|E9Q070|E9Q070_MOUSE,tr|Q5FWB6|Q5FWB6_MOUSE,tr|Q5M8R8|Q5M8R8_MOUSE	BerMus_DCpUN_SJ_20151202.fasta	34 217,5	100,0 %	6	9	20	0,172%	6,94%	possibly correct	true	File7184 Spectrum942 scans: 3225	AAPAAAATTAAPAAAAAPAK	A	A	97,4 %	21,3	50,3	2,15	2			817946720	1 633,878888	1 634,886046	2	0,0001181	0,07221	812000	1558800	278	297	true
170106 2015-03-01 04 sans dig	Uncategorized Sample	1	QE003777TA (F003988)	60S acidic ribosomal protein P0 OS=Mus musculus (Mouse) GN=Rplp0 PE=1 SV=3	sp|P14869|RLA0_MOUSE,tr|E9Q070|E9Q070_MOUSE,tr|Q5FWB6|Q5FWB6_MOUSE,tr|Q5M8R8|Q5M8R8_MOUSE	BerMus_DCpUN_SJ_20151202.fasta	34 217,5	100,0 %	6	9	20	0,172%	6,94%	possibly correct	true	File7184 Spectrum949 scans: 3233	AAPAAAATTAAPAAAAAPAK	A	A	99,6 %	36,5	50,3	1,72	2			545633670	1 633,879182	1 634,886046	3	0,0004121	0,2520	814000	910112	278	297	true
170106 2015-03-01 04 sans dig	Uncategorized Sample	1	QE003777TA (F003988)	60S acidic ribosomal protein P0 OS=Mus musculus (Mouse) GN=Rplp0 PE=1 SV=3	sp|P14869|RLA0_MOUSE,tr|E9Q070|E9Q070_MOUSE,tr|Q5FWB6|Q5FWB6_MOUSE,tr|Q5M8R8|Q5M8R8_MOUSE	BerMus_DCpUN_SJ_20151202.fasta	34 217,5	100,0 %	6	9	20	0,172%	6,94%	possibly correct	true	File7184 Spectrum927 scans: 3209	AAPAAAATTAAPAAAAAPAK	A	A	99,7 %	58,0	50,3	13,8	2			817946350	1 633,878148	1 634,886046	2	-0,0006219	-0,3804	808000	5927310	278	297	true
170106 2015-03-01 04 sans dig	Uncategorized Sample	1	QE003777TA (F003988)	60S acidic ribosomal protein P0 OS=Mus musculus (Mouse) GN=Rplp0 PE=1 SV=3	sp|P14869|RLA0_MOUSE,tr|E9Q070|E9Q070_MOUSE,tr|Q5FWB6|Q5FWB6_MOUSE,tr|Q5M8R8|Q5M8R8_MOUSE	BerMus_DCpUN_SJ_20151202.fasta	34 217,5	100,0 %	6	9	20	0,172%	6,94%	possibly correct	true	File7184 Spectrum938 scans: 3221	AAPAAAATTAAPAAAAAPAK	A	A	99,7 %	42,9	50,3	14,1	2			817946720	1 633,878888	1 634,886046	2	0,0001181	0,07221	811000	4633780	278	297	true
170106 2015-03-01 04 sans dig	Uncategorized Sample	1	QE003777TA (F003988)	60S acidic ribosomal protein P0 OS=Mus musculus (Mouse) GN=Rplp0 PE=1 SV=3	sp|P14869|RLA0_MOUSE,tr|E9Q070|E9Q070_MOUSE,tr|Q5FWB6|Q5FWB6_MOUSE,tr|Q5M8R8|Q5M8R8_MOUSE	BerMus_DCpUN_SJ_20151202.fasta	34 217,5	100,0 %	6	9	20	0,172%	6,94%	possibly correct	true	File7184 Spectrum937 scans: 3220	AAPAAAATTAAPAAAAAPAK	A	A	99,7 %	52,5	50,3	17,1	2			817946720	1 633,878888	1 634,886046	2	0,0001181	0,07221	811000	6830720	278	297	true
170106 2015-03-01 04 sans dig	Uncategorized Sample	1	QE003777TA (F003988)	60S acidic ribosomal protein P0 OS=Mus musculus (Mouse) GN=Rplp0 PE=1 SV=3	sp|P14869|RLA0_MOUSE,tr|E9Q070|E9Q070_MOUSE,tr|Q5FWB6|Q5FWB6_MOUSE,tr|Q5M8R8|Q5M8R8_MOUSE	BerMus_DCpUN_SJ_20151202.fasta	34 217,5	100,0 %	6	9	20	0,172%	6,94%	possibly correct	true	File7184 Spectrum1566 scans: 3912	APAAAATTAAPAAAAAP	A	A	99,7 %	61,7	50,9	19,9	2			682860900	1 363,707248	1 364,716846	2	-0,002322	-1701	951000	1552640	279	295	true
170106 2015-03-01 04 sans dig	Uncategorized Sample	1	QE003777TA (F003988)	60S acidic ribosomal protein P0 OS=Mus musculus (Mouse) GN=Rplp0 PE=1 SV=3	sp|P14869|RLA0_MOUSE,tr|E9Q070|E9Q070_MOUSE,tr|Q5FWB6|Q5FWB6_MOUSE,tr|Q5M8R8|Q5M8R8_MOUSE	BerMus_DCpUN_SJ_20151202.fasta	34 217,5	100,0 %	6	9	20	0,172%	6,94%	possibly correct	true	File7184 Spectrum786 scans: 3054	APAAAATTAAPAAAAAPAK	A	A	99,7 %	38,6	50,1	18,2	2			521954220	1 562,840832	1 563,848946	3	-0,0008379	-0,5358	775000	927897	279	297	true
170106 2015-03-01 04 sans dig	Uncategorized Sample	1	QE003777TA (F003988)	60S acidic ribosomal protein P0 OS=Mus musculus (Mouse) GN=Rplp0 PE=1 SV=3	sp|P14869|RLA0_MOUSE,tr|E9Q070|E9Q070_MOUSE,tr|Q5FWB6|Q5FWB6_MOUSE,tr|Q5M8R8|Q5M8R8_MOUSE	BerMus_DCpUN_SJ_20151202.fasta	34 217,5	100,0 %	6	9	20	0,172%	6,94%	possibly correct	true	File7184 Spectrum764 scans: 3029	APAAAATTAAPAAAAAPAK	A	A	99,7 %	40,3	50,0	26,5	2			782427550	1 562,840548	1 563,848946	2	-0,001122	-0,7174	771000	7283270	279	297	true
170106 2015-03-01 04 sans dig	Uncategorized Sample	1	QE003777TA (F003988)	60S acidic ribosomal protein P0 OS=Mus musculus (Mouse) GN=Rplp0 PE=1 SV=3	sp|P14869|RLA0_MOUSE,tr|E9Q070|E9Q070_MOUSE,tr|Q5FWB6|Q5FWB6_MOUSE,tr|Q5M8R8|Q5M8R8_MOUSE	BerMus_DCpUN_SJ_20151202.fasta	34 217,5	100,0 %	6	9	20	0,172%	6,94%	possibly correct	true	File7184 Spectrum768 scans: 3034	APAAAATTAAPAAAAAPAK	A	A	99,7 %	48,2	50,1	27,5	2			782427860	1 562,841168	1 563,848946	2	-0,0005019	-0,3210	772000	12707100	279	297	true
170106 2015-03-01 04 sans dig	Uncategorized Sample	1	QE003777TA (F003988)	60S acidic ribosomal protein P0 OS=Mus musculus (Mouse) GN=Rplp0 PE=1 SV=3	sp|P14869|RLA0_MOUSE,tr|E9Q070|E9Q070_MOUSE,tr|Q5FWB6|Q5FWB6_MOUSE,tr|Q5M8R8|Q5M8R8_MOUSE	BerMus_DCpUN_SJ_20151202.fasta	34 217,5	100,0 %	6	9	20	0,172%	6,94%	possibly correct	true	File7184 Spectrum761 scans: 3026	APAAAATTAAPAAAAAPAK	A	A	99,7 %	56,9	50,0	29,1	2			782427550	1 562,840548	1 563,848946	2	-0,001122	-0,7174	770000	22208600	279	297	true
170106 2015-03-01 04 sans dig	Uncategorized Sample	1	QE003777TA (F003988)	60S acidic ribosomal protein P0 OS=Mus musculus (Mouse) GN=Rplp0 PE=1 SV=3	sp|P14869|RLA0_MOUSE,tr|E9Q070|E9Q070_MOUSE,tr|Q5FWB6|Q5FWB6_MOUSE,tr|Q5M8R8|Q5M8R8_MOUSE	BerMus_DCpUN_SJ_20151202.fasta	34 217,5	100,0 %	6	9	20	0,172%	6,94%	possibly correct	true	File7184 Spectrum775 scans: 3041	APAAAATTAAPAAAAAPAK	A	A	99,7 %	57,3	50,3	25,6	2			521954710	1 562,842302	1 563,848946	3	0,0006321	0,4042	773000	2497070	279	297	true
170106 2015-03-01 04 sans dig	Uncategorized Sample	1	QE003777TA (F003988)	60S acidic ribosomal protein P0 OS=Mus musculus (Mouse) GN=Rplp0 PE=1 SV=3	sp|P14869|RLA0_MOUSE,tr|E9Q070|E9Q070_MOUSE,tr|Q5FWB6|Q5FWB6_MOUSE,tr|Q5M8R8|Q5M8R8_MOUSE	BerMus_DCpUN_SJ_20151202.fasta	34 217,5	100,0 %	6	9	20	0,172%	6,94%	possibly correct	true	File7184 Spectrum776 scans: 3043	APAAAATTAAPAAAAAPAK	A	A	99,7 %	65,7	50,0	30,1	2			521954160	1 562,840652	1 563,848946	3	-0,001018	-0,6509	773000	2068940	279	297	true
170106 2015-03-01 04 sans dig	Uncategorized Sample	1	QE003777TA (F003988)	60S acidic ribosomal protein P0 OS=Mus musculus (Mouse) GN=Rplp0 PE=1 SV=3	sp|P14869|RLA0_MOUSE,tr|E9Q070|E9Q070_MOUSE,tr|Q5FWB6|Q5FWB6_MOUSE,tr|Q5M8R8|Q5M8R8_MOUSE	BerMus_DCpUN_SJ_20151202.fasta	34 217,5	100,0 %	6	9	20	0,172%	6,94%	possibly correct	true	File7184 Spectrum759 scans: 3024	APAAAATTAAPAAAAAPAK	A	A	99,7 %	71,6	50,0	35,2	2			782427550	1 562,840548	1 563,848946	2	-0,001122	-0,7174	770000	21823000	279	297	true
170106 2015-03-01 04 sans dig	Uncategorized Sample	1	QE003777TA (F003988)	60S acidic ribosomal protein P0 OS=Mus musculus (Mouse) GN=Rplp0 PE=1 SV=3	sp|P14869|RLA0_MOUSE,tr|E9Q070|E9Q070_MOUSE,tr|Q5FWB6|Q5FWB6_MOUSE,tr|Q5M8R8|Q5M8R8_MOUSE	BerMus_DCpUN_SJ_20151202.fasta	34 217,5	100,0 %	6	9	20	0,172%	6,94%	possibly correct	true	File7184 Spectrum954 scans: 3238	APAAAATTAAPAAAAAPAKA	A	E	99,6 %	30,6	50,3	0,390	2			545633670	1 633,879182	1 634,886046	3	0,0004121	0,2520	815000	679438	279	298	true
170106 2015-03-01 04 sans dig	Uncategorized Sample	1	QE003777TA (F003988)	60S acidic ribosomal protein P0 OS=Mus musculus (Mouse) GN=Rplp0 PE=1 SV=3	sp|P14869|RLA0_MOUSE,tr|E9Q070|E9Q070_MOUSE,tr|Q5FWB6|Q5FWB6_MOUSE,tr|Q5M8R8|Q5M8R8_MOUSE	BerMus_DCpUN_SJ_20151202.fasta	34 217,5	100,0 %	6	9	20	0,172%	6,94%	possibly correct	true	File7184 Spectrum1015 scans: 3305	APAAAATTAAPAAAAAPAKAE	A	A	99,7 %	49,1	51,3	32,5	2			882466190	1 762,917828	1 763,928646	2	-0,003542	-2008	828000	1921950	279	299	true
170106 2015-03-01 04 sans dig	Uncategorized Sample	1	QE003777TA (F003988)	60S acidic ribosomal protein P0 OS=Mus musculus (Mouse) GN=Rplp0 PE=1 SV=3	sp|P14869|RLA0_MOUSE,tr|E9Q070|E9Q070_MOUSE,tr|Q5FWB6|Q5FWB6_MOUSE,tr|Q5M8R8|Q5M8R8_MOUSE	BerMus_DCpUN_SJ_20151202.fasta	34 217,5	100,0 %	6	9	20	0,172%	6,94%	possibly correct	true	File7184 Spectrum1003 scans: 3292	APAAAATTAAPAAAAAPAKAE	A	A	99,7 %	58,4	51,2	28,5	2			588648620	1 762,924032	1 763,928646	3	0,002662	1509	826000	2973950	279	299	true
170106 2015-03-01 04 sans dig	Uncategorized Sample	1	QE003777TA (F003988)	60S acidic ribosomal protein P0 OS=Mus musculus (Mouse) GN=Rplp0 PE=1 SV=3	sp|P14869|RLA0_MOUSE,tr|E9Q070|E9Q070_MOUSE,tr|Q5FWB6|Q5FWB6_MOUSE,tr|Q5M8R8|Q5M8R8_MOUSE	BerMus_DCpUN_SJ_20151202.fasta	34 217,5	100,0 %	6	9	20	0,172%	6,94%	possibly correct	true	File7184 Spectrum1001 scans: 3290	APAAAATTAAPAAAAAPAKAE	A	A	99,7 %	69,3	51,2	29,5	2			588648620	1 762,924032	1 763,928646	3	0,002662	1509	826000	3079880	279	299	true
170106 2015-03-01 04 sans dig	Uncategorized Sample	1	QE003777TA (F003988)	Glyceraldehyde-3-phosphate dehydrogenase OS=Plasmodium berghei (strain Anka) GN=PB000084.03.0 PE=3 SV=1	tr|Q4YRX2|Q4YRX2_PLABA	BerMus_DCpUN_SJ_20151202.fasta	36 582,3	100,0 %	10	16	43	0,369%	5,34%	possibly correct	true	File7184 Spectrum751 scans: 3015	GINHEKYNSSQTIVS	M	N	99,7 %	25,1	51,3	23,6	2			838915890	1 675,817228	1 676,823846	2	0,0006581	0,3924	768000	592314	135	149	true
170106 2015-03-01 04 sans dig	Uncategorized Sample	1	QE003777TA (F003988)	Glyceraldehyde-3-phosphate dehydrogenase OS=Plasmodium berghei (strain Anka) GN=PB000084.03.0 PE=3 SV=1	tr|Q4YRX2|Q4YRX2_PLABA	BerMus_DCpUN_SJ_20151202.fasta	36 582,3	100,0 %	10	16	43	0,369%	5,34%	possibly correct	true	File7184 Spectrum749 scans: 3013	GINHEKYNSSQTIVS	M	N	99,7 %	32,2	51,3	31,5	2			559612980	1 675,817112	1 676,823846	3	0,0005421	0,3233	767000	1889440	135	149	true
170106 2015-03-01 04 sans dig	Uncategorized Sample	1	QE003777TA (F003988)	Glyceraldehyde-3-phosphate dehydrogenase OS=Plasmodium berghei (strain Anka) GN=PB000084.03.0 PE=3 SV=1	tr|Q4YRX2|Q4YRX2_PLABA	BerMus_DCpUN_SJ_20151202.fasta	36 582,3	100,0 %	10	16	43	0,369%	5,34%	possibly correct	true	File7184 Spectrum752 scans: 3016	GINHEKYNSSQTIVS	M	N	99,7 %	35,3	51,3	34,0	2			838915890	1 675,817228	1 676,823846	2	0,0006581	0,3924	768000	518125	135	149	true
170106 2015-03-01 04 sans dig	Uncategorized Sample	1	QE003777TA (F003988)	Glyceraldehyde-3-phosphate dehydrogenase OS=Plasmodium berghei (strain Anka) GN=PB000084.03.0 PE=3 SV=1	tr|Q4YRX2|Q4YRX2_PLABA	BerMus_DCpUN_SJ_20151202.fasta	36 582,3	100,0 %	10	16	43	0,369%	5,34%	possibly correct	true	File7184 Spectrum748 scans: 3012	GINHEKYNSSQTIVS	M	N	99,7 %	38,8	51,3	37,5	2			559612980	1 675,817112	1 676,823846	3	0,0005421	0,3233	767000	1726060	135	149	true
170106 2015-03-01 04 sans dig	Uncategorized Sample	1	QE003777TA (F003988)	Glyceraldehyde-3-phosphate dehydrogenase OS=Plasmodium berghei (strain Anka) GN=PB000084.03.0 PE=3 SV=1	tr|Q4YRX2|Q4YRX2_PLABA	BerMus_DCpUN_SJ_20151202.fasta	36 582,3	100,0 %	10	16	43	0,369%	5,34%	possibly correct	true	File7184 Spectrum744 scans: 3007	GINHEKYNSSQTIVS	M	N	99,7 %	40,0	51,2	38,7	2			559612790	1 675,816542	1 676,823846	3	-0,00002794	-0,01666	766000	1986210	135	149	true
170106 2015-03-01 04 sans dig	Uncategorized Sample	1	QE003777TA (F003988)	Glyceraldehyde-3-phosphate dehydrogenase OS=Plasmodium berghei (strain Anka) GN=PB000084.03.0 PE=3 SV=1	tr|Q4YRX2|Q4YRX2_PLABA	BerMus_DCpUN_SJ_20151202.fasta	36 582,3	100,0 %	10	16	43	0,369%	5,34%	possibly correct	true	File7184 Spectrum651 scans: 2905	GINHEKYNSSQTIVSN	M	A	99,7 %	30,2	51,2	30,2	2			895936710	1 789,858868	1 790,866746	2	-0,0006019	-0,3361	744000	717611	135	150	true
170106 2015-03-01 04 sans dig	Uncategorized Sample	1	QE003777TA (F003988)	Glyceraldehyde-3-phosphate dehydrogenase OS=Plasmodium berghei (strain Anka) GN=PB000084.03.0 PE=3 SV=1	tr|Q4YRX2|Q4YRX2_PLABA	BerMus_DCpUN_SJ_20151202.fasta	36 582,3	100,0 %	10	16	43	0,369%	5,34%	possibly correct	true	File7184 Spectrum638 scans: 2891	GINHEKYNSSQTIVSN	M	A	99,7 %	31,1	51,1	29,4	2			597626770	1 789,858482	1 790,866746	3	-0,0009879	-0,5517	741000	5212270	135	150	true
170106 2015-03-01 04 sans dig	Uncategorized Sample	1	QE003777TA (F003988)	Glyceraldehyde-3-phosphate dehydrogenase OS=Plasmodium berghei (strain Anka) GN=PB000084.03.0 PE=3 SV=1	tr|Q4YRX2|Q4YRX2_PLABA	BerMus_DCpUN_SJ_20151202.fasta	36 582,3	100,0 %	10	16	43	0,369%	5,34%	possibly correct	true	File7184 Spectrum650 scans: 2904	GINHEKYNSSQTIVSN	M	A	99,7 %	35,0	51,2	35,0	2			597627080	1 789,859412	1 790,866746	3	-0,00005794	-0,03235	744000	2761580	135	150	true
170106 2015-03-01 04 sans dig	Uncategorized Sample	1	QE003777TA (F003988)	Glyceraldehyde-3-phosphate dehydrogenase OS=Plasmodium berghei (strain Anka) GN=PB000084.03.0 PE=3 SV=1	tr|Q4YRX2|Q4YRX2_PLABA	BerMus_DCpUN_SJ_20151202.fasta	36 582,3	100,0 %	10	16	43	0,369%	5,34%	possibly correct	true	File7184 Spectrum648 scans: 2902	GINHEKYNSSQTIVSN	M	A	99,7 %	39,7	51,2	39,7	2			895936710	1 789,858868	1 790,866746	2	-0,0006019	-0,3361	744000	1303750	135	150	true
170106 2015-03-01 04 sans dig	Uncategorized Sample	1	QE003777TA (F003988)	Glyceraldehyde-3-phosphate dehydrogenase OS=Plasmodium berghei (strain Anka) GN=PB000084.03.0 PE=3 SV=1	tr|Q4YRX2|Q4YRX2_PLABA	BerMus_DCpUN_SJ_20151202.fasta	36 582,3	100,0 %	10	16	43	0,369%	5,34%	possibly correct	true	File7184 Spectrum649 scans: 2903	GINHEKYNSSQTIVSN	M	A	99,7 %	41,5	51,2	41,5	2			895936710	1 789,858868	1 790,866746	2	-0,0006019	-0,3361	744000	1206760	135	150	true
170106 2015-03-01 04 sans dig	Uncategorized Sample	1	QE003777TA (F003988)	Glyceraldehyde-3-phosphate dehydrogenase OS=Plasmodium berghei (strain Anka) GN=PB000084.03.0 PE=3 SV=1	tr|Q4YRX2|Q4YRX2_PLABA	BerMus_DCpUN_SJ_20151202.fasta	36 582,3	100,0 %	10	16	43	0,369%	5,34%	possibly correct	true	File7184 Spectrum639 scans: 2892	GINHEKYNSSQTIVSN	M	A	99,7 %	45,9	51,1	45,8	2			597626770	1 789,858482	1 790,866746	3	-0,0009879	-0,5517	742000	4834310	135	150	true
170106 2015-03-01 04 sans dig	Uncategorized Sample	1	QE003777TA (F003988)	Glyceraldehyde-3-phosphate dehydrogenase OS=Plasmodium berghei (strain Anka) GN=PB000084.03.0 PE=3 SV=1	tr|Q4YRX2|Q4YRX2_PLABA	BerMus_DCpUN_SJ_20151202.fasta	36 582,3	100,0 %	10	16	43	0,369%	5,34%	possibly correct	true	File7184 Spectrum637 scans: 2890	GINHEKYNSSQTIVSN	M	A	99,7 %	58,0	51,1	56,5	2			597626770	1 789,858482	1 790,866746	3	-0,0009879	-0,5517	741000	5169720	135	150	true
170106 2015-03-01 04 sans dig	Uncategorized Sample	1	QE003777TA (F003988)	Glyceraldehyde-3-phosphate dehydrogenase OS=Plasmodium berghei (strain Anka) GN=PB000084.03.0 PE=3 SV=1	tr|Q4YRX2|Q4YRX2_PLABA	BerMus_DCpUN_SJ_20151202.fasta	36 582,3	100,0 %	10	16	43	0,369%	5,34%	possibly correct	true	File7184 Spectrum837 scans: 3110	GINHEKYNSSQTIVSNAS	M	C	99,7 %	28,2	51,3	24,3	2			974971310	1 947,928068	1 948,935846	2	-0,0005019	-0,2575	787000	1796190	135	152	true
170106 2015-03-01 04 sans dig	Uncategorized Sample	1	QE003777TA (F003988)	Glyceraldehyde-3-phosphate dehydrogenase OS=Plasmodium berghei (strain Anka) GN=PB000084.03.0 PE=3 SV=1	tr|Q4YRX2|Q4YRX2_PLABA	BerMus_DCpUN_SJ_20151202.fasta	36 582,3	100,0 %	10	16	43	0,369%	5,34%	possibly correct	true	File7184 Spectrum833 scans: 3105	GINHEKYNSSQTIVSNAS	M	C	99,7 %	28,0	51,1	28,0	2			650316280	1 947,927012	1 948,935846	3	-0,001558	-0,7994	786000	9993210	135	152	true
170106 2015-03-01 04 sans dig	Uncategorized Sample	1	QE003777TA (F003988)	Glyceraldehyde-3-phosphate dehydrogenase OS=Plasmodium berghei (strain Anka) GN=PB000084.03.0 PE=3 SV=1	tr|Q4YRX2|Q4YRX2_PLABA	BerMus_DCpUN_SJ_20151202.fasta	36 582,3	100,0 %	10	16	43	0,369%	5,34%	possibly correct	true	File7184 Spectrum830 scans: 3102	GINHEKYNSSQTIVSNAS	M	C	99,7 %	31,4	51,1	31,4	2			650316280	1 947,927012	1 948,935846	3	-0,001558	-0,7994	785000	14284600	135	152	true
170106 2015-03-01 04 sans dig	Uncategorized Sample	1	QE003777TA (F003988)	Glyceraldehyde-3-phosphate dehydrogenase OS=Plasmodium berghei (strain Anka) GN=PB000084.03.0 PE=3 SV=1	tr|Q4YRX2|Q4YRX2_PLABA	BerMus_DCpUN_SJ_20151202.fasta	36 582,3	100,0 %	10	16	43	0,369%	5,34%	possibly correct	true	File7184 Spectrum818 scans: 3089	GINHEKYNSSQTIVSNAS	M	C	99,7 %	40,9	51,4	33,0	2			650316770	1 947,928482	1 948,935846	3	-0,00008794	-0,04512	783000	8736430	135	152	true
170106 2015-03-01 04 sans dig	Uncategorized Sample	1	QE003777TA (F003988)	Glyceraldehyde-3-phosphate dehydrogenase OS=Plasmodium berghei (strain Anka) GN=PB000084.03.0 PE=3 SV=1	tr|Q4YRX2|Q4YRX2_PLABA	BerMus_DCpUN_SJ_20151202.fasta	36 582,3	100,0 %	10	16	43	0,369%	5,34%	possibly correct	true	File7184 Spectrum834 scans: 3106	GINHEKYNSSQTIVSNAS	M	C	99,7 %	42,1	51,1	39,7	2			974970950	1 947,927348	1 948,935846	2	-0,001222	-0,6270	786000	2838060	135	152	true
170106 2015-03-01 04 sans dig	Uncategorized Sample	1	QE003777TA (F003988)	Glyceraldehyde-3-phosphate dehydrogenase OS=Plasmodium berghei (strain Anka) GN=PB000084.03.0 PE=3 SV=1	tr|Q4YRX2|Q4YRX2_PLABA	BerMus_DCpUN_SJ_20151202.fasta	36 582,3	100,0 %	10	16	43	0,369%	5,34%	possibly correct	true	File7184 Spectrum835 scans: 3107	GINHEKYNSSQTIVSNAS	M	C	99,7 %	44,3	51,1	40,6	2			974970950	1 947,927348	1 948,935846	2	-0,001222	-0,6270	786000	2913720	135	152	true
170106 2015-03-01 04 sans dig	Uncategorized Sample	1	QE003777TA (F003988)	Glyceraldehyde-3-phosphate dehydrogenase OS=Plasmodium berghei (strain Anka) GN=PB000084.03.0 PE=3 SV=1	tr|Q4YRX2|Q4YRX2_PLABA	BerMus_DCpUN_SJ_20151202.fasta	36 582,3	100,0 %	10	16	43	0,369%	5,34%	possibly correct	true	File7184 Spectrum829 scans: 3101	GINHEKYNSSQTIVSNAS	M	C	99,7 %	46,7	51,1	37,5	2			650316280	1 947,927012	1 948,935846	3	-0,001558	-0,7994	785000	15978900	135	152	true
170106 2015-03-01 04 sans dig	Uncategorized Sample	1	QE003777TA (F003988)	Glyceraldehyde-3-phosphate dehydrogenase OS=Plasmodium berghei (strain Anka) GN=PB000084.03.0 PE=3 SV=1	tr|Q4YRX2|Q4YRX2_PLABA	BerMus_DCpUN_SJ_20151202.fasta	36 582,3	100,0 %	10	16	43	0,369%	5,34%	possibly correct	true	File7184 Spectrum295 scans: 2513	HEKYNSSQTIVSN	N	A	99,7 %	37,9	50,6	23,5	2			502910770	1 505,710482	1 506,718246	3	-0,0004879	-0,3238	661000	805243	138	150	true
170106 2015-03-01 04 sans dig	Uncategorized Sample	1	QE003777TA (F003988)	Glyceraldehyde-3-phosphate dehydrogenase OS=Plasmodium berghei (strain Anka) GN=PB000084.03.0 PE=3 SV=1	tr|Q4YRX2|Q4YRX2_PLABA	BerMus_DCpUN_SJ_20151202.fasta	36 582,3	100,0 %	10	16	43	0,369%	5,34%	possibly correct	true	File7184 Spectrum522 scans: 2763	HEKYNSSQTIVSNAS	N	C	99,7 %	46,5	50,5	46,0	2			555600710	1 663,780302	1 664,787346	3	0,0002321	0,1394	713000	1264100	138	152	true
170106 2015-03-01 04 sans dig	Uncategorized Sample	1	QE003777TA (F003988)	Glyceraldehyde-3-phosphate dehydrogenase OS=Plasmodium berghei (strain Anka) GN=PB000084.03.0 PE=3 SV=1	tr|Q4YRX2|Q4YRX2_PLABA	BerMus_DCpUN_SJ_20151202.fasta	36 582,3	100,0 %	10	16	43	0,369%	5,34%	possibly correct	true	File7184 Spectrum521 scans: 2762	HEKYNSSQTIVSNAS	N	C	99,7 %	58,0	50,5	58,0	2			555600710	1 663,780302	1 664,787346	3	0,0002321	0,1394	713000	1423270	138	152	true
170106 2015-03-01 04 sans dig	Uncategorized Sample	1	QE003777TA (F003988)	Glyceraldehyde-3-phosphate dehydrogenase OS=Plasmodium berghei (strain Anka) GN=PB000084.03.0 PE=3 SV=1	tr|Q4YRX2|Q4YRX2_PLABA	BerMus_DCpUN_SJ_20151202.fasta	36 582,3	100,0 %	10	16	43	0,369%	5,34%	possibly correct	true	File7184 Spectrum595 scans: 2843	INHEKYNSSQTIVS	G	N	99,7 %	27,0	51,3	20,4	2			810405330	1 618,796108	1 619,802346	2	0,001038	0,6409	731000	290040	136	149	true
170106 2015-03-01 04 sans dig	Uncategorized Sample	1	QE003777TA (F003988)	Glyceraldehyde-3-phosphate dehydrogenase OS=Plasmodium berghei (strain Anka) GN=PB000084.03.0 PE=3 SV=1	tr|Q4YRX2|Q4YRX2_PLABA	BerMus_DCpUN_SJ_20151202.fasta	36 582,3	100,0 %	10	16	43	0,369%	5,34%	possibly correct	true	File7184 Spectrum593 scans: 2841	INHEKYNSSQTIVS	G	N	99,7 %	28,9	51,4	24,2	2			540605770	1 618,795482	1 619,802346	3	0,0004121	0,2544	730000	888455	136	149	true
170106 2015-03-01 04 sans dig	Uncategorized Sample	1	QE003777TA (F003988)	Glyceraldehyde-3-phosphate dehydrogenase OS=Plasmodium berghei (strain Anka) GN=PB000084.03.0 PE=3 SV=1	tr|Q4YRX2|Q4YRX2_PLABA	BerMus_DCpUN_SJ_20151202.fasta	36 582,3	100,0 %	10	16	43	0,369%	5,34%	possibly correct	true	File7184 Spectrum589 scans: 2837	INHEKYNSSQTIVS	G	N	99,7 %	33,7	51,4	27,8	2			540605770	1 618,795482	1 619,802346	3	0,0004121	0,2544	729000	1140580	136	149	true
170106 2015-03-01 04 sans dig	Uncategorized Sample	1	QE003777TA (F003988)	Glyceraldehyde-3-phosphate dehydrogenase OS=Plasmodium berghei (strain Anka) GN=PB000084.03.0 PE=3 SV=1	tr|Q4YRX2|Q4YRX2_PLABA	BerMus_DCpUN_SJ_20151202.fasta	36 582,3	100,0 %	10	16	43	0,369%	5,34%	possibly correct	true	File7184 Spectrum587 scans: 2835	INHEKYNSSQTIVS	G	N	99,7 %	43,1	51,4	38,4	2			540605770	1 618,795482	1 619,802346	3	0,0004121	0,2544	729000	1259480	136	149	true
170106 2015-03-01 04 sans dig	Uncategorized Sample	1	QE003777TA (F003988)	Glyceraldehyde-3-phosphate dehydrogenase OS=Plasmodium berghei (strain Anka) GN=PB000084.03.0 PE=3 SV=1	tr|Q4YRX2|Q4YRX2_PLABA	BerMus_DCpUN_SJ_20151202.fasta	36 582,3	100,0 %	10	16	43	0,369%	5,34%	possibly correct	true	File7184 Spectrum514 scans: 2754	INHEKYNSSQTIVSN	G	A	99,7 %	41,5	51,3	35,0	2			578619690	1 732,837242	1 733,845246	3	-0,0007279	-0,4198	711000	3411800	136	150	true
170106 2015-03-01 04 sans dig	Uncategorized Sample	1	QE003777TA (F003988)	Glyceraldehyde-3-phosphate dehydrogenase OS=Plasmodium berghei (strain Anka) GN=PB000084.03.0 PE=3 SV=1	tr|Q4YRX2|Q4YRX2_PLABA	BerMus_DCpUN_SJ_20151202.fasta	36 582,3	100,0 %	10	16	43	0,369%	5,34%	possibly correct	true	File7184 Spectrum497 scans: 2736	INHEKYNSSQTIVSN	G	A	99,7 %	42,2	51,2	38,3	2			578620000	1 732,838172	1 733,845246	3	0,0002021	0,1165	708000	6461190	136	150	true
170106 2015-03-01 04 sans dig	Uncategorized Sample	1	QE003777TA (F003988)	Glyceraldehyde-3-phosphate dehydrogenase OS=Plasmodium berghei (strain Anka) GN=PB000084.03.0 PE=3 SV=1	tr|Q4YRX2|Q4YRX2_PLABA	BerMus_DCpUN_SJ_20151202.fasta	36 582,3	100,0 %	10	16	43	0,369%	5,34%	possibly correct	true	File7184 Spectrum498 scans: 2737	INHEKYNSSQTIVSN	G	A	99,7 %	48,6	51,2	42,3	2			578620000	1 732,838172	1 733,845246	3	0,0002021	0,1165	708000	6183680	136	150	true
170106 2015-03-01 04 sans dig	Uncategorized Sample	1	QE003777TA (F003988)	Glyceraldehyde-3-phosphate dehydrogenase OS=Plasmodium berghei (strain Anka) GN=PB000084.03.0 PE=3 SV=1	tr|Q4YRX2|Q4YRX2_PLABA	BerMus_DCpUN_SJ_20151202.fasta	36 582,3	100,0 %	10	16	43	0,369%	5,34%	possibly correct	true	File7184 Spectrum679 scans: 2936	INHEKYNSSQTIVSNAS	G	C	99,7 %	23,9	51,3	20,0	2			631309450	1 890,906522	1 891,914346	3	-0,0005479	-0,2896	751000	10937500	136	152	true
170106 2015-03-01 04 sans dig	Uncategorized Sample	1	QE003777TA (F003988)	Glyceraldehyde-3-phosphate dehydrogenase OS=Plasmodium berghei (strain Anka) GN=PB000084.03.0 PE=3 SV=1	tr|Q4YRX2|Q4YRX2_PLABA	BerMus_DCpUN_SJ_20151202.fasta	36 582,3	100,0 %	10	16	43	0,369%	5,34%	possibly correct	true	File7184 Spectrum680 scans: 2937	INHEKYNSSQTIVSNAS	G	C	99,7 %	28,3	51,3	25,1	2			631309450	1 890,906522	1 891,914346	3	-0,0005479	-0,2896	751000	7522640	136	152	true
170106 2015-03-01 04 sans dig	Uncategorized Sample	1	QE003777TA (F003988)	Glyceraldehyde-3-phosphate dehydrogenase OS=Plasmodium berghei (strain Anka) GN=PB000084.03.0 PE=3 SV=1	tr|Q4YRX2|Q4YRX2_PLABA	BerMus_DCpUN_SJ_20151202.fasta	36 582,3	100,0 %	10	16	43	0,369%	5,34%	possibly correct	true	File7184 Spectrum690 scans: 2948	INHEKYNSSQTIVSNAS	G	C	99,7 %	32,7	51,3	29,2	2			946460570	1 890,906588	1 891,914346	2	-0,0004819	-0,2547	754000	1796640	136	152	true
170106 2015-03-01 04 sans dig	Uncategorized Sample	1	QE003777TA (F003988)	Glyceraldehyde-3-phosphate dehydrogenase OS=Plasmodium berghei (strain Anka) GN=PB000084.03.0 PE=3 SV=1	tr|Q4YRX2|Q4YRX2_PLABA	BerMus_DCpUN_SJ_20151202.fasta	36 582,3	100,0 %	10	16	43	0,369%	5,34%	possibly correct	true	File7184 Spectrum677 scans: 2934	INHEKYNSSQTIVSNAS	G	C	99,7 %	36,9	51,3	31,6	2			631309450	1 890,906522	1 891,914346	3	-0,0005479	-0,2896	751000	12442600	136	152	true
170106 2015-03-01 04 sans dig	Uncategorized Sample	1	QE003777TA (F003988)	Glyceraldehyde-3-phosphate dehydrogenase OS=Plasmodium berghei (strain Anka) GN=PB000084.03.0 PE=3 SV=1	tr|Q4YRX2|Q4YRX2_PLABA	BerMus_DCpUN_SJ_20151202.fasta	36 582,3	100,0 %	10	16	43	0,369%	5,34%	possibly correct	true	File7184 Spectrum689 scans: 2947	INHEKYNSSQTIVSNAS	G	C	99,7 %	46,1	51,3	43,0	2			946460570	1 890,906588	1 891,914346	2	-0,0004819	-0,2547	754000	2440280	136	152	true
170106 2015-03-01 04 sans dig	Uncategorized Sample	1	QE003777TA (F003988)	Glyceraldehyde-3-phosphate dehydrogenase OS=Plasmodium berghei (strain Anka) GN=PB000084.03.0 PE=3 SV=1	tr|Q4YRX2|Q4YRX2_PLABA	BerMus_DCpUN_SJ_20151202.fasta	36 582,3	100,0 %	10	16	43	0,369%	5,34%	possibly correct	true	File7184 Spectrum678 scans: 2935	INHEKYNSSQTIVSNAS	G	C	99,7 %	47,1	51,3	40,9	2			631309450	1 890,906522	1 891,914346	3	-0,0005479	-0,2896	751000	12896500	136	152	true
170106 2015-03-01 04 sans dig	Uncategorized Sample	1	QE003777TA (F003988)	Glyceraldehyde-3-phosphate dehydrogenase OS=Plasmodium berghei (strain Anka) GN=PB000084.03.0 PE=3 SV=1	tr|Q4YRX2|Q4YRX2_PLABA	BerMus_DCpUN_SJ_20151202.fasta	36 582,3	100,0 %	10	16	43	0,369%	5,34%	possibly correct	true	File7184 Spectrum688 scans: 2946	INHEKYNSSQTIVSNAS	G	C	99,7 %	49,8	51,3	44,4	2			946460570	1 890,906588	1 891,914346	2	-0,0004819	-0,2547	753000	2569270	136	152	true
170106 2015-03-01 04 sans dig	Uncategorized Sample	1	QE003777TA (F003988)	Glyceraldehyde-3-phosphate dehydrogenase OS=Plasmodium berghei (strain Anka) GN=PB000084.03.0 PE=3 SV=1	tr|Q4YRX2|Q4YRX2_PLABA	BerMus_DCpUN_SJ_20151202.fasta	36 582,3	100,0 %	10	16	43	0,369%	5,34%	possibly correct	true	File7184 Spectrum306 scans: 2526	NHEKYNSSQTIVSN	I	A	99,7 %	32,9	50,5	29,2	2			810886720	1 619,758888	1 620,761146	2	0,005018	3096	664000	356150	137	150	true
170106 2015-03-01 04 sans dig	Uncategorized Sample	1	QE003777TA (F003988)	Glyceraldehyde-3-phosphate dehydrogenase OS=Plasmodium berghei (strain Anka) GN=PB000084.03.0 PE=3 SV=1	tr|Q4YRX2|Q4YRX2_PLABA	BerMus_DCpUN_SJ_20151202.fasta	36 582,3	100,0 %	10	16	43	0,369%	5,34%	possibly correct	true	File7184 Spectrum317 scans: 2538	NHEKYNSSQTIVSN	I	A	99,7 %	39,1	50,3	34,3	2			540925230	1 619,753862	1 620,761146	3	-0,000007942	-0,004900	666000	362411	137	150	true
170106 2015-03-01 04 sans dig	Uncategorized Sample	1	QE003777TA (F003988)	Glyceraldehyde-3-phosphate dehydrogenase OS=Plasmodium berghei (strain Anka) GN=PB000084.03.0 PE=3 SV=1	tr|Q4YRX2|Q4YRX2_PLABA	BerMus_DCpUN_SJ_20151202.fasta	36 582,3	100,0 %	10	16	43	0,369%	5,34%	possibly correct	true	File7184 Spectrum297 scans: 2516	NHEKYNSSQTIVSN	I	A	99,7 %	53,3	50,2	51,5	2			540925600	1 619,754972	1 620,761146	3	0,001102	0,6800	662000	2414720	137	150	true
170106 2015-03-01 04 sans dig	Uncategorized Sample	1	QE003777TA (F003988)	Glyceraldehyde-3-phosphate dehydrogenase OS=Plasmodium berghei (strain Anka) GN=PB000084.03.0 PE=3 SV=1	tr|Q4YRX2|Q4YRX2_PLABA	BerMus_DCpUN_SJ_20151202.fasta	36 582,3	100,0 %	10	16	43	0,369%	5,34%	possibly correct	true	File7184 Spectrum311 scans: 2531	NHEKYNSSQTIVSN	I	A	99,7 %	55,2	50,3	53,0	2			540925290	1 619,754042	1 620,761146	3	0,0001721	0,1062	665000	784109	137	150	true
170106 2015-03-01 04 sans dig	Uncategorized Sample	1	QE003777TA (F003988)	Glyceraldehyde-3-phosphate dehydrogenase OS=Plasmodium berghei (strain Anka) GN=PB000084.03.0 PE=3 SV=1	tr|Q4YRX2|Q4YRX2_PLABA	BerMus_DCpUN_SJ_20151202.fasta	36 582,3	100,0 %	10	16	43	0,369%	5,34%	possibly correct	true	File7184 Spectrum305 scans: 2524	NHEKYNSSQTIVSN	I	A	99,7 %	63,3	50,3	60,0	2			810884280	1 619,754008	1 620,761146	2	0,0001381	0,08518	663000	425566	137	150	true
170106 2015-03-01 04 sans dig	Uncategorized Sample	1	QE003777TA (F003988)	Glyceraldehyde-3-phosphate dehydrogenase OS=Plasmodium berghei (strain Anka) GN=PB000084.03.0 PE=3 SV=1	tr|Q4YRX2|Q4YRX2_PLABA	BerMus_DCpUN_SJ_20151202.fasta	36 582,3	100,0 %	10	16	43	0,369%	5,34%	possibly correct	true	File7184 Spectrum512 scans: 2752	NHEKYNSSQTIVSNAS	I	C	99,7 %	74,5	50,2	65,8	2			593614690	1 777,822242	1 778,830246	3	-0,0007279	-0,4092	711000	2405560	137	152	true
170106 2015-03-01 04 sans dig	Uncategorized Sample	1	QE003777TA (F003988)	Glyceraldehyde-3-phosphate dehydrogenase OS=Plasmodium berghei (strain Anka) GN=PB000084.03.0 PE=3 SV=1	tr|Q4YRX2|Q4YRX2_PLABA	BerMus_DCpUN_SJ_20151202.fasta	36 582,3	100,0 %	10	16	43	0,369%	5,34%	possibly correct	true	File7184 Spectrum513 scans: 2753	NHEKYNSSQTIVSNAS	I	C	99,7 %	44,8	50,2	43,8	2			593614690	1 777,822242	1 778,830246	3	-0,0007279	-0,4092	711000	2238230	137	152	true
170106 2015-03-01 04 sans dig	Uncategorized Sample	1	QE003777TA (F003988)	Aldehyde dehydrogenase family 3 member B1 OS=Mus musculus (Mouse) GN=Aldh3b1 PE=1 SV=1	sp|Q80VQ0|AL3B1_MOUSE,tr|E9Q3E1|E9Q3E1_MOUSE,tr|J3QMK6|J3QMK6_MOUSE,tr|Q3TX25|Q3TX25_MOUSE,tr|Q3U3J9|Q3U3J9_MOUSE,tr|Q497U8|Q497U8_MOUSE	BerMus_DCpUN_SJ_20151202.fasta	52 293,2	100,0 %	4	4	9	0,0773%	3,85%	possibly correct	true	File7184 Spectrum4224 scans: 6881	DEGERYIAPTVLVDVQE	S	T	99,7 %	23,9	51,6	23,9	2			966978760	1 931,942968	1 932,955146	2	-0,004902	-2536	1 564,00	4059020	310	326	true
170106 2015-03-01 04 sans dig	Uncategorized Sample	1	QE003777TA (F003988)	Aldehyde dehydrogenase family 3 member B1 OS=Mus musculus (Mouse) GN=Aldh3b1 PE=1 SV=1	sp|Q80VQ0|AL3B1_MOUSE,tr|E9Q3E1|E9Q3E1_MOUSE,tr|J3QMK6|J3QMK6_MOUSE,tr|Q3TX25|Q3TX25_MOUSE,tr|Q3U3J9|Q3U3J9_MOUSE,tr|Q497U8|Q497U8_MOUSE	BerMus_DCpUN_SJ_20151202.fasta	52 293,2	100,0 %	4	4	9	0,0773%	3,85%	possibly correct	true	File7184 Spectrum4223 scans: 6880	DEGERYIAPTVLVDVQE	S	T	99,7 %	24,0	51,6	24,0	2			966978760	1 931,942968	1 932,955146	2	-0,004902	-2536	1 564,00	4021300	310	326	true
170106 2015-03-01 04 sans dig	Uncategorized Sample	1	QE003777TA (F003988)	Aldehyde dehydrogenase family 3 member B1 OS=Mus musculus (Mouse) GN=Aldh3b1 PE=1 SV=1	sp|Q80VQ0|AL3B1_MOUSE,tr|E9Q3E1|E9Q3E1_MOUSE,tr|J3QMK6|J3QMK6_MOUSE,tr|Q3TX25|Q3TX25_MOUSE,tr|Q3U3J9|Q3U3J9_MOUSE,tr|Q497U8|Q497U8_MOUSE	BerMus_DCpUN_SJ_20151202.fasta	52 293,2	100,0 %	4	4	9	0,0773%	3,85%	possibly correct	true	File7184 Spectrum3465 scans: 6037	RYIAPTVLVDVQ	E	E	99,7 %	19,7	49,0	18,3	2			687391720	1 372,768888	1 373,778846	2	-0,002682	-1952	1 392,00	1088900	314	325	true
170106 2015-03-01 04 sans dig	Uncategorized Sample	1	QE003777TA (F003988)	Aldehyde dehydrogenase family 3 member B1 OS=Mus musculus (Mouse) GN=Aldh3b1 PE=1 SV=1	sp|Q80VQ0|AL3B1_MOUSE,tr|E9Q3E1|E9Q3E1_MOUSE,tr|J3QMK6|J3QMK6_MOUSE,tr|Q3TX25|Q3TX25_MOUSE,tr|Q3U3J9|Q3U3J9_MOUSE,tr|Q497U8|Q497U8_MOUSE	BerMus_DCpUN_SJ_20151202.fasta	52 293,2	100,0 %	4	4	9	0,0773%	3,85%	possibly correct	true	File7184 Spectrum3463 scans: 6034	RYIAPTVLVDVQ	E	E	99,7 %	26,1	49,4	25,2	2			687392150	1 372,769748	1 373,778846	2	-0,001822	-1326	1 391,00	1157310	314	325	true
170106 2015-03-01 04 sans dig	Uncategorized Sample	1	QE003777TA (F003988)	Aldehyde dehydrogenase family 3 member B1 OS=Mus musculus (Mouse) GN=Aldh3b1 PE=1 SV=1	sp|Q80VQ0|AL3B1_MOUSE,tr|E9Q3E1|E9Q3E1_MOUSE,tr|J3QMK6|J3QMK6_MOUSE,tr|Q3TX25|Q3TX25_MOUSE,tr|Q3U3J9|Q3U3J9_MOUSE,tr|Q497U8|Q497U8_MOUSE	BerMus_DCpUN_SJ_20151202.fasta	52 293,2	100,0 %	4	4	9	0,0773%	3,85%	possibly correct	true	File7184 Spectrum3456 scans: 6027	RYIAPTVLVDVQ	E	E	99,7 %	28,8	49,4	27,4	2			687392150	1 372,769748	1 373,778846	2	-0,001822	-1326	1 390,00	1471620	314	325	true
170106 2015-03-01 04 sans dig	Uncategorized Sample	1	QE003777TA (F003988)	Aldehyde dehydrogenase family 3 member B1 OS=Mus musculus (Mouse) GN=Aldh3b1 PE=1 SV=1	sp|Q80VQ0|AL3B1_MOUSE,tr|E9Q3E1|E9Q3E1_MOUSE,tr|J3QMK6|J3QMK6_MOUSE,tr|Q3TX25|Q3TX25_MOUSE,tr|Q3U3J9|Q3U3J9_MOUSE,tr|Q497U8|Q497U8_MOUSE	BerMus_DCpUN_SJ_20151202.fasta	52 293,2	100,0 %	4	4	9	0,0773%	3,85%	possibly correct	true	File7184 Spectrum3518 scans: 6095	RYIAPTVLVDVQE	E	T	99,7 %	23,3	50,2	23,3	2			751913760	1 501,812968	1 502,821446	2	-0,001202	-0,7998	1 404,00	5499740	314	326	true
170106 2015-03-01 04 sans dig	Uncategorized Sample	1	QE003777TA (F003988)	Aldehyde dehydrogenase family 3 member B1 OS=Mus musculus (Mouse) GN=Aldh3b1 PE=1 SV=1	sp|Q80VQ0|AL3B1_MOUSE,tr|E9Q3E1|E9Q3E1_MOUSE,tr|J3QMK6|J3QMK6_MOUSE,tr|Q3TX25|Q3TX25_MOUSE,tr|Q3U3J9|Q3U3J9_MOUSE,tr|Q497U8|Q497U8_MOUSE	BerMus_DCpUN_SJ_20151202.fasta	52 293,2	100,0 %	4	4	9	0,0773%	3,85%	possibly correct	true	File7184 Spectrum3517 scans: 6094	RYIAPTVLVDVQE	E	T	99,7 %	35,5	50,2	35,5	2			751913760	1 501,812968	1 502,821446	2	-0,001202	-0,7998	1 404,00	7301760	314	326	true
170106 2015-03-01 04 sans dig	Uncategorized Sample	1	QE003777TA (F003988)	Aldehyde dehydrogenase family 3 member B1 OS=Mus musculus (Mouse) GN=Aldh3b1 PE=1 SV=1	sp|Q80VQ0|AL3B1_MOUSE,tr|E9Q3E1|E9Q3E1_MOUSE,tr|J3QMK6|J3QMK6_MOUSE,tr|Q3TX25|Q3TX25_MOUSE,tr|Q3U3J9|Q3U3J9_MOUSE,tr|Q497U8|Q497U8_MOUSE	BerMus_DCpUN_SJ_20151202.fasta	52 293,2	100,0 %	4	4	9	0,0773%	3,85%	possibly correct	true	File7184 Spectrum3516 scans: 6093	RYIAPTVLVDVQE	E	T	99,7 %	35,7	50,2	35,7	2			751913760	1 501,812968	1 502,821446	2	-0,001202	-0,7998	1 404,00	6817820	314	326	true
170106 2015-03-01 04 sans dig	Uncategorized Sample	1	QE003777TA (F003988)	Aldehyde dehydrogenase family 3 member B1 OS=Mus musculus (Mouse) GN=Aldh3b1 PE=1 SV=1	sp|Q80VQ0|AL3B1_MOUSE,tr|E9Q3E1|E9Q3E1_MOUSE,tr|J3QMK6|J3QMK6_MOUSE,tr|Q3TX25|Q3TX25_MOUSE,tr|Q3U3J9|Q3U3J9_MOUSE,tr|Q497U8|Q497U8_MOUSE	BerMus_DCpUN_SJ_20151202.fasta	52 293,2	100,0 %	4	4	9	0,0773%	3,85%	possibly correct	true	File7184 Spectrum3557 scans: 6139	RYIAPTVLVDVQET	E	E	99,7 %	32,9	50,3	32,3	2			802440000	1 602,865448	1 603,869146	2	0,003578	2231	1 413,00	1311900	314	327	true
170106 2015-03-01 04 sans dig	Uncategorized Sample	1	QE003777TA (F003988)	CCR4-NOT transcription complex subunit 3 OS=Mus musculus (Mouse) GN=Cnot3 PE=1 SV=1	sp|Q8K0V4|CNOT3_MOUSE,tr|F6YBV1|F6YBV1_MOUSE,tr|Q6A015|Q6A015_MOUSE	BerMus_DCpUN_SJ_20151202.fasta	81 947,2	100,0 %	1	1	3	0,0258%	2,66%	possibly correct	true	File7184 Spectrum947 scans: 3231	TPAAPTSALGPKASPAPSHN	S	S	99,7 %	73,5	51,7	71,6	2			624658570	1 870,953882	1 871,961146	3	0,00001206	0,006441	813000	2136000	345	364	true
170106 2015-03-01 04 sans dig	Uncategorized Sample	1	QE003777TA (F003988)	CCR4-NOT transcription complex subunit 3 OS=Mus musculus (Mouse) GN=Cnot3 PE=1 SV=1	sp|Q8K0V4|CNOT3_MOUSE,tr|F6YBV1|F6YBV1_MOUSE,tr|Q6A015|Q6A015_MOUSE	BerMus_DCpUN_SJ_20151202.fasta	81 947,2	100,0 %	1	1	3	0,0258%	2,66%	possibly correct	true	File7184 Spectrum944 scans: 3227	TPAAPTSALGPKASPAPSHN	S	S	99,7 %	63,6	51,7	63,0	2			624658810	1 870,954602	1 871,961146	3	0,0007321	0,3911	812000	1779450	345	364	true
170106 2015-03-01 04 sans dig	Uncategorized Sample	1	QE003777TA (F003988)	CCR4-NOT transcription complex subunit 3 OS=Mus musculus (Mouse) GN=Cnot3 PE=1 SV=1	sp|Q8K0V4|CNOT3_MOUSE,tr|F6YBV1|F6YBV1_MOUSE,tr|Q6A015|Q6A015_MOUSE	BerMus_DCpUN_SJ_20151202.fasta	81 947,2	100,0 %	1	1	3	0,0258%	2,66%	possibly correct	true	File7184 Spectrum952 scans: 3236	TPAAPTSALGPKASPAPSHN	S	S	99,7 %	63,7	51,7	61,4	2			624658570	1 870,953882	1 871,961146	3	0,00001206	0,006441	814000	1864630	345	364	true
170106 2015-03-01 04 sans dig	Uncategorized Sample	1	QE003777TA (F003988)	PDZ and LIM domain protein 5 OS=Mus musculus (Mouse) GN=Pdlim5 PE=1 SV=4	sp|Q8CI51|PDLI5_MOUSE,tr|Q2Q7P0|Q2Q7P0_MOUSE	BerMus_DCpUN_SJ_20151202.fasta	63 298,1	100,0 %	2	2	3	0,0258%	3,21%	possibly correct	true	File7184 Spectrum1784 scans: 4151	IPSPSSAFTPAHAATSSHA	S	S	99,7 %	20,6	51,4	20,2	2			612967530	1 835,880762	1 836,887446	3	0,0005921	0,3223	999000	3281340	143	161	true
170106 2015-03-01 04 sans dig	Uncategorized Sample	1	QE003777TA (F003988)	PDZ and LIM domain protein 5 OS=Mus musculus (Mouse) GN=Pdlim5 PE=1 SV=4	sp|Q8CI51|PDLI5_MOUSE,tr|Q2Q7P0|Q2Q7P0_MOUSE	BerMus_DCpUN_SJ_20151202.fasta	63 298,1	100,0 %	2	2	3	0,0258%	3,21%	possibly correct	true	File7184 Spectrum1785 scans: 4152	IPSPSSAFTPAHAATSSHA	S	S	99,7 %	32,6	51,4	32,6	2			612967530	1 835,880762	1 836,887446	3	0,0005921	0,3223	999000	3013030	143	161	true
170106 2015-03-01 04 sans dig	Uncategorized Sample	1	QE003777TA (F003988)	PDZ and LIM domain protein 5 OS=Mus musculus (Mouse) GN=Pdlim5 PE=1 SV=4	sp|Q8CI51|PDLI5_MOUSE,tr|Q2Q7P0|Q2Q7P0_MOUSE	BerMus_DCpUN_SJ_20151202.fasta	63 298,1	100,0 %	2	2	3	0,0258%	3,21%	possibly correct	true	File7184 Spectrum712 scans: 2972	SPSSAFTPAHAATSSHA	P	S	99,7 %	39,5	49,4	35,5	2			542921140	1 625,741592	1 626,750546	3	-0,001678	-1031	759000	325061	145	161	true
170106 2015-03-01 04 sans dig	Uncategorized Sample	1	QE003777TA (F003988)	Chaperone, putative OS=Plasmodium berghei (strain Anka) GN=PB001613.02.0 PE=4 SV=1	tr|Q4YSI4|Q4YSI4_PLABA	BerMus_DCpUN_SJ_20151202.fasta	12 985,2	98,3 %	1	1	1	0,00859%	13,2%	possibly correct	true	File7184 Spectrum876 scans: 3153	GGSTYIAAKVNEAKD	N	I	99,4 %	19,3	51,3	19,3	2			508596010	1 522,766202	1 523,770146	3	0,003332	2187	796000	589876	96	110	true
170106 2015-03-01 04 sans dig	Uncategorized Sample	1	QE003777TA (F003988)	Mitochondrial import inner membrane translocase subunit TIM14 OS=Mus musculus (Mouse) GN=Dnajc19 PE=1 SV=3	sp|Q9CQV7|TIM14_MOUSE,tr|D3Z5K6|D3Z5K6_MOUSE	BerMus_DCpUN_SJ_20151202.fasta	12 436,9	99,1 %	1	1	2	0,0172%	11,2%	possibly correct	true	File7184 Spectrum1162 scans: 3467	SPYIAAKINEAKD	G	L	99,7 %	23,5	50,5	10,6	2			473920900	1 418,740872	1 419,747946	3	0,0002021	0,1423	861000	742724	96	108	true
170106 2015-03-01 04 sans dig	Uncategorized Sample	1	QE003777TA (F003988)	Mitochondrial import inner membrane translocase subunit TIM14 OS=Mus musculus (Mouse) GN=Dnajc19 PE=1 SV=3	sp|Q9CQV7|TIM14_MOUSE,tr|D3Z5K6|D3Z5K6_MOUSE	BerMus_DCpUN_SJ_20151202.fasta	12 436,9	99,1 %	1	1	2	0,0172%	11,2%	possibly correct	true	File7184 Spectrum1164 scans: 3469	SPYIAAKINEAKD	G	L	99,7 %	20,1	50,5	13,6	2			473920900	1 418,740872	1 419,747946	3	0,0002021	0,1423	862000	667341	96	108	true
170106 2015-03-01 04 sans dig	Uncategorized Sample	1	QE003777TA (F003988)	Toll-interacting protein OS=Mus musculus (Mouse) GN=Tollip PE=1 SV=1	sp|Q9QZ06|TOLIP_MOUSE,tr|A9JEI5|A9JEI5_MOUSE,tr|F7AT44|F7AT44_MOUSE,tr|Q8BQL7|Q8BQL7_MOUSE,tr|Q8C5G6|Q8C5G6_MOUSE	BerMus_DCpUN_SJ_20151202.fasta	30 344,5	100,0 %	2	4	12	0,103%	6,93%	possibly correct	true	File7184 Spectrum601 scans: 2850	GYAVYETPTAHNGAKNPR	L	W	99,7 %	95,4	51,6	85,9	2			649321590	1 944,942942	1 945,951546	3	-0,001328	-0,6824	732000	860124	82	99	true
170106 2015-03-01 04 sans dig	Uncategorized Sample	1	QE003777TA (F003988)	Toll-interacting protein OS=Mus musculus (Mouse) GN=Tollip PE=1 SV=1	sp|Q9QZ06|TOLIP_MOUSE,tr|A9JEI5|A9JEI5_MOUSE,tr|F7AT44|F7AT44_MOUSE,tr|Q8BQL7|Q8BQL7_MOUSE,tr|Q8C5G6|Q8C5G6_MOUSE	BerMus_DCpUN_SJ_20151202.fasta	30 344,5	100,0 %	2	4	12	0,103%	6,93%	possibly correct	true	File7184 Spectrum599 scans: 2848	GYAVYETPTAHNGAKNPR	L	W	99,7 %	60,3	51,7	46,5	2			487243350	1 944,944296	1 945,951546	4	0,00002606	0,01339	732000	1868870	82	99	true
170106 2015-03-01 04 sans dig	Uncategorized Sample	1	QE003777TA (F003988)	Toll-interacting protein OS=Mus musculus (Mouse) GN=Tollip PE=1 SV=1	sp|Q9QZ06|TOLIP_MOUSE,tr|A9JEI5|A9JEI5_MOUSE,tr|F7AT44|F7AT44_MOUSE,tr|Q8BQL7|Q8BQL7_MOUSE,tr|Q8C5G6|Q8C5G6_MOUSE	BerMus_DCpUN_SJ_20151202.fasta	30 344,5	100,0 %	2	4	12	0,103%	6,93%	possibly correct	true	File7184 Spectrum617 scans: 2868	GYAVYETPTAHNGAKNPR	L	W	99,7 %	64,2	51,5	52,5	2			487243530	1 944,945016	1 945,951546	4	0,0007461	0,3834	736000	621957	82	99	true
170106 2015-03-01 04 sans dig	Uncategorized Sample	1	QE003777TA (F003988)	Toll-interacting protein OS=Mus musculus (Mouse) GN=Tollip PE=1 SV=1	sp|Q9QZ06|TOLIP_MOUSE,tr|A9JEI5|A9JEI5_MOUSE,tr|F7AT44|F7AT44_MOUSE,tr|Q8BQL7|Q8BQL7_MOUSE,tr|Q8C5G6|Q8C5G6_MOUSE	BerMus_DCpUN_SJ_20151202.fasta	30 344,5	100,0 %	2	4	12	0,103%	6,93%	possibly correct	true	File7184 Spectrum597 scans: 2846	GYAVYETPTAHNGAKNPR	L	W	99,7 %	65,1	51,7	52,5	2			487243350	1 944,944296	1 945,951546	4	0,00002606	0,01339	731000	1908660	82	99	true
170106 2015-03-01 04 sans dig	Uncategorized Sample	1	QE003777TA (F003988)	Toll-interacting protein OS=Mus musculus (Mouse) GN=Tollip PE=1 SV=1	sp|Q9QZ06|TOLIP_MOUSE,tr|A9JEI5|A9JEI5_MOUSE,tr|F7AT44|F7AT44_MOUSE,tr|Q8BQL7|Q8BQL7_MOUSE,tr|Q8C5G6|Q8C5G6_MOUSE	BerMus_DCpUN_SJ_20151202.fasta	30 344,5	100,0 %	2	4	12	0,103%	6,93%	possibly correct	true	File7184 Spectrum605 scans: 2854	GYAVYETPTAHNGAKNPR	L	W	99,7 %	70,6	51,6	59,9	2			649321590	1 944,942942	1 945,951546	3	-0,001328	-0,6824	733000	766491	82	99	true
170106 2015-03-01 04 sans dig	Uncategorized Sample	1	QE003777TA (F003988)	Toll-interacting protein OS=Mus musculus (Mouse) GN=Tollip PE=1 SV=1	sp|Q9QZ06|TOLIP_MOUSE,tr|A9JEI5|A9JEI5_MOUSE,tr|F7AT44|F7AT44_MOUSE,tr|Q8BQL7|Q8BQL7_MOUSE,tr|Q8C5G6|Q8C5G6_MOUSE	BerMus_DCpUN_SJ_20151202.fasta	30 344,5	100,0 %	2	4	12	0,103%	6,93%	possibly correct	true	File7184 Spectrum1127 scans: 3429	LGYAVYETPTAHNGAKNPR	R	W	98,3 %	102	52,0	102	2			687015630	2 058,025062	2 059,035646	3	-0,003308	-1607	853000	1024180	81	99	true
170106 2015-03-01 04 sans dig	Uncategorized Sample	1	QE003777TA (F003988)	Toll-interacting protein OS=Mus musculus (Mouse) GN=Tollip PE=1 SV=1	sp|Q9QZ06|TOLIP_MOUSE,tr|A9JEI5|A9JEI5_MOUSE,tr|F7AT44|F7AT44_MOUSE,tr|Q8BQL7|Q8BQL7_MOUSE,tr|Q8C5G6|Q8C5G6_MOUSE	BerMus_DCpUN_SJ_20151202.fasta	30 344,5	100,0 %	2	4	12	0,103%	6,93%	possibly correct	true	File7184 Spectrum1131 scans: 3433	LGYAVYETPTAHNGAKNPR	R	W	99,7 %	76,6	52,0	75,7	2			687015630	2 058,025062	2 059,035646	3	-0,003308	-1607	854000	879167	81	99	true
170106 2015-03-01 04 sans dig	Uncategorized Sample	1	QE003777TA (F003988)	Toll-interacting protein OS=Mus musculus (Mouse) GN=Tollip PE=1 SV=1	sp|Q9QZ06|TOLIP_MOUSE,tr|A9JEI5|A9JEI5_MOUSE,tr|F7AT44|F7AT44_MOUSE,tr|Q8BQL7|Q8BQL7_MOUSE,tr|Q8C5G6|Q8C5G6_MOUSE	BerMus_DCpUN_SJ_20151202.fasta	30 344,5	100,0 %	2	4	12	0,103%	6,93%	possibly correct	true	File7184 Spectrum1121 scans: 3422	LGYAVYETPTAHNGAKNPR	R	W	99,7 %	48,3	51,9	45,7	2			515514340	2 058,028256	2 059,035646	4	-0,0001139	-0,05534	852000	2437640	81	99	true
170106 2015-03-01 04 sans dig	Uncategorized Sample	1	QE003777TA (F003988)	Toll-interacting protein OS=Mus musculus (Mouse) GN=Tollip PE=1 SV=1	sp|Q9QZ06|TOLIP_MOUSE,tr|A9JEI5|A9JEI5_MOUSE,tr|F7AT44|F7AT44_MOUSE,tr|Q8BQL7|Q8BQL7_MOUSE,tr|Q8C5G6|Q8C5G6_MOUSE	BerMus_DCpUN_SJ_20151202.fasta	30 344,5	100,0 %	2	4	12	0,103%	6,93%	possibly correct	true	File7184 Spectrum1123 scans: 3424	LGYAVYETPTAHNGAKNPR	R	W	99,7 %	49,3	51,9	46,0	2			515514340	2 058,028256	2 059,035646	4	-0,0001139	-0,05534	852000	2354770	81	99	true
170106 2015-03-01 04 sans dig	Uncategorized Sample	1	QE003777TA (F003988)	Toll-interacting protein OS=Mus musculus (Mouse) GN=Tollip PE=1 SV=1	sp|Q9QZ06|TOLIP_MOUSE,tr|A9JEI5|A9JEI5_MOUSE,tr|F7AT44|F7AT44_MOUSE,tr|Q8BQL7|Q8BQL7_MOUSE,tr|Q8C5G6|Q8C5G6_MOUSE	BerMus_DCpUN_SJ_20151202.fasta	30 344,5	100,0 %	2	4	12	0,103%	6,93%	possibly correct	true	File7184 Spectrum1134 scans: 3436	LGYAVYETPTAHNGAKNPR	R	W	99,7 %	50,1	52,0	49,1	2			687015630	2 058,025062	2 059,035646	3	-0,003308	-1607	855000	733988	81	99	true
170106 2015-03-01 04 sans dig	Uncategorized Sample	1	QE003777TA (F003988)	Toll-interacting protein OS=Mus musculus (Mouse) GN=Tollip PE=1 SV=1	sp|Q9QZ06|TOLIP_MOUSE,tr|A9JEI5|A9JEI5_MOUSE,tr|F7AT44|F7AT44_MOUSE,tr|Q8BQL7|Q8BQL7_MOUSE,tr|Q8C5G6|Q8C5G6_MOUSE	BerMus_DCpUN_SJ_20151202.fasta	30 344,5	100,0 %	2	4	12	0,103%	6,93%	possibly correct	true	File7184 Spectrum1140 scans: 3443	LGYAVYETPTAHNGAKNPR	R	W	99,7 %	59,5	52,1	57,5	2			515514650	2 058,029496	2 059,035646	4	0,001126	0,5469	856000	1423510	81	99	true
170106 2015-03-01 04 sans dig	Uncategorized Sample	1	QE003777TA (F003988)	Toll-interacting protein OS=Mus musculus (Mouse) GN=Tollip PE=1 SV=1	sp|Q9QZ06|TOLIP_MOUSE,tr|A9JEI5|A9JEI5_MOUSE,tr|F7AT44|F7AT44_MOUSE,tr|Q8BQL7|Q8BQL7_MOUSE,tr|Q8C5G6|Q8C5G6_MOUSE	BerMus_DCpUN_SJ_20151202.fasta	30 344,5	100,0 %	2	4	12	0,103%	6,93%	possibly correct	true	File7184 Spectrum1114 scans: 3414	LGYAVYETPTAHNGAKNPR	R	W	99,7 %	60,4	51,9	57,6	2			515514950	2 058,030696	2 059,035646	4	0,002326	1130	850000	2246000	81	99	true
170106 2015-03-01 04 sans dig	Uncategorized Sample	1	QE003777TA (F003988)	Enolase, putative OS=Plasmodium berghei (strain Anka) GN=PB000456.03.0 PE=3 SV=1	tr|Q4YQJ5|Q4YQJ5_PLABA	BerMus_DCpUN_SJ_20151202.fasta	49 028,2	99,1 %	1	1	1	0,00859%	3,81%	possibly correct	true	File7184 Spectrum3604 scans: 6191	TTLGIFRAAVPSGASTG	E	I	99,7 %	22,2	50,5	22,2	2			803432920	1 604,851288	1 605,859646	2	-0,001082	-0,6737	1 424,00	2305220	28	44	true
170106 2015-03-01 04 sans dig	Uncategorized Sample	1	QE003777TA (F003988)	Ras-related protein Rab-8A OS=Mus musculus (Mouse) GN=Rab8a PE=1 SV=2	sp|P55258|RAB8A_MOUSE,tr|Q0PD50|Q0PD50_MOUSE,tr|Q3UHW5|Q3UHW5_MOUSE	BerMus_DCpUN_SJ_20151202.fasta	23 669,6	99,9 %	1	1	1	0,00859%	7,25%	possibly correct	true	File7184 Spectrum848 scans: 3122	KFmETSAKANINVEN	I	A	99,7 %	20,0	51,0	14,3	2		m3: Oxidation (+15,99)	571281980	1 710,824112	1 711,831961	3	-0,0005730	-0,3347	789000	1196390	146	160	true
170106 2015-03-01 04 sans dig	Uncategorized Sample	1	QE003777TA (F003988)	Probable ATP-dependent RNA helicase DDX5 OS=Mus musculus (Mouse) GN=Ddx5 PE=1 SV=2	sp|Q61656|DDX5_MOUSE,tr|A1L333|A1L333_MOUSE,tr|B1ARB9|B1ARB9_MOUSE,tr|B1ARC0|B1ARC0_MOUSE,tr|O35662|O35662_MOUSE,tr|Q3UXW3|Q3UXW3_MOUSE,tr|Q3V0Z8|Q3V0Z8_MOUSE,tr|Q5U222|Q5U222_MOUSE,tr|Q8BTS0|Q8BTS0_MOUSE,tr|S4R1I6|S4R1I6_MOUSE	BerMus_DCpUN_SJ_20151202.fasta	69 291,9	99,1 %	1	1	1	0,00859%	2,28%	possibly correct	true	File7184 Spectrum1658 scans: 4013	RQNFTEPTAIQAQG	A	W	99,7 %	24,9	50,9	15,5	2			780890990	1 559,767428	1 560,776646	2	-0,001942	-1244	972000	4440680	111	124	true
170106 2015-03-01 04 sans dig	Uncategorized Sample	1	QE003777TA (F003988)	Actin, cytoplasmic 1 OS=Mus musculus (Mouse) GN=Actb PE=1 SV=1	sp|P60710|ACTB_MOUSE,sp|P63260|ACTG_MOUSE,tr|B2RRX1|B2RRX1_MOUSE,tr|E9Q1F2|E9Q1F2_MOUSE,tr|Q3TIJ9|Q3TIJ9_MOUSE,tr|Q3TSB7|Q3TSB7_MOUSE,tr|Q3U5R4|Q3U5R4_MOUSE,tr|Q3U804|Q3U804_MOUSE,tr|Q3U939|Q3U939_MOUSE,tr|Q3UA89|Q3UA89_MOUSE,tr|Q3UAA9|Q3UAA9_MOUSE,tr|Q3UAF6|Q3UAF6_MOUSE,tr|Q3UAF7|Q3UAF7_MOUSE,tr|Q3UBP6|Q3UBP6_MOUSE,tr|Q3UBQ4|Q3UBQ4_MOUSE,tr|Q3UCF8|Q3UCF8_MOUSE,tr|Q3UGS0|Q3UGS0_MOUSE,tr|Q4KL81|Q4…	BerMus_DCpUN_SJ_20151202.fasta	41 737,8	100,0 %	3	4	10	0,0859%	8,53%	possibly correct	true	File7184 Spectrum571 scans: 2817	ISKQEYDESGPSIVHRK	W	C	99,7 %	24,7	51,9	23,7	2			494007600	1 972,001296	1 973,008846	4	-0,0002739	-0,1388	724000	599285	357	373	true
170106 2015-03-01 04 sans dig	Uncategorized Sample	1	QE003777TA (F003988)	Actin, cytoplasmic 1 OS=Mus musculus (Mouse) GN=Actb PE=1 SV=1	sp|P60710|ACTB_MOUSE,sp|P63260|ACTG_MOUSE,tr|B2RRX1|B2RRX1_MOUSE,tr|E9Q1F2|E9Q1F2_MOUSE,tr|Q3TIJ9|Q3TIJ9_MOUSE,tr|Q3TSB7|Q3TSB7_MOUSE,tr|Q3U5R4|Q3U5R4_MOUSE,tr|Q3U804|Q3U804_MOUSE,tr|Q3U939|Q3U939_MOUSE,tr|Q3UA89|Q3UA89_MOUSE,tr|Q3UAA9|Q3UAA9_MOUSE,tr|Q3UAF6|Q3UAF6_MOUSE,tr|Q3UAF7|Q3UAF7_MOUSE,tr|Q3UBP6|Q3UBP6_MOUSE,tr|Q3UBQ4|Q3UBQ4_MOUSE,tr|Q3UCF8|Q3UCF8_MOUSE,tr|Q3UGS0|Q3UGS0_MOUSE,tr|Q4KL81|Q4…	BerMus_DCpUN_SJ_20151202.fasta	41 737,8	100,0 %	3	4	10	0,0859%	8,53%	possibly correct	true	File7184 Spectrum573 scans: 2819	ISKQEYDESGPSIVHRK	W	C	99,7 %	25,1	51,9	23,3	2			494007600	1 972,001296	1 973,008846	4	-0,0002739	-0,1388	725000	723791	357	373	true
170106 2015-03-01 04 sans dig	Uncategorized Sample	1	QE003777TA (F003988)	Actin, cytoplasmic 1 OS=Mus musculus (Mouse) GN=Actb PE=1 SV=1	sp|P60710|ACTB_MOUSE,sp|P63260|ACTG_MOUSE,tr|B2RRX1|B2RRX1_MOUSE,tr|E9Q1F2|E9Q1F2_MOUSE,tr|Q3TIJ9|Q3TIJ9_MOUSE,tr|Q3TSB7|Q3TSB7_MOUSE,tr|Q3U5R4|Q3U5R4_MOUSE,tr|Q3U804|Q3U804_MOUSE,tr|Q3U939|Q3U939_MOUSE,tr|Q3UA89|Q3UA89_MOUSE,tr|Q3UAA9|Q3UAA9_MOUSE,tr|Q3UAF6|Q3UAF6_MOUSE,tr|Q3UAF7|Q3UAF7_MOUSE,tr|Q3UBP6|Q3UBP6_MOUSE,tr|Q3UBQ4|Q3UBQ4_MOUSE,tr|Q3UCF8|Q3UCF8_MOUSE,tr|Q3UGS0|Q3UGS0_MOUSE,tr|Q4KL81|Q4…	BerMus_DCpUN_SJ_20151202.fasta	41 737,8	100,0 %	3	4	10	0,0859%	8,53%	possibly correct	true	File7184 Spectrum3835 scans: 6449	VPIYEGYALPHAILR	T	L	99,7 %	22,2	49,2	22,2	2			571322880	1 710,946812	1 711,953146	3	0,0009421	0,5503	1 477,00	2020600	163	177	true
170106 2015-03-01 04 sans dig	Uncategorized Sample	1	QE003777TA (F003988)	Actin, cytoplasmic 1 OS=Mus musculus (Mouse) GN=Actb PE=1 SV=1	sp|P60710|ACTB_MOUSE,sp|P63260|ACTG_MOUSE,tr|B2RRX1|B2RRX1_MOUSE,tr|E9Q1F2|E9Q1F2_MOUSE,tr|Q3TIJ9|Q3TIJ9_MOUSE,tr|Q3TSB7|Q3TSB7_MOUSE,tr|Q3U5R4|Q3U5R4_MOUSE,tr|Q3U804|Q3U804_MOUSE,tr|Q3U939|Q3U939_MOUSE,tr|Q3UA89|Q3UA89_MOUSE,tr|Q3UAA9|Q3UAA9_MOUSE,tr|Q3UAF6|Q3UAF6_MOUSE,tr|Q3UAF7|Q3UAF7_MOUSE,tr|Q3UBP6|Q3UBP6_MOUSE,tr|Q3UBQ4|Q3UBQ4_MOUSE,tr|Q3UCF8|Q3UCF8_MOUSE,tr|Q3UGS0|Q3UGS0_MOUSE,tr|Q4KL81|Q4…	BerMus_DCpUN_SJ_20151202.fasta	41 737,8	100,0 %	3	4	10	0,0859%	8,53%	possibly correct	true	File7184 Spectrum3799 scans: 6410	VPIYEGYALPHAILR	T	L	99,7 %	46,8	49,4	46,8	2			571321660	1 710,943152	1 711,953146	3	-0,002718	-1588	1 469,00	3514700	163	177	true
170106 2015-03-01 04 sans dig	Uncategorized Sample	1	QE003777TA (F003988)	Actin, cytoplasmic 1 OS=Mus musculus (Mouse) GN=Actb PE=1 SV=1	sp|P60710|ACTB_MOUSE,sp|P63260|ACTG_MOUSE,tr|B2RRX1|B2RRX1_MOUSE,tr|E9Q1F2|E9Q1F2_MOUSE,tr|Q3TIJ9|Q3TIJ9_MOUSE,tr|Q3TSB7|Q3TSB7_MOUSE,tr|Q3U5R4|Q3U5R4_MOUSE,tr|Q3U804|Q3U804_MOUSE,tr|Q3U939|Q3U939_MOUSE,tr|Q3UA89|Q3UA89_MOUSE,tr|Q3UAA9|Q3UAA9_MOUSE,tr|Q3UAF6|Q3UAF6_MOUSE,tr|Q3UAF7|Q3UAF7_MOUSE,tr|Q3UBP6|Q3UBP6_MOUSE,tr|Q3UBQ4|Q3UBQ4_MOUSE,tr|Q3UCF8|Q3UCF8_MOUSE,tr|Q3UGS0|Q3UGS0_MOUSE,tr|Q4KL81|Q4…	BerMus_DCpUN_SJ_20151202.fasta	41 737,8	100,0 %	3	4	10	0,0859%	8,53%	possibly correct	true	File7184 Spectrum3828 scans: 6442	VPIYEGYALPHAILR	T	L	99,7 %	47,3	48,8	40,8	2			856480040	1 710,945528	1 711,953146	2	-0,0003419	-0,1997	1 475,00	612504	163	177	true
170106 2015-03-01 04 sans dig	Uncategorized Sample	1	QE003777TA (F003988)	Actin, cytoplasmic 1 OS=Mus musculus (Mouse) GN=Actb PE=1 SV=1	sp|P60710|ACTB_MOUSE,sp|P63260|ACTG_MOUSE,tr|B2RRX1|B2RRX1_MOUSE,tr|E9Q1F2|E9Q1F2_MOUSE,tr|Q3TIJ9|Q3TIJ9_MOUSE,tr|Q3TSB7|Q3TSB7_MOUSE,tr|Q3U5R4|Q3U5R4_MOUSE,tr|Q3U804|Q3U804_MOUSE,tr|Q3U939|Q3U939_MOUSE,tr|Q3UA89|Q3UA89_MOUSE,tr|Q3UAA9|Q3UAA9_MOUSE,tr|Q3UAF6|Q3UAF6_MOUSE,tr|Q3UAF7|Q3UAF7_MOUSE,tr|Q3UBP6|Q3UBP6_MOUSE,tr|Q3UBQ4|Q3UBQ4_MOUSE,tr|Q3UCF8|Q3UCF8_MOUSE,tr|Q3UGS0|Q3UGS0_MOUSE,tr|Q4KL81|Q4…	BerMus_DCpUN_SJ_20151202.fasta	41 737,8	100,0 %	3	4	10	0,0859%	8,53%	possibly correct	true	File7184 Spectrum3807 scans: 6419	VPIYEGYALPHAILR	T	L	99,7 %	50,6	49,1	48,7	2			571321900	1 710,943872	1 711,953146	3	-0,001998	-1167	1 470,00	3532970	163	177	true
170106 2015-03-01 04 sans dig	Uncategorized Sample	1	QE003777TA (F003988)	Actin, cytoplasmic 1 OS=Mus musculus (Mouse) GN=Actb PE=1 SV=1	sp|P60710|ACTB_MOUSE,sp|P63260|ACTG_MOUSE,tr|B2RRX1|B2RRX1_MOUSE,tr|E9Q1F2|E9Q1F2_MOUSE,tr|Q3TIJ9|Q3TIJ9_MOUSE,tr|Q3TSB7|Q3TSB7_MOUSE,tr|Q3U5R4|Q3U5R4_MOUSE,tr|Q3U804|Q3U804_MOUSE,tr|Q3U939|Q3U939_MOUSE,tr|Q3UA89|Q3UA89_MOUSE,tr|Q3UAA9|Q3UAA9_MOUSE,tr|Q3UAF6|Q3UAF6_MOUSE,tr|Q3UAF7|Q3UAF7_MOUSE,tr|Q3UBP6|Q3UBP6_MOUSE,tr|Q3UBQ4|Q3UBQ4_MOUSE,tr|Q3UCF8|Q3UCF8_MOUSE,tr|Q3UGS0|Q3UGS0_MOUSE,tr|Q4KL81|Q4…	BerMus_DCpUN_SJ_20151202.fasta	41 737,8	100,0 %	3	4	10	0,0859%	8,53%	possibly correct	true	File7184 Spectrum3822 scans: 6435	VPIYEGYALPHAILR	T	L	99,7 %	54,7	49,2	54,7	2			856477970	1 710,941388	1 711,953146	2	-0,004482	-2618	1 474,00	669459	163	177	true
170106 2015-03-01 04 sans dig	Uncategorized Sample	1	QE003777TA (F003988)	Actin, cytoplasmic 1 OS=Mus musculus (Mouse) GN=Actb PE=1 SV=1	sp|P60710|ACTB_MOUSE,sp|P63260|ACTG_MOUSE,tr|B2RRX1|B2RRX1_MOUSE,tr|E9Q1F2|E9Q1F2_MOUSE,tr|Q3TIJ9|Q3TIJ9_MOUSE,tr|Q3TSB7|Q3TSB7_MOUSE,tr|Q3U5R4|Q3U5R4_MOUSE,tr|Q3U804|Q3U804_MOUSE,tr|Q3U939|Q3U939_MOUSE,tr|Q3UA89|Q3UA89_MOUSE,tr|Q3UAA9|Q3UAA9_MOUSE,tr|Q3UAF6|Q3UAF6_MOUSE,tr|Q3UAF7|Q3UAF7_MOUSE,tr|Q3UBP6|Q3UBP6_MOUSE,tr|Q3UBQ4|Q3UBQ4_MOUSE,tr|Q3UCF8|Q3UCF8_MOUSE,tr|Q3UGS0|Q3UGS0_MOUSE,tr|Q4KL81|Q4…	BerMus_DCpUN_SJ_20151202.fasta	41 737,8	100,0 %	3	4	10	0,0859%	8,53%	possibly correct	true	File7184 Spectrum3808 scans: 6420	VPIYEGYALPHAILR	T	L	99,7 %	57,9	49,1	57,3	2			571321900	1 710,943872	1 711,953146	3	-0,001998	-1167	1 471,00	3900890	163	177	true
170106 2015-03-01 04 sans dig	Uncategorized Sample	1	QE003777TA (F003988)	Actin, cytoplasmic 1 OS=Mus musculus (Mouse) GN=Actb PE=1 SV=1	sp|P60710|ACTB_MOUSE,sp|P63260|ACTG_MOUSE,tr|B2RRX1|B2RRX1_MOUSE,tr|E9Q1F2|E9Q1F2_MOUSE,tr|Q3TIJ9|Q3TIJ9_MOUSE,tr|Q3TSB7|Q3TSB7_MOUSE,tr|Q3U5R4|Q3U5R4_MOUSE,tr|Q3U804|Q3U804_MOUSE,tr|Q3U939|Q3U939_MOUSE,tr|Q3UA89|Q3UA89_MOUSE,tr|Q3UAA9|Q3UAA9_MOUSE,tr|Q3UAF6|Q3UAF6_MOUSE,tr|Q3UAF7|Q3UAF7_MOUSE,tr|Q3UBP6|Q3UBP6_MOUSE,tr|Q3UBQ4|Q3UBQ4_MOUSE,tr|Q3UCF8|Q3UCF8_MOUSE,tr|Q3UGS0|Q3UGS0_MOUSE,tr|Q4KL81|Q4…	BerMus_DCpUN_SJ_20151202.fasta	41 737,8	100,0 %	3	4	10	0,0859%	8,53%	possibly correct	true	File7184 Spectrum2820 scans: 5321	YEGYALPHAILR	I	L	99,7 %	26,4	51,0	20,1	2			468254610	1 401,742002	1 402,747846	3	0,001432	1021	1 239,00	1466600	166	177	true
170106 2015-03-01 04 sans dig	Uncategorized Sample	1	QE003777TA (F003988)	Actin, cytoplasmic 1 OS=Mus musculus (Mouse) GN=Actb PE=1 SV=1	sp|P60710|ACTB_MOUSE,sp|P63260|ACTG_MOUSE,tr|B2RRX1|B2RRX1_MOUSE,tr|E9Q1F2|E9Q1F2_MOUSE,tr|Q3TIJ9|Q3TIJ9_MOUSE,tr|Q3TSB7|Q3TSB7_MOUSE,tr|Q3U5R4|Q3U5R4_MOUSE,tr|Q3U804|Q3U804_MOUSE,tr|Q3U939|Q3U939_MOUSE,tr|Q3UA89|Q3UA89_MOUSE,tr|Q3UAA9|Q3UAA9_MOUSE,tr|Q3UAF6|Q3UAF6_MOUSE,tr|Q3UAF7|Q3UAF7_MOUSE,tr|Q3UBP6|Q3UBP6_MOUSE,tr|Q3UBQ4|Q3UBQ4_MOUSE,tr|Q3UCF8|Q3UCF8_MOUSE,tr|Q3UGS0|Q3UGS0_MOUSE,tr|Q4KL81|Q4…	BerMus_DCpUN_SJ_20151202.fasta	41 737,8	100,0 %	3	4	10	0,0859%	8,53%	possibly correct	true	File7184 Spectrum2826 scans: 5328	YEGYALPHAILR	I	L	99,7 %	26,6	50,9	20,6	2			468253880	1 401,739812	1 402,747846	3	-0,0007579	-0,5403	1 241,00	1423410	166	177	true
170106 2015-03-01 04 sans dig	Uncategorized Sample	1	QE003777TA (F003988)	Serine/threonine-protein kinase receptor R3 OS=Mus musculus (Mouse) GN=Acvrl1 PE=1 SV=2	sp|Q61288|ACVL1_MOUSE,tr|Q91YV1|Q91YV1_MOUSE	BerMus_DCpUN_SJ_20151202.fasta	56 519,1	99,1 %	1	3	8	0,0687%	2,59%	possibly correct	true	File7184 Spectrum2081 scans: 4479	RYMAPEVLDEHIR	K	T	99,7 %	30,2	51,1	30,2	2			543611690	1 627,813242	1 628,821446	3	-0,0009279	-0,5697	1 066,00	3629250	373	385	true
170106 2015-03-01 04 sans dig	Uncategorized Sample	1	QE003777TA (F003988)	Serine/threonine-protein kinase receptor R3 OS=Mus musculus (Mouse) GN=Acvrl1 PE=1 SV=2	sp|Q61288|ACVL1_MOUSE,tr|Q91YV1|Q91YV1_MOUSE	BerMus_DCpUN_SJ_20151202.fasta	56 519,1	99,1 %	1	3	8	0,0687%	2,59%	possibly correct	true	File7184 Spectrum1773 scans: 4139	RYmAPEVLDEHIR	K	T	99,7 %	30,4	51,2	24,7	2		m3: Oxidation (+15,99)	548943600	1 643,808972	1 644,816361	3	-0,0001130	-0,06867	996000	4881880	373	385	true
170106 2015-03-01 04 sans dig	Uncategorized Sample	1	QE003777TA (F003988)	Serine/threonine-protein kinase receptor R3 OS=Mus musculus (Mouse) GN=Acvrl1 PE=1 SV=2	sp|Q61288|ACVL1_MOUSE,tr|Q91YV1|Q91YV1_MOUSE	BerMus_DCpUN_SJ_20151202.fasta	56 519,1	99,1 %	1	3	8	0,0687%	2,59%	possibly correct	true	File7184 Spectrum1782 scans: 4149	RYmAPEVLDEHIR	K	T	99,7 %	37,5	51,1	36,7	2		m3: Oxidation (+15,99)	411959260	1 643,807936	1 644,816361	4	-0,001149	-0,6985	998000	6912060	373	385	true
170106 2015-03-01 04 sans dig	Uncategorized Sample	1	QE003777TA (F003988)	Serine/threonine-protein kinase receptor R3 OS=Mus musculus (Mouse) GN=Acvrl1 PE=1 SV=2	sp|Q61288|ACVL1_MOUSE,tr|Q91YV1|Q91YV1_MOUSE	BerMus_DCpUN_SJ_20151202.fasta	56 519,1	99,1 %	1	3	8	0,0687%	2,59%	possibly correct	true	File7184 Spectrum1779 scans: 4146	RYmAPEVLDEHIR	K	T	99,7 %	39,7	51,1	38,6	2		m3: Oxidation (+15,99)	411959260	1 643,807936	1 644,816361	4	-0,001149	-0,6985	998000	7718370	373	385	true
170106 2015-03-01 04 sans dig	Uncategorized Sample	1	QE003777TA (F003988)	Serine/threonine-protein kinase receptor R3 OS=Mus musculus (Mouse) GN=Acvrl1 PE=1 SV=2	sp|Q61288|ACVL1_MOUSE,tr|Q91YV1|Q91YV1_MOUSE	BerMus_DCpUN_SJ_20151202.fasta	56 519,1	99,1 %	1	3	8	0,0687%	2,59%	possibly correct	true	File7184 Spectrum1772 scans: 4138	RYmAPEVLDEHIR	K	T	99,7 %	45,2	51,2	39,2	2		m3: Oxidation (+15,99)	548943600	1 643,808972	1 644,816361	3	-0,0001130	-0,06867	996000	6671740	373	385	true
170106 2015-03-01 04 sans dig	Uncategorized Sample	1	QE003777TA (F003988)	Serine/threonine-protein kinase receptor R3 OS=Mus musculus (Mouse) GN=Acvrl1 PE=1 SV=2	sp|Q61288|ACVL1_MOUSE,tr|Q91YV1|Q91YV1_MOUSE	BerMus_DCpUN_SJ_20151202.fasta	56 519,1	99,1 %	1	3	8	0,0687%	2,59%	possibly correct	true	File7184 Spectrum1778 scans: 4145	RYmAPEVLDEHIR	K	T	99,7 %	45,2	51,1	38,0	2		m3: Oxidation (+15,99)	411959260	1 643,807936	1 644,816361	4	-0,001149	-0,6985	998000	7780180	373	385	true
170106 2015-03-01 04 sans dig	Uncategorized Sample	1	QE003777TA (F003988)	Serine/threonine-protein kinase receptor R3 OS=Mus musculus (Mouse) GN=Acvrl1 PE=1 SV=2	sp|Q61288|ACVL1_MOUSE,tr|Q91YV1|Q91YV1_MOUSE	BerMus_DCpUN_SJ_20151202.fasta	56 519,1	99,1 %	1	3	8	0,0687%	2,59%	possibly correct	true	File7184 Spectrum1762 scans: 4127	RYmAPEVLDEHIR	K	T	99,7 %	53,2	51,1	47,3	2		m3: Oxidation (+15,99)	548943180	1 643,807712	1 644,816361	3	-0,001373	-0,8347	994000	6714130	373	385	true
170106 2015-03-01 04 sans dig	Uncategorized Sample	1	QE003777TA (F003988)	Serine/threonine-protein kinase receptor R3 OS=Mus musculus (Mouse) GN=Acvrl1 PE=1 SV=2	sp|Q61288|ACVL1_MOUSE,tr|Q91YV1|Q91YV1_MOUSE	BerMus_DCpUN_SJ_20151202.fasta	56 519,1	99,1 %	1	3	8	0,0687%	2,59%	possibly correct	true	File7184 Spectrum1796 scans: 4165	RYmAPEVLDEHIR	K	T	99,7 %	55,4	51,2	49,1	2		m3: Oxidation (+15,99)	548943850	1 643,809722	1 644,816361	3	0,0006370	0,3873	1 001,00	5764620	373	385	true
170106 2015-03-01 04 sans dig	Uncategorized Sample	1	QE003777TA (F003988)	Phosphatase and actin regulator 4 OS=Mus musculus (Mouse) GN=Phactr4 PE=1 SV=2	sp|Q501J7|PHAR4_MOUSE,tr|A0A0A0MQJ4|A0A0A0MQJ4_MOUSE	BerMus_DCpUN_SJ_20151202.fasta	76 633,9	100,0 %	4	4	6	0,0515%	2,59%	possibly correct	true	File7184 Spectrum1908 scans: 4288	KSFVGPTPAPAPAP	V	R	99,7 %	31,3	49,6	25,0	2			668867000	1 335,719448	1 336,726146	2	0,0005781	0,4324	1 027,00	1621290	216	229	true
170106 2015-03-01 04 sans dig	Uncategorized Sample	1	QE003777TA (F003988)	Phosphatase and actin regulator 4 OS=Mus musculus (Mouse) GN=Phactr4 PE=1 SV=2	sp|Q501J7|PHAR4_MOUSE,tr|A0A0A0MQJ4|A0A0A0MQJ4_MOUSE	BerMus_DCpUN_SJ_20151202.fasta	76 633,9	100,0 %	4	4	6	0,0515%	2,59%	possibly correct	true	File7184 Spectrum1118 scans: 3419	KSFVGPTPAPAPAPR	V	T	99,7 %	47,4	48,6	41,6	2			498282230	1 491,824862	1 492,827246	3	0,004892	3277	851000	3654350	216	230	true
170106 2015-03-01 04 sans dig	Uncategorized Sample	1	QE003777TA (F003988)	Phosphatase and actin regulator 4 OS=Mus musculus (Mouse) GN=Phactr4 PE=1 SV=2	sp|Q501J7|PHAR4_MOUSE,tr|A0A0A0MQJ4|A0A0A0MQJ4_MOUSE	BerMus_DCpUN_SJ_20151202.fasta	76 633,9	100,0 %	4	4	6	0,0515%	2,59%	possibly correct	true	File7184 Spectrum1132 scans: 3434	KTVKSFVGPTPAPAPAPR	T	T	99,7 %	44,3	47,4	40,8	2			607684330	1 820,031162	1 821,038346	3	0,00009206	0,05055	854000	566490	213	230	true
170106 2015-03-01 04 sans dig	Uncategorized Sample	1	QE003777TA (F003988)	Phosphatase and actin regulator 4 OS=Mus musculus (Mouse) GN=Phactr4 PE=1 SV=2	sp|Q501J7|PHAR4_MOUSE,tr|A0A0A0MQJ4|A0A0A0MQJ4_MOUSE	BerMus_DCpUN_SJ_20151202.fasta	76 633,9	100,0 %	4	4	6	0,0515%	2,59%	possibly correct	true	File7184 Spectrum1135 scans: 3437	KTVKSFVGPTPAPAPAPR	T	T	99,7 %	45,3	47,4	39,6	2			607684330	1 820,031162	1 821,038346	3	0,00009206	0,05055	855000	596018	213	230	true
170106 2015-03-01 04 sans dig	Uncategorized Sample	1	QE003777TA (F003988)	Phosphatase and actin regulator 4 OS=Mus musculus (Mouse) GN=Phactr4 PE=1 SV=2	sp|Q501J7|PHAR4_MOUSE,tr|A0A0A0MQJ4|A0A0A0MQJ4_MOUSE	BerMus_DCpUN_SJ_20151202.fasta	76 633,9	100,0 %	4	4	6	0,0515%	2,59%	possibly correct	true	File7184 Spectrum1531 scans: 3873	TVKSFVGPTPAPAPAPR	K	T	99,7 %	44,1	49,0	30,0	2			564986150	1 691,936622	1 692,943346	3	0,0005521	0,3261	943000	4179180	214	230	true
170106 2015-03-01 04 sans dig	Uncategorized Sample	1	QE003777TA (F003988)	Phosphatase and actin regulator 4 OS=Mus musculus (Mouse) GN=Phactr4 PE=1 SV=2	sp|Q501J7|PHAR4_MOUSE,tr|A0A0A0MQJ4|A0A0A0MQJ4_MOUSE	BerMus_DCpUN_SJ_20151202.fasta	76 633,9	100,0 %	4	4	6	0,0515%	2,59%	possibly correct	true	File7184 Spectrum1534 scans: 3876	TVKSFVGPTPAPAPAPR	K	T	99,7 %	50,4	49,0	36,5	2			564986150	1 691,936622	1 692,943346	3	0,0005521	0,3261	944000	4518210	214	230	true
170106 2015-03-01 04 sans dig	Uncategorized Sample	1	QE003777TA (F003988)	M1-family alanyl aminopeptidase, putative OS=Plasmodium berghei (strain Anka) GN=PB000843.02.0 PE=4 SV=1	tr|Q4YUW6|Q4YUW6_PLABA	BerMus_DCpUN_SJ_20151202.fasta	123 360,7	94,7 %	1	1	1	0,00859%	1,50%	possibly correct	true	File7184 Spectrum3301 scans: 5856	LSEVVIHPETNYALTG	F	L	98,2 %	21,2	51,6	11,5	2			871949100	1 741,883648	1 742,896046	2	-0,005122	-2939	1 354,00	261219	266	281	true
170106 2015-03-01 04 sans dig	Uncategorized Sample	1	QE003777TA (F003988)	Apical membrane antigen 1 OS=Plasmodium berghei (strain Anka) GN=PBANKA_091500 PE=4 SV=1	tr|A0A077XDA0|A0A077XDA0_PLABA,tr|Q4YZP5|Q4YZP5_PLABA	BerMus_DCpUN_SJ_20151202.fasta	63 752,0	99,7 %	1	1	2	0,0172%	3,06%	possibly correct	true	File7184 Spectrum3261 scans: 5809	INDRNFIATTALSSTEE	L	F	99,6 %	22,0	51,3	16,1	2			941460630	1 880,906708	1 881,918946	2	-0,004962	-2637	1 344,00	1200200	365	381	true
170106 2015-03-01 04 sans dig	Uncategorized Sample	1	QE003777TA (F003988)	Apical membrane antigen 1 OS=Plasmodium berghei (strain Anka) GN=PBANKA_091500 PE=4 SV=1	tr|A0A077XDA0|A0A077XDA0_PLABA,tr|Q4YZP5|Q4YZP5_PLABA	BerMus_DCpUN_SJ_20151202.fasta	63 752,0	99,7 %	1	1	2	0,0172%	3,06%	possibly correct	true	File7184 Spectrum3262 scans: 5810	INDRNFIATTALSSTEE	L	F	99,7 %	23,0	51,3	15,5	2			941460630	1 880,906708	1 881,918946	2	-0,004962	-2637	1 344,00	1104930	365	381	true
170106 2015-03-01 04 sans dig	Uncategorized Sample	1	QE003777TA (F003988)	Olfactory receptor 998 OS=Mus musculus (Mouse) GN=Olfr998 PE=3 SV=2	sp|Q8VF76|OL998_MOUSE,tr|B2RWV2|B2RWV2_MOUSE	BerMus_DCpUN_SJ_20151202.fasta	35 375,7	97,1 %	1	1	1	0,00859%	4,78%	possibly correct	true	File7184 Spectrum1575 scans: 3921	FSLNINKMISLFYTV	S	V	99,1 %	26,8	51,4	13,1	2			597317570	1 788,930882	1 789,955746	3	-0,01759	-9826	953000	981644	266	280	true
170106 2015-03-01 04 sans dig	Uncategorized Sample	1	QE003777TA (F003988)	Isocitrate dehydrogenase [NAD] subunit alpha, mitochondrial OS=Mus musculus (Mouse) GN=Idh3a PE=1 SV=1	sp|Q9D6R2|IDH3A_MOUSE	BerMus_DCpUN_SJ_20151202.fasta	39 639,4	100,0 %	2	2	4	0,0344%	5,19%	possibly correct	true	File7184 Spectrum1614 scans: 3964	GPGGKWMIPPEAKESmDK	Q	N	99,7 %	35,7	51,2	30,3	2		m16: Oxidation (+15,99)	494241670	1 972,937576	1 973,946361	4	-0,001509	-0,7644	962000	1903070	73	90	true
170106 2015-03-01 04 sans dig	Uncategorized Sample	1	QE003777TA (F003988)	Isocitrate dehydrogenase [NAD] subunit alpha, mitochondrial OS=Mus musculus (Mouse) GN=Idh3a PE=1 SV=1	sp|Q9D6R2|IDH3A_MOUSE	BerMus_DCpUN_SJ_20151202.fasta	39 639,4	100,0 %	2	2	4	0,0344%	5,19%	possibly correct	true	File7184 Spectrum1610 scans: 3960	GPGGKWMIPPEAKESmDK	Q	N	99,7 %	35,8	51,2	34,6	2		m16: Oxidation (+15,99)	494241670	1 972,937576	1 973,946361	4	-0,001509	-0,7644	961000	1663490	73	90	true
170106 2015-03-01 04 sans dig	Uncategorized Sample	1	QE003777TA (F003988)	Isocitrate dehydrogenase [NAD] subunit alpha, mitochondrial OS=Mus musculus (Mouse) GN=Idh3a PE=1 SV=1	sp|Q9D6R2|IDH3A_MOUSE	BerMus_DCpUN_SJ_20151202.fasta	39 639,4	100,0 %	2	2	4	0,0344%	5,19%	possibly correct	true	File7184 Spectrum1612 scans: 3962	GPGGKWMIPPEAKESmDK	Q	N	99,7 %	35,9	51,2	35,9	2		m16: Oxidation (+15,99)	494241670	1 972,937576	1 973,946361	4	-0,001509	-0,7644	961000	1579370	73	90	true
170106 2015-03-01 04 sans dig	Uncategorized Sample	1	QE003777TA (F003988)	Isocitrate dehydrogenase [NAD] subunit alpha, mitochondrial OS=Mus musculus (Mouse) GN=Idh3a PE=1 SV=1	sp|Q9D6R2|IDH3A_MOUSE	BerMus_DCpUN_SJ_20151202.fasta	39 639,4	100,0 %	2	2	4	0,0344%	5,19%	possibly correct	true	File7184 Spectrum1595 scans: 3943	GPGGKWMIPPEAKESmDKN	Q	K	99,7 %	22,1	50,7	19,4	2		m16: Oxidation (+15,99)	696666500	2 086,977672	2 087,989261	3	-0,004313	-2066	957000	1340890	73	91	true
170106 2015-03-01 04 sans dig	Uncategorized Sample	1	QE003777TA (F003988)	L-lactate dehydrogenase OS=Plasmodium berghei (strain Anka) GN=PB000185.00.0 PE=1 SV=2	sp|Q7SI97|LDH_PLABA,tr|A0A077XGN7|A0A077XGN7_PLABA	BerMus_DCpUN_SJ_20151202.fasta	34 424,6	100,0 %	7	8	18	0,155%	5,70%	possibly correct	true	File7184 Spectrum3158 scans: 5696	HASPYVAPAAAIIE	L	M	99,7 %	39,6	50,8	38,4	2			705374020	1 408,733488	1 409,742346	2	-0,001582	-1122	1 320,00	4112760	232	245	true
170106 2015-03-01 04 sans dig	Uncategorized Sample	1	QE003777TA (F003988)	L-lactate dehydrogenase OS=Plasmodium berghei (strain Anka) GN=PB000185.00.0 PE=1 SV=2	sp|Q7SI97|LDH_PLABA,tr|A0A077XGN7|A0A077XGN7_PLABA	BerMus_DCpUN_SJ_20151202.fasta	34 424,6	100,0 %	7	8	18	0,155%	5,70%	possibly correct	true	File7184 Spectrum3149 scans: 5686	HASPYVAPAAAIIE	L	M	99,7 %	39,4	50,4	29,3	2			705374510	1 408,734468	1 409,742346	2	-0,0006019	-0,4270	1 318,00	3721760	232	245	true
170106 2015-03-01 04 sans dig	Uncategorized Sample	1	QE003777TA (F003988)	L-lactate dehydrogenase OS=Plasmodium berghei (strain Anka) GN=PB000185.00.0 PE=1 SV=2	sp|Q7SI97|LDH_PLABA,tr|A0A077XGN7|A0A077XGN7_PLABA	BerMus_DCpUN_SJ_20151202.fasta	34 424,6	100,0 %	7	8	18	0,155%	5,70%	possibly correct	true	File7184 Spectrum3148 scans: 5685	HASPYVAPAAAIIE	L	M	99,7 %	40,5	50,4	30,8	2			705374510	1 408,734468	1 409,742346	2	-0,0006019	-0,4270	1 318,00	3317350	232	245	true
170106 2015-03-01 04 sans dig	Uncategorized Sample	1	QE003777TA (F003988)	L-lactate dehydrogenase OS=Plasmodium berghei (strain Anka) GN=PB000185.00.0 PE=1 SV=2	sp|Q7SI97|LDH_PLABA,tr|A0A077XGN7|A0A077XGN7_PLABA	BerMus_DCpUN_SJ_20151202.fasta	34 424,6	100,0 %	7	8	18	0,155%	5,70%	possibly correct	true	File7184 Spectrum4316 scans: 6982	HASPYVAPAAAIIEM	L	A	99,7 %	24,0	51,1	24,0	2			770894900	1 539,775248	1 540,782846	2	-0,0003219	-0,2089	1 585,00	623278	232	246	true
170106 2015-03-01 04 sans dig	Uncategorized Sample	1	QE003777TA (F003988)	L-lactate dehydrogenase OS=Plasmodium berghei (strain Anka) GN=PB000185.00.0 PE=1 SV=2	sp|Q7SI97|LDH_PLABA,tr|A0A077XGN7|A0A077XGN7_PLABA	BerMus_DCpUN_SJ_20151202.fasta	34 424,6	100,0 %	7	8	18	0,155%	5,70%	possibly correct	true	File7184 Spectrum4317 scans: 6983	HASPYVAPAAAIIEM	L	A	99,7 %	24,4	51,1	22,9	2			770894900	1 539,775248	1 540,782846	2	-0,0003219	-0,2089	1 585,00	554012	232	246	true
170106 2015-03-01 04 sans dig	Uncategorized Sample	1	QE003777TA (F003988)	L-lactate dehydrogenase OS=Plasmodium berghei (strain Anka) GN=PB000185.00.0 PE=1 SV=2	sp|Q7SI97|LDH_PLABA,tr|A0A077XGN7|A0A077XGN7_PLABA	BerMus_DCpUN_SJ_20151202.fasta	34 424,6	100,0 %	7	8	18	0,155%	5,70%	possibly correct	true	File7184 Spectrum3292 scans: 5846	HASPYVAPAAAIIEm	L	A	99,7 %	35,2	50,9	32,6	2		m15: Oxidation (+15,99)	778891300	1 555,768048	1 556,777761	2	-0,002437	-1565	1 352,00	843664	232	246	true
170106 2015-03-01 04 sans dig	Uncategorized Sample	1	QE003777TA (F003988)	L-lactate dehydrogenase OS=Plasmodium berghei (strain Anka) GN=PB000185.00.0 PE=1 SV=2	sp|Q7SI97|LDH_PLABA,tr|A0A077XGN7|A0A077XGN7_PLABA	BerMus_DCpUN_SJ_20151202.fasta	34 424,6	100,0 %	7	8	18	0,155%	5,70%	possibly correct	true	File7184 Spectrum3283 scans: 5836	HASPYVAPAAAIIEm	L	A	99,7 %	51,0	50,9	48,2	2		m15: Oxidation (+15,99)	778889470	1 555,764388	1 556,777761	2	-0,006097	-3916	1 350,00	2059930	232	246	true
170106 2015-03-01 04 sans dig	Uncategorized Sample	1	QE003777TA (F003988)	L-lactate dehydrogenase OS=Plasmodium berghei (strain Anka) GN=PB000185.00.0 PE=1 SV=2	sp|Q7SI97|LDH_PLABA,tr|A0A077XGN7|A0A077XGN7_PLABA	BerMus_DCpUN_SJ_20151202.fasta	34 424,6	100,0 %	7	8	18	0,155%	5,70%	possibly correct	true	File7184 Spectrum3285 scans: 5838	HASPYVAPAAAIIEm	L	A	99,7 %	52,3	50,9	49,1	2		m15: Oxidation (+15,99)	778889470	1 555,764388	1 556,777761	2	-0,006097	-3916	1 350,00	1800780	232	246	true
170106 2015-03-01 04 sans dig	Uncategorized Sample	1	QE003777TA (F003988)	L-lactate dehydrogenase OS=Plasmodium berghei (strain Anka) GN=PB000185.00.0 PE=1 SV=2	sp|Q7SI97|LDH_PLABA,tr|A0A077XGN7|A0A077XGN7_PLABA	BerMus_DCpUN_SJ_20151202.fasta	34 424,6	100,0 %	7	8	18	0,155%	5,70%	possibly correct	true	File7184 Spectrum3538 scans: 6118	LHASPYVAPAAAIIE	N	M	99,7 %	34,8	50,3	28,9	2			761914980	1 521,815408	1 522,826446	2	-0,003762	-2470	1 409,00	5602120	231	245	true
170106 2015-03-01 04 sans dig	Uncategorized Sample	1	QE003777TA (F003988)	L-lactate dehydrogenase OS=Plasmodium berghei (strain Anka) GN=PB000185.00.0 PE=1 SV=2	sp|Q7SI97|LDH_PLABA,tr|A0A077XGN7|A0A077XGN7_PLABA	BerMus_DCpUN_SJ_20151202.fasta	34 424,6	100,0 %	7	8	18	0,155%	5,70%	possibly correct	true	File7184 Spectrum3526 scans: 6104	LHASPYVAPAAAIIE	N	M	99,7 %	61,0	49,9	50,3	2			761914490	1 521,814428	1 522,826446	2	-0,004742	-3114	1 406,00	5224960	231	245	true
170106 2015-03-01 04 sans dig	Uncategorized Sample	1	QE003777TA (F003988)	L-lactate dehydrogenase OS=Plasmodium berghei (strain Anka) GN=PB000185.00.0 PE=1 SV=2	sp|Q7SI97|LDH_PLABA,tr|A0A077XGN7|A0A077XGN7_PLABA	BerMus_DCpUN_SJ_20151202.fasta	34 424,6	100,0 %	7	8	18	0,155%	5,70%	possibly correct	true	File7184 Spectrum3909 scans: 6531	SPYVAPAAAIIE	A	M	99,7 %	29,6	50,7	18,6	2			601327390	1 200,640228	1 201,646346	2	0,001158	0,9637	1 494,00	13855300	234	245	true
170106 2015-03-01 04 sans dig	Uncategorized Sample	1	QE003777TA (F003988)	L-lactate dehydrogenase OS=Plasmodium berghei (strain Anka) GN=PB000185.00.0 PE=1 SV=2	sp|Q7SI97|LDH_PLABA,tr|A0A077XGN7|A0A077XGN7_PLABA	BerMus_DCpUN_SJ_20151202.fasta	34 424,6	100,0 %	7	8	18	0,155%	5,70%	possibly correct	true	File7184 Spectrum3919 scans: 6542	SPYVAPAAAIIE	A	M	99,7 %	38,1	50,6	27,8	2			601326840	1 200,639128	1 201,646346	2	0,00005806	0,04832	1 496,00	36690400	234	245	true
170106 2015-03-01 04 sans dig	Uncategorized Sample	1	QE003777TA (F003988)	L-lactate dehydrogenase OS=Plasmodium berghei (strain Anka) GN=PB000185.00.0 PE=1 SV=2	sp|Q7SI97|LDH_PLABA,tr|A0A077XGN7|A0A077XGN7_PLABA	BerMus_DCpUN_SJ_20151202.fasta	34 424,6	100,0 %	7	8	18	0,155%	5,70%	possibly correct	true	File7184 Spectrum3960 scans: 6587	SPYVAPAAAIIEm	A	A	99,7 %	26,7	51,2	23,5	2		m13: Oxidation (+15,99)	674843990	1 347,673428	1 348,681761	2	-0,001057	-0,7837	1 504,00	11365400	234	246	true
170106 2015-03-01 04 sans dig	Uncategorized Sample	1	QE003777TA (F003988)	L-lactate dehydrogenase OS=Plasmodium berghei (strain Anka) GN=PB000185.00.0 PE=1 SV=2	sp|Q7SI97|LDH_PLABA,tr|A0A077XGN7|A0A077XGN7_PLABA	BerMus_DCpUN_SJ_20151202.fasta	34 424,6	100,0 %	7	8	18	0,155%	5,70%	possibly correct	true	File7184 Spectrum4620 scans: 7328	SPYVAPAAAIIEmA	A	E	99,7 %	20,2	51,2	20,2	2		m13: Oxidation (+15,99)	710361880	1 418,709208	1 419,718861	2	-0,002377	-1674	1 656,00	2042180	234	247	true
170106 2015-03-01 04 sans dig	Uncategorized Sample	1	QE003777TA (F003988)	L-lactate dehydrogenase OS=Plasmodium berghei (strain Anka) GN=PB000185.00.0 PE=1 SV=2	sp|Q7SI97|LDH_PLABA,tr|A0A077XGN7|A0A077XGN7_PLABA	BerMus_DCpUN_SJ_20151202.fasta	34 424,6	100,0 %	7	8	18	0,155%	5,70%	possibly correct	true	File7184 Spectrum4610 scans: 7315	SPYVAPAAAIIEmA	A	E	99,7 %	26,6	51,2	20,1	2		m13: Oxidation (+15,99)	710362370	1 418,710188	1 419,718861	2	-0,001397	-0,9840	1 653,00	3672730	234	247	true
170106 2015-03-01 04 sans dig	Uncategorized Sample	1	QE003777TA (F003988)	L-lactate dehydrogenase OS=Plasmodium berghei (strain Anka) GN=PB000185.00.0 PE=1 SV=2	sp|Q7SI97|LDH_PLABA,tr|A0A077XGN7|A0A077XGN7_PLABA	BerMus_DCpUN_SJ_20151202.fasta	34 424,6	100,0 %	7	8	18	0,155%	5,70%	possibly correct	true	File7184 Spectrum4609 scans: 7314	SPYVAPAAAIIEmA	A	E	99,7 %	27,0	51,2	20,5	2		m13: Oxidation (+15,99)	710362370	1 418,710188	1 419,718861	2	-0,001397	-0,9840	1 653,00	3441600	234	247	true
170106 2015-03-01 04 sans dig	Uncategorized Sample	1	QE003777TA (F003988)	L-lactate dehydrogenase OS=Plasmodium berghei (strain Anka) GN=PB000185.00.0 PE=1 SV=2	sp|Q7SI97|LDH_PLABA,tr|A0A077XGN7|A0A077XGN7_PLABA	BerMus_DCpUN_SJ_20151202.fasta	34 424,6	100,0 %	7	8	18	0,155%	5,70%	possibly correct	true	File7184 Spectrum4814 scans: 7544	SPYVAPAAAIIEmAE	A	S	99,7 %	21,6	51,2	21,6	2		m13: Oxidation (+15,99)	774883000	1 547,751448	1 548,761461	2	-0,002737	-1767	1 698,00	1207980	234	248	true
170106 2015-03-01 04 sans dig	Uncategorized Sample	1	QE003777TA (F003988)	L-lactate dehydrogenase OS=Plasmodium berghei (strain Anka) GN=PB000185.00.0 PE=1 SV=2	sp|Q7SI97|LDH_PLABA,tr|A0A077XGN7|A0A077XGN7_PLABA	BerMus_DCpUN_SJ_20151202.fasta	34 424,6	100,0 %	7	8	18	0,155%	5,70%	possibly correct	true	File7184 Spectrum4816 scans: 7546	SPYVAPAAAIIEmAE	A	S	99,7 %	23,9	51,2	23,9	2		m13: Oxidation (+15,99)	774883000	1 547,751448	1 548,761461	2	-0,002737	-1767	1 699,00	1304800	234	248	true
170106 2015-03-01 04 sans dig	Uncategorized Sample	1	QE003777TA (F003988)	Phospholipase D4 OS=Mus musculus (Mouse) GN=Pld4 PE=1 SV=1	sp|Q8BG07|PLD4_MOUSE	BerMus_DCpUN_SJ_20151202.fasta	56 153,3	99,1 %	1	1	4	0,0344%	3,38%	possibly correct	true	File7184 Spectrum3331 scans: 5889	SLQAFSNPSAGISVDVK	R	V	99,7 %	24,8	51,7	24,8	2			860448670	1 718,882788	1 719,891246	2	-0,001182	-0,6872	1 361,00	2875850	391	407	true
170106 2015-03-01 04 sans dig	Uncategorized Sample	1	QE003777TA (F003988)	Phospholipase D4 OS=Mus musculus (Mouse) GN=Pld4 PE=1 SV=1	sp|Q8BG07|PLD4_MOUSE	BerMus_DCpUN_SJ_20151202.fasta	56 153,3	99,1 %	1	1	4	0,0344%	3,38%	possibly correct	true	File7184 Spectrum3327 scans: 5885	SLQAFSNPSAGISVDVK	R	V	99,7 %	33,3	51,7	31,8	2			860448670	1 718,882788	1 719,891246	2	-0,001182	-0,6872	1 360,00	7108950	391	407	true
170106 2015-03-01 04 sans dig	Uncategorized Sample	1	QE003777TA (F003988)	Phospholipase D4 OS=Mus musculus (Mouse) GN=Pld4 PE=1 SV=1	sp|Q8BG07|PLD4_MOUSE	BerMus_DCpUN_SJ_20151202.fasta	56 153,3	99,1 %	1	1	4	0,0344%	3,38%	possibly correct	true	File7184 Spectrum3328 scans: 5886	SLQAFSNPSAGISVDVK	R	V	99,7 %	38,7	51,7	38,7	2			860448670	1 718,882788	1 719,891246	2	-0,001182	-0,6872	1 360,00	5868230	391	407	true
170106 2015-03-01 04 sans dig	Uncategorized Sample	1	QE003777TA (F003988)	Phospholipase D4 OS=Mus musculus (Mouse) GN=Pld4 PE=1 SV=1	sp|Q8BG07|PLD4_MOUSE	BerMus_DCpUN_SJ_20151202.fasta	56 153,3	99,1 %	1	1	4	0,0344%	3,38%	possibly correct	true	File7184 Spectrum3326 scans: 5884	SLQAFSNPSAGISVDVK	R	V	99,7 %	46,6	51,7	41,0	2			860448670	1 718,882788	1 719,891246	2	-0,001182	-0,6872	1 360,00	6426440	391	407	true
170106 2015-03-01 04 sans dig	Uncategorized Sample	1	QE003777TA (F003988)	DNA-directed RNA polymerase II subunit RPB2 OS=Mus musculus (Mouse) GN=Polr2b PE=1 SV=2	sp|Q8CFI7|RPB2_MOUSE	BerMus_DCpUN_SJ_20151202.fasta	133 915,0	100,0 %	2	2	3	0,0258%	1,28%	possibly correct	true	File7184 Spectrum3146 scans: 5683	ITPDIIINPHAIPSR	G	M	99,7 %	36,1	48,3	36,1	2			552985780	1 655,935512	1 656,943446	3	-0,0006579	-0,3971	1 318,00	607698	961	975	true
170106 2015-03-01 04 sans dig	Uncategorized Sample	1	QE003777TA (F003988)	DNA-directed RNA polymerase II subunit RPB2 OS=Mus musculus (Mouse) GN=Polr2b PE=1 SV=2	sp|Q8CFI7|RPB2_MOUSE	BerMus_DCpUN_SJ_20151202.fasta	133 915,0	100,0 %	2	2	3	0,0258%	1,28%	possibly correct	true	File7184 Spectrum3156 scans: 5694	ITPDIIINPHAIPSR	G	M	99,7 %	39,4	48,4	39,4	2			552984800	1 655,932572	1 656,943446	3	-0,003598	-2171	1 320,00	519155	961	975	true
170106 2015-03-01 04 sans dig	Uncategorized Sample	1	QE003777TA (F003988)	DNA-directed RNA polymerase II subunit RPB2 OS=Mus musculus (Mouse) GN=Polr2b PE=1 SV=2	sp|Q8CFI7|RPB2_MOUSE	BerMus_DCpUN_SJ_20151202.fasta	133 915,0	100,0 %	2	2	3	0,0258%	1,28%	possibly correct	true	File7184 Spectrum2568 scans: 5023	TPDIIINPHAIPSR	I	M	99,7 %	70,0	49,8	60,8	2			515291080	1 542,851412	1 543,859346	3	-0,0006579	-0,4262	1 176,00	4316540	962	975	true
170106 2015-03-01 04 sans dig	Uncategorized Sample	1	QE003777TA (F003988)	Serine/arginine-rich splicing factor 1 OS=Mus musculus (Mouse) GN=Srsf1 PE=1 SV=3	sp|Q6PDM2|SRSF1_MOUSE,tr|H7BX95|H7BX95_MOUSE	BerMus_DCpUN_SJ_20151202.fasta	27 745,1	99,1 %	1	1	2	0,0172%	5,65%	possibly correct	true	File7184 Spectrum1462 scans: 3797	sGGGVIRGPAGNND	M	C	99,7 %	27,9	49,6	27,9	2		n-term: Acetyl (+42,01)	656815980	1 311,617408	1 312,624213	2	0,0004713	0,3591	928000	2530770	2	15	true
170106 2015-03-01 04 sans dig	Uncategorized Sample	1	QE003777TA (F003988)	Serine/arginine-rich splicing factor 1 OS=Mus musculus (Mouse) GN=Srsf1 PE=1 SV=3	sp|Q6PDM2|SRSF1_MOUSE,tr|H7BX95|H7BX95_MOUSE	BerMus_DCpUN_SJ_20151202.fasta	27 745,1	99,1 %	1	1	2	0,0172%	5,65%	possibly correct	true	File7184 Spectrum1472 scans: 3808	sGGGVIRGPAGNND	M	C	99,7 %	31,6	49,6	31,6	2		n-term: Acetyl (+42,01)	656815670	1 311,616788	1 312,624213	2	-0,0001487	-0,1132	930000	2135590	2	15	true
170106 2015-03-01 04 sans dig	Uncategorized Sample	1	QE003777TA (F003988)	Inositol-3-phosphate synthase 1 OS=Mus musculus (Mouse) GN=Isyna1 PE=1 SV=1	sp|Q9JHU9|INO1_MOUSE	BerMus_DCpUN_SJ_20151202.fasta	60 931,6	100,0 %	2	2	3	0,0258%	2,87%	possibly correct	true	File7184 Spectrum2455 scans: 4896	SPDVVYSPETIEAR	D	Y	99,7 %	68,6	50,9	56,2	2			781887880	1 561,761208	1 562,769746	2	-0,001262	-0,8075	1 150,00	9664180	11	24	true
170106 2015-03-01 04 sans dig	Uncategorized Sample	1	QE003777TA (F003988)	Inositol-3-phosphate synthase 1 OS=Mus musculus (Mouse) GN=Isyna1 PE=1 SV=1	sp|Q9JHU9|INO1_MOUSE	BerMus_DCpUN_SJ_20151202.fasta	60 931,6	100,0 %	2	2	3	0,0258%	2,87%	possibly correct	true	File7184 Spectrum3317 scans: 5874	SPDVVYSPETIEARYE	D	Y	99,7 %	43,8	50,7	38,8	2			927942020	1 853,869488	1 854,875646	2	0,001118	0,6028	1 358,00	1400750	11	26	true
170106 2015-03-01 04 sans dig	Uncategorized Sample	1	QE003777TA (F003988)	Inositol-3-phosphate synthase 1 OS=Mus musculus (Mouse) GN=Isyna1 PE=1 SV=1	sp|Q9JHU9|INO1_MOUSE	BerMus_DCpUN_SJ_20151202.fasta	60 931,6	100,0 %	2	2	3	0,0258%	2,87%	possibly correct	true	File7184 Spectrum3297 scans: 5852	SPDVVYSPETIEARYE	D	Y	99,7 %	56,0	50,6	46,2	2			927939640	1 853,864728	1 854,875646	2	-0,003642	-1963	1 353,00	1353600	11	26	true
170106 2015-03-01 04 sans dig	Uncategorized Sample	1	QE003777TA (F003988)	Adenylyl cyclase-associated protein 1 OS=Mus musculus (Mouse) GN=Cap1 PE=1 SV=4	sp|P40124|CAP1_MOUSE,tr|Q3TC53|Q3TC53_MOUSE,tr|Q3U0U5|Q3U0U5_MOUSE,tr|Q3UNQ0|Q3UNQ0_MOUSE,tr|Q3UVJ2|Q3UVJ2_MOUSE	BerMus_DCpUN_SJ_20151202.fasta	51 565,1	100,0 %	5	9	29	0,249%	4,22%	possibly correct	true	File7184 Spectrum564 scans: 2809	GPKPFSAPKPQTSPSPK	S	P	99,7 %	55,2	50,3	53,4	2			438492520	1 749,940976	1 750,948946	4	-0,0006939	-0,3963	723000	1029220	295	311	true
170106 2015-03-01 04 sans dig	Uncategorized Sample	1	QE003777TA (F003988)	Adenylyl cyclase-associated protein 1 OS=Mus musculus (Mouse) GN=Cap1 PE=1 SV=4	sp|P40124|CAP1_MOUSE,tr|Q3TC53|Q3TC53_MOUSE,tr|Q3U0U5|Q3U0U5_MOUSE,tr|Q3UNQ0|Q3UNQ0_MOUSE,tr|Q3UVJ2|Q3UVJ2_MOUSE	BerMus_DCpUN_SJ_20151202.fasta	51 565,1	100,0 %	5	9	29	0,249%	4,22%	possibly correct	true	File7184 Spectrum559 scans: 2804	GPKPFSAPKPQTSPSPK	S	P	99,7 %	57,6	50,3	48,4	2			438492520	1 749,940976	1 750,948946	4	-0,0006939	-0,3963	722000	1269080	295	311	true
170106 2015-03-01 04 sans dig	Uncategorized Sample	1	QE003777TA (F003988)	Adenylyl cyclase-associated protein 1 OS=Mus musculus (Mouse) GN=Cap1 PE=1 SV=4	sp|P40124|CAP1_MOUSE,tr|Q3TC53|Q3TC53_MOUSE,tr|Q3U0U5|Q3U0U5_MOUSE,tr|Q3UNQ0|Q3UNQ0_MOUSE,tr|Q3UVJ2|Q3UVJ2_MOUSE	BerMus_DCpUN_SJ_20151202.fasta	51 565,1	100,0 %	5	9	29	0,249%	4,22%	possibly correct	true	File7184 Spectrum567 scans: 2813	GPKPFSAPKPQTSPSPK	S	P	99,7 %	59,3	50,2	53,6	2			584321110	1 749,941502	1 750,948946	3	-0,0001679	-0,09591	724000	435527	295	311	true
170106 2015-03-01 04 sans dig	Uncategorized Sample	1	QE003777TA (F003988)	Adenylyl cyclase-associated protein 1 OS=Mus musculus (Mouse) GN=Cap1 PE=1 SV=4	sp|P40124|CAP1_MOUSE,tr|Q3TC53|Q3TC53_MOUSE,tr|Q3U0U5|Q3U0U5_MOUSE,tr|Q3UNQ0|Q3UNQ0_MOUSE,tr|Q3UVJ2|Q3UVJ2_MOUSE	BerMus_DCpUN_SJ_20151202.fasta	51 565,1	100,0 %	5	9	29	0,249%	4,22%	possibly correct	true	File7184 Spectrum565 scans: 2810	GPKPFSAPKPQTSPSPK	S	P	99,7 %	59,8	50,3	53,7	2			584320920	1 749,940932	1 750,948946	3	-0,0007379	-0,4215	723000	500612	295	311	true
170106 2015-03-01 04 sans dig	Uncategorized Sample	1	QE003777TA (F003988)	Adenylyl cyclase-associated protein 1 OS=Mus musculus (Mouse) GN=Cap1 PE=1 SV=4	sp|P40124|CAP1_MOUSE,tr|Q3TC53|Q3TC53_MOUSE,tr|Q3U0U5|Q3U0U5_MOUSE,tr|Q3UNQ0|Q3UNQ0_MOUSE,tr|Q3UVJ2|Q3UVJ2_MOUSE	BerMus_DCpUN_SJ_20151202.fasta	51 565,1	100,0 %	5	9	29	0,249%	4,22%	possibly correct	true	File7184 Spectrum793 scans: 3061	GPKPFSAPKPQTSPSPKP	S	A	99,7 %	20,5	50,5	16,8	2			616671940	1 846,993992	1 848,001746	3	-0,0004779	-0,2586	777000	1906340	295	312	true
170106 2015-03-01 04 sans dig	Uncategorized Sample	1	QE003777TA (F003988)	Adenylyl cyclase-associated protein 1 OS=Mus musculus (Mouse) GN=Cap1 PE=1 SV=4	sp|P40124|CAP1_MOUSE,tr|Q3TC53|Q3TC53_MOUSE,tr|Q3U0U5|Q3U0U5_MOUSE,tr|Q3UNQ0|Q3UNQ0_MOUSE,tr|Q3UVJ2|Q3UVJ2_MOUSE	BerMus_DCpUN_SJ_20151202.fasta	51 565,1	100,0 %	5	9	29	0,249%	4,22%	possibly correct	true	File7184 Spectrum799 scans: 3068	GPKPFSAPKPQTSPSPKP	S	A	99,7 %	19,0	50,6	18,7	2			616672120	1 846,994532	1 848,001746	3	0,00006206	0,03358	778000	2632710	295	312	true
170106 2015-03-01 04 sans dig	Uncategorized Sample	1	QE003777TA (F003988)	Adenylyl cyclase-associated protein 1 OS=Mus musculus (Mouse) GN=Cap1 PE=1 SV=4	sp|P40124|CAP1_MOUSE,tr|Q3TC53|Q3TC53_MOUSE,tr|Q3U0U5|Q3U0U5_MOUSE,tr|Q3UNQ0|Q3UNQ0_MOUSE,tr|Q3UVJ2|Q3UVJ2_MOUSE	BerMus_DCpUN_SJ_20151202.fasta	51 565,1	100,0 %	5	9	29	0,249%	4,22%	possibly correct	true	File7184 Spectrum809 scans: 3079	GPKPFSAPKPQTSPSPKP	S	A	99,7 %	22,9	50,5	19,1	2			462755980	1 846,994816	1 848,001746	4	0,0003461	0,1873	781000	11595400	295	312	true
170106 2015-03-01 04 sans dig	Uncategorized Sample	1	QE003777TA (F003988)	Adenylyl cyclase-associated protein 1 OS=Mus musculus (Mouse) GN=Cap1 PE=1 SV=4	sp|P40124|CAP1_MOUSE,tr|Q3TC53|Q3TC53_MOUSE,tr|Q3U0U5|Q3U0U5_MOUSE,tr|Q3UNQ0|Q3UNQ0_MOUSE,tr|Q3UVJ2|Q3UVJ2_MOUSE	BerMus_DCpUN_SJ_20151202.fasta	51 565,1	100,0 %	5	9	29	0,249%	4,22%	possibly correct	true	File7184 Spectrum794 scans: 3062	GPKPFSAPKPQTSPSPKP	S	A	99,7 %	23,1	50,5	20,1	2			616671940	1 846,993992	1 848,001746	3	-0,0004779	-0,2586	777000	2030870	295	312	true
170106 2015-03-01 04 sans dig	Uncategorized Sample	1	QE003777TA (F003988)	Adenylyl cyclase-associated protein 1 OS=Mus musculus (Mouse) GN=Cap1 PE=1 SV=4	sp|P40124|CAP1_MOUSE,tr|Q3TC53|Q3TC53_MOUSE,tr|Q3U0U5|Q3U0U5_MOUSE,tr|Q3UNQ0|Q3UNQ0_MOUSE,tr|Q3UVJ2|Q3UVJ2_MOUSE	BerMus_DCpUN_SJ_20151202.fasta	51 565,1	100,0 %	5	9	29	0,249%	4,22%	possibly correct	true	File7184 Spectrum810 scans: 3080	GPKPFSAPKPQTSPSPKP	S	A	99,7 %	27,5	50,5	23,0	2			462755980	1 846,994816	1 848,001746	4	0,0003461	0,1873	781000	9836020	295	312	true
170106 2015-03-01 04 sans dig	Uncategorized Sample	1	QE003777TA (F003988)	Adenylyl cyclase-associated protein 1 OS=Mus musculus (Mouse) GN=Cap1 PE=1 SV=4	sp|P40124|CAP1_MOUSE,tr|Q3TC53|Q3TC53_MOUSE,tr|Q3U0U5|Q3U0U5_MOUSE,tr|Q3UNQ0|Q3UNQ0_MOUSE,tr|Q3UVJ2|Q3UVJ2_MOUSE	BerMus_DCpUN_SJ_20151202.fasta	51 565,1	100,0 %	5	9	29	0,249%	4,22%	possibly correct	true	File7184 Spectrum812 scans: 3082	GPKPFSAPKPQTSPSPKP	S	A	99,7 %	33,7	50,5	29,3	2			462755980	1 846,994816	1 848,001746	4	0,0003461	0,1873	781000	8595300	295	312	true
170106 2015-03-01 04 sans dig	Uncategorized Sample	1	QE003777TA (F003988)	Adenylyl cyclase-associated protein 1 OS=Mus musculus (Mouse) GN=Cap1 PE=1 SV=4	sp|P40124|CAP1_MOUSE,tr|Q3TC53|Q3TC53_MOUSE,tr|Q3U0U5|Q3U0U5_MOUSE,tr|Q3UNQ0|Q3UNQ0_MOUSE,tr|Q3UVJ2|Q3UVJ2_MOUSE	BerMus_DCpUN_SJ_20151202.fasta	51 565,1	100,0 %	5	9	29	0,249%	4,22%	possibly correct	true	File7184 Spectrum808 scans: 3078	GPKPFSAPKPQTSPSPKP	S	A	99,7 %	33,9	50,5	29,6	2			462755980	1 846,994816	1 848,001746	4	0,0003461	0,1873	780000	11041700	295	312	true
170106 2015-03-01 04 sans dig	Uncategorized Sample	1	QE003777TA (F003988)	Adenylyl cyclase-associated protein 1 OS=Mus musculus (Mouse) GN=Cap1 PE=1 SV=4	sp|P40124|CAP1_MOUSE,tr|Q3TC53|Q3TC53_MOUSE,tr|Q3U0U5|Q3U0U5_MOUSE,tr|Q3UNQ0|Q3UNQ0_MOUSE,tr|Q3UVJ2|Q3UVJ2_MOUSE	BerMus_DCpUN_SJ_20151202.fasta	51 565,1	100,0 %	5	9	29	0,249%	4,22%	possibly correct	true	File7184 Spectrum600 scans: 2849	SGPKPFSAPKPQTSPSPK	R	P	99,7 %	34,8	50,8	33,6	2			460250270	1 836,971976	1 837,980946	4	-0,001694	-0,9216	732000	2320370	294	311	true
170106 2015-03-01 04 sans dig	Uncategorized Sample	1	QE003777TA (F003988)	Adenylyl cyclase-associated protein 1 OS=Mus musculus (Mouse) GN=Cap1 PE=1 SV=4	sp|P40124|CAP1_MOUSE,tr|Q3TC53|Q3TC53_MOUSE,tr|Q3U0U5|Q3U0U5_MOUSE,tr|Q3UNQ0|Q3UNQ0_MOUSE,tr|Q3UVJ2|Q3UVJ2_MOUSE	BerMus_DCpUN_SJ_20151202.fasta	51 565,1	100,0 %	5	9	29	0,249%	4,22%	possibly correct	true	File7184 Spectrum594 scans: 2842	SGPKPFSAPKPQTSPSPK	R	P	99,7 %	50,2	50,8	45,6	2			460250490	1 836,972856	1 837,980946	4	-0,0008139	-0,4428	730000	2483320	294	311	true
170106 2015-03-01 04 sans dig	Uncategorized Sample	1	QE003777TA (F003988)	Adenylyl cyclase-associated protein 1 OS=Mus musculus (Mouse) GN=Cap1 PE=1 SV=4	sp|P40124|CAP1_MOUSE,tr|Q3TC53|Q3TC53_MOUSE,tr|Q3U0U5|Q3U0U5_MOUSE,tr|Q3UNQ0|Q3UNQ0_MOUSE,tr|Q3UVJ2|Q3UVJ2_MOUSE	BerMus_DCpUN_SJ_20151202.fasta	51 565,1	100,0 %	5	9	29	0,249%	4,22%	possibly correct	true	File7184 Spectrum581 scans: 2828	SGPKPFSAPKPQTSPSPK	R	P	99,7 %	57,2	50,7	44,8	2			613331970	1 836,974082	1 837,980946	3	0,0004121	0,2242	727000	857108	294	311	true
170106 2015-03-01 04 sans dig	Uncategorized Sample	1	QE003777TA (F003988)	Adenylyl cyclase-associated protein 1 OS=Mus musculus (Mouse) GN=Cap1 PE=1 SV=4	sp|P40124|CAP1_MOUSE,tr|Q3TC53|Q3TC53_MOUSE,tr|Q3U0U5|Q3U0U5_MOUSE,tr|Q3UNQ0|Q3UNQ0_MOUSE,tr|Q3UVJ2|Q3UVJ2_MOUSE	BerMus_DCpUN_SJ_20151202.fasta	51 565,1	100,0 %	5	9	29	0,249%	4,22%	possibly correct	true	File7184 Spectrum590 scans: 2838	SGPKPFSAPKPQTSPSPK	R	P	99,7 %	57,7	50,8	45,3	2			613331730	1 836,973362	1 837,980946	3	-0,0003079	-0,1675	729000	1375050	294	311	true
170106 2015-03-01 04 sans dig	Uncategorized Sample	1	QE003777TA (F003988)	Adenylyl cyclase-associated protein 1 OS=Mus musculus (Mouse) GN=Cap1 PE=1 SV=4	sp|P40124|CAP1_MOUSE,tr|Q3TC53|Q3TC53_MOUSE,tr|Q3U0U5|Q3U0U5_MOUSE,tr|Q3UNQ0|Q3UNQ0_MOUSE,tr|Q3UVJ2|Q3UVJ2_MOUSE	BerMus_DCpUN_SJ_20151202.fasta	51 565,1	100,0 %	5	9	29	0,249%	4,22%	possibly correct	true	File7184 Spectrum591 scans: 2839	SGPKPFSAPKPQTSPSPK	R	P	99,7 %	57,8	50,8	49,9	2			613331730	1 836,973362	1 837,980946	3	-0,0003079	-0,1675	730000	1332260	294	311	true
170106 2015-03-01 04 sans dig	Uncategorized Sample	1	QE003777TA (F003988)	Adenylyl cyclase-associated protein 1 OS=Mus musculus (Mouse) GN=Cap1 PE=1 SV=4	sp|P40124|CAP1_MOUSE,tr|Q3TC53|Q3TC53_MOUSE,tr|Q3U0U5|Q3U0U5_MOUSE,tr|Q3UNQ0|Q3UNQ0_MOUSE,tr|Q3UVJ2|Q3UVJ2_MOUSE	BerMus_DCpUN_SJ_20151202.fasta	51 565,1	100,0 %	5	9	29	0,249%	4,22%	possibly correct	true	File7184 Spectrum592 scans: 2840	SGPKPFSAPKPQTSPSPK	R	P	99,7 %	65,1	50,8	59,6	2			460250490	1 836,972856	1 837,980946	4	-0,0008139	-0,4428	730000	2387900	294	311	true
170106 2015-03-01 04 sans dig	Uncategorized Sample	1	QE003777TA (F003988)	Adenylyl cyclase-associated protein 1 OS=Mus musculus (Mouse) GN=Cap1 PE=1 SV=4	sp|P40124|CAP1_MOUSE,tr|Q3TC53|Q3TC53_MOUSE,tr|Q3U0U5|Q3U0U5_MOUSE,tr|Q3UNQ0|Q3UNQ0_MOUSE,tr|Q3UVJ2|Q3UVJ2_MOUSE	BerMus_DCpUN_SJ_20151202.fasta	51 565,1	100,0 %	5	9	29	0,249%	4,22%	possibly correct	true	File7184 Spectrum832 scans: 3104	SGPKPFSAPKPQTSPSPKP	R	A	99,7 %	23,8	50,8	19,4	2			645682310	1 934,025102	1 935,033746	3	-0,001368	-0,7069	786000	8024200	294	312	true
170106 2015-03-01 04 sans dig	Uncategorized Sample	1	QE003777TA (F003988)	Adenylyl cyclase-associated protein 1 OS=Mus musculus (Mouse) GN=Cap1 PE=1 SV=4	sp|P40124|CAP1_MOUSE,tr|Q3TC53|Q3TC53_MOUSE,tr|Q3U0U5|Q3U0U5_MOUSE,tr|Q3UNQ0|Q3UNQ0_MOUSE,tr|Q3UVJ2|Q3UVJ2_MOUSE	BerMus_DCpUN_SJ_20151202.fasta	51 565,1	100,0 %	5	9	29	0,249%	4,22%	possibly correct	true	File7184 Spectrum839 scans: 3112	SGPKPFSAPKPQTSPSPKP	R	A	99,7 %	24,7	51,0	20,3	2			645682920	1 934,026932	1 935,033746	3	0,0004621	0,2388	787000	9337540	294	312	true
170106 2015-03-01 04 sans dig	Uncategorized Sample	1	QE003777TA (F003988)	Adenylyl cyclase-associated protein 1 OS=Mus musculus (Mouse) GN=Cap1 PE=1 SV=4	sp|P40124|CAP1_MOUSE,tr|Q3TC53|Q3TC53_MOUSE,tr|Q3U0U5|Q3U0U5_MOUSE,tr|Q3UNQ0|Q3UNQ0_MOUSE,tr|Q3UVJ2|Q3UVJ2_MOUSE	BerMus_DCpUN_SJ_20151202.fasta	51 565,1	100,0 %	5	9	29	0,249%	4,22%	possibly correct	true	File7184 Spectrum965 scans: 3250	SGPKPFSAPKPQTSPSPKP	R	A	99,7 %	27,0	51,0	21,4	2			484513700	1 934,025696	1 935,033746	4	-0,0007739	-0,4000	817000	1349570	294	312	true
170106 2015-03-01 04 sans dig	Uncategorized Sample	1	QE003777TA (F003988)	Adenylyl cyclase-associated protein 1 OS=Mus musculus (Mouse) GN=Cap1 PE=1 SV=4	sp|P40124|CAP1_MOUSE,tr|Q3TC53|Q3TC53_MOUSE,tr|Q3U0U5|Q3U0U5_MOUSE,tr|Q3UNQ0|Q3UNQ0_MOUSE,tr|Q3UVJ2|Q3UVJ2_MOUSE	BerMus_DCpUN_SJ_20151202.fasta	51 565,1	100,0 %	5	9	29	0,249%	4,22%	possibly correct	true	File7184 Spectrum821 scans: 3092	SGPKPFSAPKPQTSPSPKP	R	A	99,7 %	27,1	51,0	25,7	2			645682860	1 934,026752	1 935,033746	3	0,0002821	0,1458	783000	3233790	294	312	true
170106 2015-03-01 04 sans dig	Uncategorized Sample	1	QE003777TA (F003988)	Adenylyl cyclase-associated protein 1 OS=Mus musculus (Mouse) GN=Cap1 PE=1 SV=4	sp|P40124|CAP1_MOUSE,tr|Q3TC53|Q3TC53_MOUSE,tr|Q3U0U5|Q3U0U5_MOUSE,tr|Q3UNQ0|Q3UNQ0_MOUSE,tr|Q3UVJ2|Q3UVJ2_MOUSE	BerMus_DCpUN_SJ_20151202.fasta	51 565,1	100,0 %	5	9	29	0,249%	4,22%	possibly correct	true	File7184 Spectrum836 scans: 3109	SGPKPFSAPKPQTSPSPKP	R	A	99,7 %	27,6	51,0	19,0	2			484514010	1 934,026936	1 935,033746	4	0,0004661	0,2409	787000	18952500	294	312	true
170106 2015-03-01 04 sans dig	Uncategorized Sample	1	QE003777TA (F003988)	Adenylyl cyclase-associated protein 1 OS=Mus musculus (Mouse) GN=Cap1 PE=1 SV=4	sp|P40124|CAP1_MOUSE,tr|Q3TC53|Q3TC53_MOUSE,tr|Q3U0U5|Q3U0U5_MOUSE,tr|Q3UNQ0|Q3UNQ0_MOUSE,tr|Q3UVJ2|Q3UVJ2_MOUSE	BerMus_DCpUN_SJ_20151202.fasta	51 565,1	100,0 %	5	9	29	0,249%	4,22%	possibly correct	true	File7184 Spectrum823 scans: 3094	SGPKPFSAPKPQTSPSPKP	R	A	99,7 %	28,0	51,0	23,6	2			645682860	1 934,026752	1 935,033746	3	0,0002821	0,1458	784000	3514340	294	312	true
170106 2015-03-01 04 sans dig	Uncategorized Sample	1	QE003777TA (F003988)	Adenylyl cyclase-associated protein 1 OS=Mus musculus (Mouse) GN=Cap1 PE=1 SV=4	sp|P40124|CAP1_MOUSE,tr|Q3TC53|Q3TC53_MOUSE,tr|Q3U0U5|Q3U0U5_MOUSE,tr|Q3UNQ0|Q3UNQ0_MOUSE,tr|Q3UVJ2|Q3UVJ2_MOUSE	BerMus_DCpUN_SJ_20151202.fasta	51 565,1	100,0 %	5	9	29	0,249%	4,22%	possibly correct	true	File7184 Spectrum838 scans: 3111	SGPKPFSAPKPQTSPSPKP	R	A	99,7 %	29,3	51,0	22,5	2			484514010	1 934,026936	1 935,033746	4	0,0004661	0,2409	787000	17584300	294	312	true
170106 2015-03-01 04 sans dig	Uncategorized Sample	1	QE003777TA (F003988)	Adenylyl cyclase-associated protein 1 OS=Mus musculus (Mouse) GN=Cap1 PE=1 SV=4	sp|P40124|CAP1_MOUSE,tr|Q3TC53|Q3TC53_MOUSE,tr|Q3U0U5|Q3U0U5_MOUSE,tr|Q3UNQ0|Q3UNQ0_MOUSE,tr|Q3UVJ2|Q3UVJ2_MOUSE	BerMus_DCpUN_SJ_20151202.fasta	51 565,1	100,0 %	5	9	29	0,249%	4,22%	possibly correct	true	File7184 Spectrum850 scans: 3124	SGPKPFSAPKPQTSPSPKP	R	A	99,7 %	32,5	51,0	27,6	2			484513760	1 934,025936	1 935,033746	4	-0,0005339	-0,2759	790000	18143000	294	312	true
170106 2015-03-01 04 sans dig	Uncategorized Sample	1	QE003777TA (F003988)	Adenylyl cyclase-associated protein 1 OS=Mus musculus (Mouse) GN=Cap1 PE=1 SV=4	sp|P40124|CAP1_MOUSE,tr|Q3TC53|Q3TC53_MOUSE,tr|Q3U0U5|Q3U0U5_MOUSE,tr|Q3UNQ0|Q3UNQ0_MOUSE,tr|Q3UVJ2|Q3UVJ2_MOUSE	BerMus_DCpUN_SJ_20151202.fasta	51 565,1	100,0 %	5	9	29	0,249%	4,22%	possibly correct	true	File7184 Spectrum828 scans: 3100	SGPKPFSAPKPQTSPSPKP	R	A	99,7 %	32,3	50,9	22,3	2			484513520	1 934,024976	1 935,033746	4	-0,001494	-0,7721	785000	11547100	294	312	true
170106 2015-03-01 04 sans dig	Uncategorized Sample	1	QE003777TA (F003988)	Adenylyl cyclase-associated protein 1 OS=Mus musculus (Mouse) GN=Cap1 PE=1 SV=4	sp|P40124|CAP1_MOUSE,tr|Q3TC53|Q3TC53_MOUSE,tr|Q3U0U5|Q3U0U5_MOUSE,tr|Q3UNQ0|Q3UNQ0_MOUSE,tr|Q3UVJ2|Q3UVJ2_MOUSE	BerMus_DCpUN_SJ_20151202.fasta	51 565,1	100,0 %	5	9	29	0,249%	4,22%	possibly correct	true	File7184 Spectrum831 scans: 3103	SGPKPFSAPKPQTSPSPKP	R	A	99,7 %	41,0	50,9	27,8	2			484513520	1 934,024976	1 935,033746	4	-0,001494	-0,7721	785000	13572700	294	312	true
170106 2015-03-01 04 sans dig	Uncategorized Sample	1	QE003777TA (F003988)	Adenylyl cyclase-associated protein 1 OS=Mus musculus (Mouse) GN=Cap1 PE=1 SV=4	sp|P40124|CAP1_MOUSE,tr|Q3TC53|Q3TC53_MOUSE,tr|Q3U0U5|Q3U0U5_MOUSE,tr|Q3UNQ0|Q3UNQ0_MOUSE,tr|Q3UVJ2|Q3UVJ2_MOUSE	BerMus_DCpUN_SJ_20151202.fasta	51 565,1	100,0 %	5	9	29	0,249%	4,22%	possibly correct	true	File7184 Spectrum770 scans: 3036	SGPKPFSAPKPQTSPSPKPA	R	T	99,7 %	20,0	51,0	13,4	2			502273160	2 005,063536	2 006,070846	4	-0,00003394	-0,01692	772000	8626810	294	313	true
170106 2015-03-01 04 sans dig	Uncategorized Sample	1	QE003777TA (F003988)	Adenylyl cyclase-associated protein 1 OS=Mus musculus (Mouse) GN=Cap1 PE=1 SV=4	sp|P40124|CAP1_MOUSE,tr|Q3TC53|Q3TC53_MOUSE,tr|Q3U0U5|Q3U0U5_MOUSE,tr|Q3UNQ0|Q3UNQ0_MOUSE,tr|Q3UVJ2|Q3UVJ2_MOUSE	BerMus_DCpUN_SJ_20151202.fasta	51 565,1	100,0 %	5	9	29	0,249%	4,22%	possibly correct	true	File7184 Spectrum769 scans: 3035	SGPKPFSAPKPQTSPSPKPA	R	T	99,7 %	22,9	51,0	19,4	2			502273160	2 005,063536	2 006,070846	4	-0,00003394	-0,01692	772000	8377290	294	313	true
170106 2015-03-01 04 sans dig	Uncategorized Sample	1	QE003777TA (F003988)	DNA-directed RNA polymerase II subunit RPB1 OS=Mus musculus (Mouse) GN=Polr2a PE=1 SV=3	sp|P08775|RPB1_MOUSE,tr|O08847|O08847_MOUSE	BerMus_DCpUN_SJ_20151202.fasta	217 181,1	99,1 %	1	1	2	0,0172%	1,02%	possibly correct	true	File7184 Spectrum1163 scans: 3468	SPSSPEYTPASPKYSPTSPK	Y	Y	99,7 %	41,3	51,4	40,4	2			703343260	2 107,007952	2 108,018346	3	-0,003118	-1479	862000	905660	1847	1866	true
170106 2015-03-01 04 sans dig	Uncategorized Sample	1	QE003777TA (F003988)	DNA-directed RNA polymerase II subunit RPB1 OS=Mus musculus (Mouse) GN=Polr2a PE=1 SV=3	sp|P08775|RPB1_MOUSE,tr|O08847|O08847_MOUSE	BerMus_DCpUN_SJ_20151202.fasta	217 181,1	99,1 %	1	1	2	0,0172%	1,02%	possibly correct	true	File7184 Spectrum1166 scans: 3472	SPSSPEYTPASPKYSPTSPK	Y	Y	99,7 %	59,4	51,6	53,7	2			703344300	2 107,011072	2 108,018346	3	0,000002058	0,0009764	863000	721685	1847	1866	true
170106 2015-03-01 04 sans dig	Uncategorized Sample	1	QE003777TA (F003988)	Actin-related protein 2/3 complex subunit 3 OS=Mus musculus (Mouse) GN=Arpc3 PE=1 SV=3	sp|Q9JM76|ARPC3_MOUSE	BerMus_DCpUN_SJ_20151202.fasta	20 525,9	99,1 %	1	1	2	0,0172%	5,06%	possibly correct	true	File7184 Spectrum1307 scans: 3627	PAYHSSLMD	M	P	99,7 %	22,4	47,4	15,3	2			510726140	1 019,437728	1 020,445546	2	-0,0005419	-0,5311	895000	1363080	2	10	true
170106 2015-03-01 04 sans dig	Uncategorized Sample	1	QE003777TA (F003988)	Actin-related protein 2/3 complex subunit 3 OS=Mus musculus (Mouse) GN=Arpc3 PE=1 SV=3	sp|Q9JM76|ARPC3_MOUSE	BerMus_DCpUN_SJ_20151202.fasta	20 525,9	99,1 %	1	1	2	0,0172%	5,06%	possibly correct	true	File7184 Spectrum1295 scans: 3613	PAYHSSLMD	M	P	99,7 %	26,0	47,8	18,6	2			510725680	1 019,436808	1 020,445546	2	-0,001462	-1433	892000	2181230	2	10	true
170106 2015-03-01 04 sans dig	Uncategorized Sample	1	QE003777TA (F003988)	Integral membrane protein 2C OS=Mus musculus (Mouse) GN=Itm2c PE=1 SV=2	sp|Q91VK4|ITM2C_MOUSE,tr|A0A087WRM2|A0A087WRM2_MOUSE,tr|Q3U0F3|Q3U0F3_MOUSE	BerMus_DCpUN_SJ_20151202.fasta	30 482,7	100,0 %	12	12	33	0,283%	8,92%	possibly correct	true	File7184 Spectrum250 scans: 2463	ADKAAASGPASASAP	K	A	99,5 %	30,0	50,6	5,24	2			636314330	1 270,614108	1 271,622646	2	-0,001262	-0,9924	650000	431481	18	32	true
170106 2015-03-01 04 sans dig	Uncategorized Sample	1	QE003777TA (F003988)	Integral membrane protein 2C OS=Mus musculus (Mouse) GN=Itm2c PE=1 SV=2	sp|Q91VK4|ITM2C_MOUSE,tr|A0A087WRM2|A0A087WRM2_MOUSE,tr|Q3U0F3|Q3U0F3_MOUSE	BerMus_DCpUN_SJ_20151202.fasta	30 482,7	100,0 %	12	12	33	0,283%	8,92%	possibly correct	true	File7184 Spectrum248 scans: 2461	ADKAAASGPASASAP	K	A	99,7 %	37,7	50,6	15,2	2			636314330	1 270,614108	1 271,622646	2	-0,001262	-0,9924	650000	480716	18	32	true
170106 2015-03-01 04 sans dig	Uncategorized Sample	1	QE003777TA (F003988)	Integral membrane protein 2C OS=Mus musculus (Mouse) GN=Itm2c PE=1 SV=2	sp|Q91VK4|ITM2C_MOUSE,tr|A0A087WRM2|A0A087WRM2_MOUSE,tr|Q3U0F3|Q3U0F3_MOUSE	BerMus_DCpUN_SJ_20151202.fasta	30 482,7	100,0 %	12	12	33	0,283%	8,92%	possibly correct	true	File7184 Spectrum196 scans: 2402	ADKAAASGPASASAPA	K	A	99,5 %	26,7	50,6	3,19	2			671833250	1 341,651948	1 342,659746	2	-0,0005219	-0,3887	636000	939386	18	33	true
170106 2015-03-01 04 sans dig	Uncategorized Sample	1	QE003777TA (F003988)	Integral membrane protein 2C OS=Mus musculus (Mouse) GN=Itm2c PE=1 SV=2	sp|Q91VK4|ITM2C_MOUSE,tr|A0A087WRM2|A0A087WRM2_MOUSE,tr|Q3U0F3|Q3U0F3_MOUSE	BerMus_DCpUN_SJ_20151202.fasta	30 482,7	100,0 %	12	12	33	0,283%	8,92%	possibly correct	true	File7184 Spectrum188 scans: 2392	ADKAAASGPASASAPA	K	A	99,7 %	39,2	50,6	12,6	2			671833190	1 341,651828	1 342,659746	2	-0,0006419	-0,4781	634000	994554	18	33	true
170106 2015-03-01 04 sans dig	Uncategorized Sample	1	QE003777TA (F003988)	Integral membrane protein 2C OS=Mus musculus (Mouse) GN=Itm2c PE=1 SV=2	sp|Q91VK4|ITM2C_MOUSE,tr|A0A087WRM2|A0A087WRM2_MOUSE,tr|Q3U0F3|Q3U0F3_MOUSE	BerMus_DCpUN_SJ_20151202.fasta	30 482,7	100,0 %	12	12	33	0,283%	8,92%	possibly correct	true	File7184 Spectrum192 scans: 2397	ADKAAASGPASASAPA	K	A	99,7 %	43,0	50,6	20,0	2			671833130	1 341,651708	1 342,659746	2	-0,0007619	-0,5675	635000	1359660	18	33	true
170106 2015-03-01 04 sans dig	Uncategorized Sample	1	QE003777TA (F003988)	Integral membrane protein 2C OS=Mus musculus (Mouse) GN=Itm2c PE=1 SV=2	sp|Q91VK4|ITM2C_MOUSE,tr|A0A087WRM2|A0A087WRM2_MOUSE,tr|Q3U0F3|Q3U0F3_MOUSE	BerMus_DCpUN_SJ_20151202.fasta	30 482,7	100,0 %	12	12	33	0,283%	8,92%	possibly correct	true	File7184 Spectrum139 scans: 2337	ADKADKAAASGPASASAP	K	A	99,7 %	39,3	51,0	13,1	2			529266600	1 584,777972	1 585,781746	3	0,003502	2208	622000	187292	15	32	true
170106 2015-03-01 04 sans dig	Uncategorized Sample	1	QE003777TA (F003988)	Integral membrane protein 2C OS=Mus musculus (Mouse) GN=Itm2c PE=1 SV=2	sp|Q91VK4|ITM2C_MOUSE,tr|A0A087WRM2|A0A087WRM2_MOUSE,tr|Q3U0F3|Q3U0F3_MOUSE	BerMus_DCpUN_SJ_20151202.fasta	30 482,7	100,0 %	12	12	33	0,283%	8,92%	possibly correct	true	File7184 Spectrum154 scans: 2353	ADKADKAAASGPASASAP	K	A	99,7 %	26,8	50,9	16,9	2			529265380	1 584,774312	1 585,781746	3	-0,0001579	-0,09960	625000	143330	15	32	true
170106 2015-03-01 04 sans dig	Uncategorized Sample	1	QE003777TA (F003988)	Integral membrane protein 2C OS=Mus musculus (Mouse) GN=Itm2c PE=1 SV=2	sp|Q91VK4|ITM2C_MOUSE,tr|A0A087WRM2|A0A087WRM2_MOUSE,tr|Q3U0F3|Q3U0F3_MOUSE	BerMus_DCpUN_SJ_20151202.fasta	30 482,7	100,0 %	12	12	33	0,283%	8,92%	possibly correct	true	File7184 Spectrum150 scans: 2349	ADKADKAAASGPASASAP	K	A	99,7 %	52,5	50,9	31,2	2			529265380	1 584,774312	1 585,781746	3	-0,0001579	-0,09960	624000	225277	15	32	true
170106 2015-03-01 04 sans dig	Uncategorized Sample	1	QE003777TA (F003988)	Integral membrane protein 2C OS=Mus musculus (Mouse) GN=Itm2c PE=1 SV=2	sp|Q91VK4|ITM2C_MOUSE,tr|A0A087WRM2|A0A087WRM2_MOUSE,tr|Q3U0F3|Q3U0F3_MOUSE	BerMus_DCpUN_SJ_20151202.fasta	30 482,7	100,0 %	12	12	33	0,283%	8,92%	possibly correct	true	File7184 Spectrum121 scans: 2317	ADKADKAAASGPASASAPA	K	A	99,7 %	23,2	51,0	18,2	2			552944400	1 655,811372	1 656,818846	3	-0,0001979	-0,1195	617000	277947	15	33	true
170106 2015-03-01 04 sans dig	Uncategorized Sample	1	QE003777TA (F003988)	Integral membrane protein 2C OS=Mus musculus (Mouse) GN=Itm2c PE=1 SV=2	sp|Q91VK4|ITM2C_MOUSE,tr|A0A087WRM2|A0A087WRM2_MOUSE,tr|Q3U0F3|Q3U0F3_MOUSE	BerMus_DCpUN_SJ_20151202.fasta	30 482,7	100,0 %	12	12	33	0,283%	8,92%	possibly correct	true	File7184 Spectrum112 scans: 2307	ADKADKAAASGPASASAPA	K	A	99,7 %	52,8	51,1	37,7	2			552944520	1 655,811732	1 656,818846	3	0,0001621	0,09781	614000	598433	15	33	true
170106 2015-03-01 04 sans dig	Uncategorized Sample	1	QE003777TA (F003988)	Integral membrane protein 2C OS=Mus musculus (Mouse) GN=Itm2c PE=1 SV=2	sp|Q91VK4|ITM2C_MOUSE,tr|A0A087WRM2|A0A087WRM2_MOUSE,tr|Q3U0F3|Q3U0F3_MOUSE	BerMus_DCpUN_SJ_20151202.fasta	30 482,7	100,0 %	12	12	33	0,283%	8,92%	possibly correct	true	File7184 Spectrum109 scans: 2304	ADKADKAAASGPASASAPA	K	A	99,7 %	59,7	51,1	47,2	2			552944520	1 655,811732	1 656,818846	3	0,0001621	0,09781	614000	657626	15	33	true
170106 2015-03-01 04 sans dig	Uncategorized Sample	1	QE003777TA (F003988)	Integral membrane protein 2C OS=Mus musculus (Mouse) GN=Itm2c PE=1 SV=2	sp|Q91VK4|ITM2C_MOUSE,tr|A0A087WRM2|A0A087WRM2_MOUSE,tr|Q3U0F3|Q3U0F3_MOUSE	BerMus_DCpUN_SJ_20151202.fasta	30 482,7	100,0 %	12	12	33	0,283%	8,92%	possibly correct	true	File7184 Spectrum110 scans: 2305	ADKADKAAASGPASASAPA	K	A	99,7 %	74,8	51,1	58,6	2			552944520	1 655,811732	1 656,818846	3	0,0001621	0,09781	614000	727135	15	33	true
170106 2015-03-01 04 sans dig	Uncategorized Sample	1	QE003777TA (F003988)	Integral membrane protein 2C OS=Mus musculus (Mouse) GN=Itm2c PE=1 SV=2	sp|Q91VK4|ITM2C_MOUSE,tr|A0A087WRM2|A0A087WRM2_MOUSE,tr|Q3U0F3|Q3U0F3_MOUSE	BerMus_DCpUN_SJ_20151202.fasta	30 482,7	100,0 %	12	12	33	0,283%	8,92%	possibly correct	true	File7184 Spectrum200 scans: 2407	ADKADKAAASGPASASAPAA	K	E	99,7 %	41,5	51,0	30,3	2			576623720	1 726,849332	1 727,855946	3	0,0006621	0,3832	637000	255016	15	34	true
170106 2015-03-01 04 sans dig	Uncategorized Sample	1	QE003777TA (F003988)	Integral membrane protein 2C OS=Mus musculus (Mouse) GN=Itm2c PE=1 SV=2	sp|Q91VK4|ITM2C_MOUSE,tr|A0A087WRM2|A0A087WRM2_MOUSE,tr|Q3U0F3|Q3U0F3_MOUSE	BerMus_DCpUN_SJ_20151202.fasta	30 482,7	100,0 %	12	12	33	0,283%	8,92%	possibly correct	true	File7184 Spectrum208 scans: 2417	ADKADKAAASGPASASAPAA	K	E	99,7 %	51,4	51,1	34,7	2			576623470	1 726,848582	1 727,855946	3	-0,00008794	-0,05090	640000	242556	15	34	true
170106 2015-03-01 04 sans dig	Uncategorized Sample	1	QE003777TA (F003988)	Integral membrane protein 2C OS=Mus musculus (Mouse) GN=Itm2c PE=1 SV=2	sp|Q91VK4|ITM2C_MOUSE,tr|A0A087WRM2|A0A087WRM2_MOUSE,tr|Q3U0F3|Q3U0F3_MOUSE	BerMus_DCpUN_SJ_20151202.fasta	30 482,7	100,0 %	12	12	33	0,283%	8,92%	possibly correct	true	File7184 Spectrum198 scans: 2405	ADKADKAAASGPASASAPAA	K	E	99,7 %	51,6	51,0	23,6	2			576623720	1 726,849332	1 727,855946	3	0,0006621	0,3832	637000	280368	15	34	true
170106 2015-03-01 04 sans dig	Uncategorized Sample	1	QE003777TA (F003988)	Integral membrane protein 2C OS=Mus musculus (Mouse) GN=Itm2c PE=1 SV=2	sp|Q91VK4|ITM2C_MOUSE,tr|A0A087WRM2|A0A087WRM2_MOUSE,tr|Q3U0F3|Q3U0F3_MOUSE	BerMus_DCpUN_SJ_20151202.fasta	30 482,7	100,0 %	12	12	33	0,283%	8,92%	possibly correct	true	File7184 Spectrum205 scans: 2412	ADKADKAAASGPASASAPAA	K	E	99,7 %	55,7	51,0	38,0	2			576623720	1 726,849332	1 727,855946	3	0,0006621	0,3832	639000	419278	15	34	true
170106 2015-03-01 04 sans dig	Uncategorized Sample	1	QE003777TA (F003988)	Integral membrane protein 2C OS=Mus musculus (Mouse) GN=Itm2c PE=1 SV=2	sp|Q91VK4|ITM2C_MOUSE,tr|A0A087WRM2|A0A087WRM2_MOUSE,tr|Q3U0F3|Q3U0F3_MOUSE	BerMus_DCpUN_SJ_20151202.fasta	30 482,7	100,0 %	12	12	33	0,283%	8,92%	possibly correct	true	File7184 Spectrum226 scans: 2437	ADKADKAAASGPASASAPAAE	K	I	99,3 %	19,8	51,3	11,5	2			619637700	1 855,891272	1 856,898546	3	0,000002058	0,001108	645000	122315	15	35	true
170106 2015-03-01 04 sans dig	Uncategorized Sample	1	QE003777TA (F003988)	Integral membrane protein 2C OS=Mus musculus (Mouse) GN=Itm2c PE=1 SV=2	sp|Q91VK4|ITM2C_MOUSE,tr|A0A087WRM2|A0A087WRM2_MOUSE,tr|Q3U0F3|Q3U0F3_MOUSE	BerMus_DCpUN_SJ_20151202.fasta	30 482,7	100,0 %	12	12	33	0,283%	8,92%	possibly correct	true	File7184 Spectrum325 scans: 2546	GIKADKADKAAASGPASASAPA	A	A	99,7 %	25,9	51,6	19,1	2			652344970	1 954,013082	1 955,019446	3	0,0009121	0,4665	668000	439245	12	33	true
170106 2015-03-01 04 sans dig	Uncategorized Sample	1	QE003777TA (F003988)	Integral membrane protein 2C OS=Mus musculus (Mouse) GN=Itm2c PE=1 SV=2	sp|Q91VK4|ITM2C_MOUSE,tr|A0A087WRM2|A0A087WRM2_MOUSE,tr|Q3U0F3|Q3U0F3_MOUSE	BerMus_DCpUN_SJ_20151202.fasta	30 482,7	100,0 %	12	12	33	0,283%	8,92%	possibly correct	true	File7184 Spectrum318 scans: 2539	GIKADKADKAAASGPASASAPA	A	A	99,7 %	33,2	51,6	20,0	2			652344970	1 954,013082	1 955,019446	3	0,0009121	0,4665	666000	553217	12	33	true
170106 2015-03-01 04 sans dig	Uncategorized Sample	1	QE003777TA (F003988)	Integral membrane protein 2C OS=Mus musculus (Mouse) GN=Itm2c PE=1 SV=2	sp|Q91VK4|ITM2C_MOUSE,tr|A0A087WRM2|A0A087WRM2_MOUSE,tr|Q3U0F3|Q3U0F3_MOUSE	BerMus_DCpUN_SJ_20151202.fasta	30 482,7	100,0 %	12	12	33	0,283%	8,92%	possibly correct	true	File7184 Spectrum321 scans: 2542	GIKADKADKAAASGPASASAPA	A	A	99,7 %	40,3	51,6	24,8	2			652344970	1 954,013082	1 955,019446	3	0,0009121	0,4665	667000	422443	12	33	true
170106 2015-03-01 04 sans dig	Uncategorized Sample	1	QE003777TA (F003988)	Integral membrane protein 2C OS=Mus musculus (Mouse) GN=Itm2c PE=1 SV=2	sp|Q91VK4|ITM2C_MOUSE,tr|A0A087WRM2|A0A087WRM2_MOUSE,tr|Q3U0F3|Q3U0F3_MOUSE	BerMus_DCpUN_SJ_20151202.fasta	30 482,7	100,0 %	12	12	33	0,283%	8,92%	possibly correct	true	File7184 Spectrum41 scans: 2227	KADKAAASGPASASAPA	D	A	99,7 %	22,1	51,0	11,2	2			490923370	1 469,748282	1 470,754746	3	0,0008121	0,5521	596000	121572	17	33	true
170106 2015-03-01 04 sans dig	Uncategorized Sample	1	QE003777TA (F003988)	Integral membrane protein 2C OS=Mus musculus (Mouse) GN=Itm2c PE=1 SV=2	sp|Q91VK4|ITM2C_MOUSE,tr|A0A087WRM2|A0A087WRM2_MOUSE,tr|Q3U0F3|Q3U0F3_MOUSE	BerMus_DCpUN_SJ_20151202.fasta	30 482,7	100,0 %	12	12	33	0,283%	8,92%	possibly correct	true	File7184 Spectrum48 scans: 2235	KADKAAASGPASASAPA	D	A	99,7 %	23,6	50,7	9,97	2			490922850	1 469,746722	1 470,754746	3	-0,0007479	-0,5085	598000	144829	17	33	true
170106 2015-03-01 04 sans dig	Uncategorized Sample	1	QE003777TA (F003988)	Integral membrane protein 2C OS=Mus musculus (Mouse) GN=Itm2c PE=1 SV=2	sp|Q91VK4|ITM2C_MOUSE,tr|A0A087WRM2|A0A087WRM2_MOUSE,tr|Q3U0F3|Q3U0F3_MOUSE	BerMus_DCpUN_SJ_20151202.fasta	30 482,7	100,0 %	12	12	33	0,283%	8,92%	possibly correct	true	File7184 Spectrum47 scans: 2234	KADKAAASGPASASAPA	D	A	99,7 %	22,9	50,7	17,7	2			490922850	1 469,746722	1 470,754746	3	-0,0007479	-0,5085	598000	115337	17	33	true
170106 2015-03-01 04 sans dig	Uncategorized Sample	1	QE003777TA (F003988)	Integral membrane protein 2C OS=Mus musculus (Mouse) GN=Itm2c PE=1 SV=2	sp|Q91VK4|ITM2C_MOUSE,tr|A0A087WRM2|A0A087WRM2_MOUSE,tr|Q3U0F3|Q3U0F3_MOUSE	BerMus_DCpUN_SJ_20151202.fasta	30 482,7	100,0 %	12	12	33	0,283%	8,92%	possibly correct	true	File7184 Spectrum117 scans: 2313	KADKAAASGPASASAPAA	D	E	99,7 %	24,2	51,0	16,1	2			514602170	1 540,784682	1 541,791846	3	0,0001121	0,07268	616000	146130	17	34	true
170106 2015-03-01 04 sans dig	Uncategorized Sample	1	QE003777TA (F003988)	Integral membrane protein 2C OS=Mus musculus (Mouse) GN=Itm2c PE=1 SV=2	sp|Q91VK4|ITM2C_MOUSE,tr|A0A087WRM2|A0A087WRM2_MOUSE,tr|Q3U0F3|Q3U0F3_MOUSE	BerMus_DCpUN_SJ_20151202.fasta	30 482,7	100,0 %	12	12	33	0,283%	8,92%	possibly correct	true	File7184 Spectrum107 scans: 2302	KADKAAASGPASASAPAA	D	E	99,7 %	29,5	51,0	23,5	2			514602230	1 540,784862	1 541,791846	3	0,0002921	0,1894	613000	356318	17	34	true
170106 2015-03-01 04 sans dig	Uncategorized Sample	1	QE003777TA (F003988)	Integral membrane protein 2C OS=Mus musculus (Mouse) GN=Itm2c PE=1 SV=2	sp|Q91VK4|ITM2C_MOUSE,tr|A0A087WRM2|A0A087WRM2_MOUSE,tr|Q3U0F3|Q3U0F3_MOUSE	BerMus_DCpUN_SJ_20151202.fasta	30 482,7	100,0 %	12	12	33	0,283%	8,92%	possibly correct	true	File7184 Spectrum108 scans: 2303	KADKAAASGPASASAPAA	D	E	99,7 %	29,7	51,0	25,9	2			514602230	1 540,784862	1 541,791846	3	0,0002921	0,1894	614000	256668	17	34	true
170106 2015-03-01 04 sans dig	Uncategorized Sample	1	QE003777TA (F003988)	Integral membrane protein 2C OS=Mus musculus (Mouse) GN=Itm2c PE=1 SV=2	sp|Q91VK4|ITM2C_MOUSE,tr|A0A087WRM2|A0A087WRM2_MOUSE,tr|Q3U0F3|Q3U0F3_MOUSE	BerMus_DCpUN_SJ_20151202.fasta	30 482,7	100,0 %	12	12	33	0,283%	8,92%	possibly correct	true	File7184 Spectrum111 scans: 2306	KADKAAASGPASASAPAA	D	E	99,7 %	30,8	51,0	26,0	2			514602230	1 540,784862	1 541,791846	3	0,0002921	0,1894	614000	364298	17	34	true
170106 2015-03-01 04 sans dig	Uncategorized Sample	1	QE003777TA (F003988)	Integral membrane protein 2C OS=Mus musculus (Mouse) GN=Itm2c PE=1 SV=2	sp|Q91VK4|ITM2C_MOUSE,tr|A0A087WRM2|A0A087WRM2_MOUSE,tr|Q3U0F3|Q3U0F3_MOUSE	BerMus_DCpUN_SJ_20151202.fasta	30 482,7	100,0 %	12	12	33	0,283%	8,92%	possibly correct	true	File7184 Spectrum83 scans: 2274	KADKADKAAASGPASASAP	I	A	99,7 %	25,4	51,3	24,9	2			571964230	1 712,870862	1 713,876746	3	0,001392	0,8122	607000	106314	14	32	true
170106 2015-03-01 04 sans dig	Uncategorized Sample	1	QE003777TA (F003988)	Integral membrane protein 2C OS=Mus musculus (Mouse) GN=Itm2c PE=1 SV=2	sp|Q91VK4|ITM2C_MOUSE,tr|A0A087WRM2|A0A087WRM2_MOUSE,tr|Q3U0F3|Q3U0F3_MOUSE	BerMus_DCpUN_SJ_20151202.fasta	30 482,7	100,0 %	12	12	33	0,283%	8,92%	possibly correct	true	File7184 Spectrum72 scans: 2262	KADKADKAAASGPASASAPA	I	A	99,7 %	34,7	51,5	23,4	2			595642580	1 783,905912	1 784,913846	3	-0,0006579	-0,3686	604000	194871	14	33	true
170106 2015-03-01 04 sans dig	Uncategorized Sample	1	QE003777TA (F003988)	Integral membrane protein 2C OS=Mus musculus (Mouse) GN=Itm2c PE=1 SV=2	sp|Q91VK4|ITM2C_MOUSE,tr|A0A087WRM2|A0A087WRM2_MOUSE,tr|Q3U0F3|Q3U0F3_MOUSE	BerMus_DCpUN_SJ_20151202.fasta	30 482,7	100,0 %	12	12	33	0,283%	8,92%	possibly correct	true	File7184 Spectrum71 scans: 2261	KADKADKAAASGPASASAPA	I	A	99,7 %	34,8	51,5	29,0	2			595642580	1 783,905912	1 784,913846	3	-0,0006579	-0,3686	604000	240638	14	33	true
170106 2015-03-01 04 sans dig	Uncategorized Sample	1	QE003777TA (F003988)	Integral membrane protein 2C OS=Mus musculus (Mouse) GN=Itm2c PE=1 SV=2	sp|Q91VK4|ITM2C_MOUSE,tr|A0A087WRM2|A0A087WRM2_MOUSE,tr|Q3U0F3|Q3U0F3_MOUSE	BerMus_DCpUN_SJ_20151202.fasta	30 482,7	100,0 %	12	12	33	0,283%	8,92%	possibly correct	true	File7184 Spectrum63 scans: 2252	KADKADKAAASGPASASAPA	I	A	99,7 %	36,5	51,5	22,9	2			595642640	1 783,906092	1 784,913846	3	-0,0004779	-0,2678	602000	244216	14	33	true
170106 2015-03-01 04 sans dig	Uncategorized Sample	1	QE003777TA (F003988)	Integral membrane protein 2C OS=Mus musculus (Mouse) GN=Itm2c PE=1 SV=2	sp|Q91VK4|ITM2C_MOUSE,tr|A0A087WRM2|A0A087WRM2_MOUSE,tr|Q3U0F3|Q3U0F3_MOUSE	BerMus_DCpUN_SJ_20151202.fasta	30 482,7	100,0 %	12	12	33	0,283%	8,92%	possibly correct	true	File7184 Spectrum122 scans: 2318	KADKADKAAASGPASASAPAA	I	E	99,7 %	36,0	51,5	32,8	2			619321660	1 854,943152	1 855,950946	3	-0,0005179	-0,2791	617000	240008	14	34	true
170106 2015-03-01 04 sans dig	Uncategorized Sample	1	QE003777TA (F003988)	Integral membrane protein 2C OS=Mus musculus (Mouse) GN=Itm2c PE=1 SV=2	sp|Q91VK4|ITM2C_MOUSE,tr|A0A087WRM2|A0A087WRM2_MOUSE,tr|Q3U0F3|Q3U0F3_MOUSE	BerMus_DCpUN_SJ_20151202.fasta	30 482,7	100,0 %	12	12	33	0,283%	8,92%	possibly correct	true	File7184 Spectrum118 scans: 2314	KADKADKAAASGPASASAPAA	I	E	99,7 %	37,2	51,5	31,2	2			619321660	1 854,943152	1 855,950946	3	-0,0005179	-0,2791	616000	202785	14	34	true
170106 2015-03-01 04 sans dig	Uncategorized Sample	1	QE003777TA (F003988)	Brain acid soluble protein 1 OS=Mus musculus (Mouse) GN=Basp1 PE=1 SV=3	sp|Q91XV3|BASP1_MOUSE	BerMus_DCpUN_SJ_20151202.fasta	22 086,6	100,0 %	1	1	1	0,00859%	7,08%	possibly correct	true	File7184 Spectrum889 scans: 3167	AEPQAEAPAAAASSEQ	A	S	96,4 %	20,5	48,8	4,80	2			764348750	1 526,682948	1 527,692146	2	-0,001922	-1258	799000	2858370	205	220	true
170106 2015-03-01 04 sans dig	Uncategorized Sample	1	QE003777TA (F003988)	Band 3 anion transport protein OS=Mus musculus (Mouse) GN=Slc4a1 PE=1 SV=1	sp|P04919|B3AT_MOUSE,tr|Q3TAJ4|Q3TAJ4_MOUSE,tr|Q3TNH7|Q3TNH7_MOUSE,tr|Q3TNL6|Q3TNL6_MOUSE,tr|Q3TZ12|Q3TZ12_MOUSE,tr|Q3TZ29|Q3TZ29_MOUSE,tr|Q3TZG9|Q3TZG9_MOUSE,tr|Q3TZJ1|Q3TZJ1_MOUSE,tr|Q3U065|Q3U065_MOUSE,tr|Q53ZN9|Q53ZN9_MOUSE	BerMus_DCpUN_SJ_20151202.fasta	103 140,2	100,0 %	3	4	6	0,0515%	1,61%	possibly correct	true	File7184 Spectrum1009 scans: 3299	KPKPQGPVPNTAL	M	F	99,7 %	30,1	47,8	19,0	2			673892460	1 345,770368	1 346,779346	2	-0,001702	-1264	827000	14328300	578	590	true
170106 2015-03-01 04 sans dig	Uncategorized Sample	1	QE003777TA (F003988)	Band 3 anion transport protein OS=Mus musculus (Mouse) GN=Slc4a1 PE=1 SV=1	sp|P04919|B3AT_MOUSE,tr|Q3TAJ4|Q3TAJ4_MOUSE,tr|Q3TNH7|Q3TNH7_MOUSE,tr|Q3TNL6|Q3TNL6_MOUSE,tr|Q3TZ12|Q3TZ12_MOUSE,tr|Q3TZ29|Q3TZ29_MOUSE,tr|Q3TZG9|Q3TZG9_MOUSE,tr|Q3TZJ1|Q3TZJ1_MOUSE,tr|Q3U065|Q3U065_MOUSE,tr|Q53ZN9|Q53ZN9_MOUSE	BerMus_DCpUN_SJ_20151202.fasta	103 140,2	100,0 %	3	4	6	0,0515%	1,61%	possibly correct	true	File7184 Spectrum2326 scans: 4752	KPKPQGPVPNTALF	M	S	99,7 %	26,7	48,1	26,5	2			747425230	1 492,835908	1 493,847746	2	-0,004562	-3054	1 121,00	3760150	578	591	true
170106 2015-03-01 04 sans dig	Uncategorized Sample	1	QE003777TA (F003988)	Band 3 anion transport protein OS=Mus musculus (Mouse) GN=Slc4a1 PE=1 SV=1	sp|P04919|B3AT_MOUSE,tr|Q3TAJ4|Q3TAJ4_MOUSE,tr|Q3TNH7|Q3TNH7_MOUSE,tr|Q3TNL6|Q3TNL6_MOUSE,tr|Q3TZ12|Q3TZ12_MOUSE,tr|Q3TZ29|Q3TZ29_MOUSE,tr|Q3TZG9|Q3TZG9_MOUSE,tr|Q3TZJ1|Q3TZJ1_MOUSE,tr|Q3U065|Q3U065_MOUSE,tr|Q53ZN9|Q53ZN9_MOUSE	BerMus_DCpUN_SJ_20151202.fasta	103 140,2	100,0 %	3	4	6	0,0515%	1,61%	possibly correct	true	File7184 Spectrum2167 scans: 4576	KPKPQGPVPNTALFS	M	L	99,7 %	20,0	49,1	20,0	2			790942930	1 579,871308	1 580,879746	2	-0,001162	-0,7350	1 086,00	8039730	578	592	true
170106 2015-03-01 04 sans dig	Uncategorized Sample	1	QE003777TA (F003988)	Band 3 anion transport protein OS=Mus musculus (Mouse) GN=Slc4a1 PE=1 SV=1	sp|P04919|B3AT_MOUSE,tr|Q3TAJ4|Q3TAJ4_MOUSE,tr|Q3TNH7|Q3TNH7_MOUSE,tr|Q3TNL6|Q3TNL6_MOUSE,tr|Q3TZ12|Q3TZ12_MOUSE,tr|Q3TZ29|Q3TZ29_MOUSE,tr|Q3TZG9|Q3TZG9_MOUSE,tr|Q3TZJ1|Q3TZJ1_MOUSE,tr|Q3U065|Q3U065_MOUSE,tr|Q53ZN9|Q53ZN9_MOUSE	BerMus_DCpUN_SJ_20151202.fasta	103 140,2	100,0 %	3	4	6	0,0515%	1,61%	possibly correct	true	File7184 Spectrum2166 scans: 4575	KPKPQGPVPNTALFS	M	L	99,7 %	21,3	49,2	15,6	2			527631350	1 579,872222	1 580,879746	3	-0,0002479	-0,1568	1 086,00	14773700	578	592	true
170106 2015-03-01 04 sans dig	Uncategorized Sample	1	QE003777TA (F003988)	Band 3 anion transport protein OS=Mus musculus (Mouse) GN=Slc4a1 PE=1 SV=1	sp|P04919|B3AT_MOUSE,tr|Q3TAJ4|Q3TAJ4_MOUSE,tr|Q3TNH7|Q3TNH7_MOUSE,tr|Q3TNL6|Q3TNL6_MOUSE,tr|Q3TZ12|Q3TZ12_MOUSE,tr|Q3TZ29|Q3TZ29_MOUSE,tr|Q3TZG9|Q3TZG9_MOUSE,tr|Q3TZJ1|Q3TZJ1_MOUSE,tr|Q3U065|Q3U065_MOUSE,tr|Q53ZN9|Q53ZN9_MOUSE	BerMus_DCpUN_SJ_20151202.fasta	103 140,2	100,0 %	3	4	6	0,0515%	1,61%	possibly correct	true	File7184 Spectrum2154 scans: 4562	KPKPQGPVPNTALFS	M	L	99,7 %	21,3	48,7	20,6	2			527631710	1 579,873302	1 580,879746	3	0,0008321	0,5263	1 083,00	8717630	578	592	true
170106 2015-03-01 04 sans dig	Uncategorized Sample	1	QE003777TA (F003988)	Band 3 anion transport protein OS=Mus musculus (Mouse) GN=Slc4a1 PE=1 SV=1	sp|P04919|B3AT_MOUSE,tr|Q3TAJ4|Q3TAJ4_MOUSE,tr|Q3TNH7|Q3TNH7_MOUSE,tr|Q3TNL6|Q3TNL6_MOUSE,tr|Q3TZ12|Q3TZ12_MOUSE,tr|Q3TZ29|Q3TZ29_MOUSE,tr|Q3TZG9|Q3TZG9_MOUSE,tr|Q3TZJ1|Q3TZJ1_MOUSE,tr|Q3U065|Q3U065_MOUSE,tr|Q53ZN9|Q53ZN9_MOUSE	BerMus_DCpUN_SJ_20151202.fasta	103 140,2	100,0 %	3	4	6	0,0515%	1,61%	possibly correct	true	File7184 Spectrum2165 scans: 4574	KPKPQGPVPNTALFS	M	L	99,7 %	28,3	49,1	28,3	2			790942930	1 579,871308	1 580,879746	2	-0,001162	-0,7350	1 085,00	7847430	578	592	true
170106 2015-03-01 04 sans dig	Uncategorized Sample	1	QE003777TA (F003988)	Acid ceramidase OS=Mus musculus (Mouse) GN=Asah1 PE=1 SV=1	sp|Q9WV54|ASAH1_MOUSE,tr|D3Z015|D3Z015_MOUSE,tr|Q3U646|Q3U646_MOUSE,tr|Q3U8A7|Q3U8A7_MOUSE,tr|Q78P93|Q78P93_MOUSE	BerMus_DCpUN_SJ_20151202.fasta	44 670,9	99,1 %	1	1	3	0,0258%	3,55%	possibly correct	true	File7184 Spectrum2502 scans: 4949	GPTYRGPVPWHTIN	S	L	99,0 %	20,5	51,1	14,3	2			797912230	1 593,809908	1 594,812646	2	0,004538	2846	1 160,00	8694880	39	52	true
170106 2015-03-01 04 sans dig	Uncategorized Sample	1	QE003777TA (F003988)	Acid ceramidase OS=Mus musculus (Mouse) GN=Asah1 PE=1 SV=1	sp|Q9WV54|ASAH1_MOUSE,tr|D3Z015|D3Z015_MOUSE,tr|Q3U646|Q3U646_MOUSE,tr|Q3U8A7|Q3U8A7_MOUSE,tr|Q78P93|Q78P93_MOUSE	BerMus_DCpUN_SJ_20151202.fasta	44 670,9	99,1 %	1	1	3	0,0258%	3,55%	possibly correct	true	File7184 Spectrum2501 scans: 4948	GPTYRGPVPWHTIN	S	L	99,7 %	23,8	51,1	23,8	2			797912230	1 593,809908	1 594,812646	2	0,004538	2846	1 160,00	12766700	39	52	true
170106 2015-03-01 04 sans dig	Uncategorized Sample	1	QE003777TA (F003988)	Acid ceramidase OS=Mus musculus (Mouse) GN=Asah1 PE=1 SV=1	sp|Q9WV54|ASAH1_MOUSE,tr|D3Z015|D3Z015_MOUSE,tr|Q3U646|Q3U646_MOUSE,tr|Q3U8A7|Q3U8A7_MOUSE,tr|Q78P93|Q78P93_MOUSE	BerMus_DCpUN_SJ_20151202.fasta	44 670,9	99,1 %	1	1	3	0,0258%	3,55%	possibly correct	true	File7184 Spectrum2500 scans: 4947	GPTYRGPVPWHTIN	S	L	99,7 %	29,6	51,1	29,6	2			797912230	1 593,809908	1 594,812646	2	0,004538	2846	1 160,00	12688900	39	52	true
170106 2015-03-01 04 sans dig	Uncategorized Sample	1	QE003777TA (F003988)	Hematological and neurological expressed 1 protein OS=Mus musculus (Mouse) GN=Hn1 PE=1 SV=3	sp|P97825|HN1_MOUSE	BerMus_DCpUN_SJ_20151202.fasta	16 080,6	100,0 %	2	2	6	0,0515%	12,3%	possibly correct	true	File7184 Spectrum2468 scans: 4912	EKPVPAAPVPSPVAPAP	E	V	99,0 %	28,9	48,7	7,95	2			812456480	1 622,898408	1 623,910646	2	-0,004962	-3056	1 153,00	3195630	121	137	true
170106 2015-03-01 04 sans dig	Uncategorized Sample	1	QE003777TA (F003988)	Hematological and neurological expressed 1 protein OS=Mus musculus (Mouse) GN=Hn1 PE=1 SV=3	sp|P97825|HN1_MOUSE	BerMus_DCpUN_SJ_20151202.fasta	16 080,6	100,0 %	2	2	6	0,0515%	12,3%	possibly correct	true	File7184 Spectrum2472 scans: 4916	EKPVPAAPVPSPVAPAP	E	V	99,7 %	28,8	48,7	18,5	2			812456480	1 622,898408	1 623,910646	2	-0,004962	-3056	1 154,00	3967850	121	137	true
170106 2015-03-01 04 sans dig	Uncategorized Sample	1	QE003777TA (F003988)	Hematological and neurological expressed 1 protein OS=Mus musculus (Mouse) GN=Hn1 PE=1 SV=3	sp|P97825|HN1_MOUSE	BerMus_DCpUN_SJ_20151202.fasta	16 080,6	100,0 %	2	2	6	0,0515%	12,3%	possibly correct	true	File7184 Spectrum2479 scans: 4924	EKPVPAAPVPSPVAPAP	E	V	99,7 %	28,5	48,3	20,7	2			812459410	1 622,904268	1 623,910646	2	0,0008981	0,5530	1 155,00	2638640	121	137	true
170106 2015-03-01 04 sans dig	Uncategorized Sample	1	QE003777TA (F003988)	Hematological and neurological expressed 1 protein OS=Mus musculus (Mouse) GN=Hn1 PE=1 SV=3	sp|P97825|HN1_MOUSE	BerMus_DCpUN_SJ_20151202.fasta	16 080,6	100,0 %	2	2	6	0,0515%	12,3%	possibly correct	true	File7184 Spectrum3092 scans: 5623	EKPVPAAPVPSPVAPAPVP	E	S	98,2 %	20,3	48,0	10,4	2			910518920	1 819,023288	1 820,031846	2	-0,001282	-0,7044	1 305,00	1411810	121	139	true
170106 2015-03-01 04 sans dig	Uncategorized Sample	1	QE003777TA (F003988)	Hematological and neurological expressed 1 protein OS=Mus musculus (Mouse) GN=Hn1 PE=1 SV=3	sp|P97825|HN1_MOUSE	BerMus_DCpUN_SJ_20151202.fasta	16 080,6	100,0 %	2	2	6	0,0515%	12,3%	possibly correct	true	File7184 Spectrum3084 scans: 5614	EKPVPAAPVPSPVAPAPVP	E	S	99,7 %	28,3	47,8	22,2	2			910520630	1 819,026708	1 820,031846	2	0,002138	1175	1 303,00	1563330	121	139	true
170106 2015-03-01 04 sans dig	Uncategorized Sample	1	QE003777TA (F003988)	Hematological and neurological expressed 1 protein OS=Mus musculus (Mouse) GN=Hn1 PE=1 SV=3	sp|P97825|HN1_MOUSE	BerMus_DCpUN_SJ_20151202.fasta	16 080,6	100,0 %	2	2	6	0,0515%	12,3%	possibly correct	true	File7184 Spectrum3088 scans: 5619	EKPVPAAPVPSPVAPAPVP	E	S	99,7 %	40,2	48,0	31,3	2			910518920	1 819,023288	1 820,031846	2	-0,001282	-0,7044	1 304,00	1863480	121	139	true
170106 2015-03-01 04 sans dig	Uncategorized Sample	1	QE003777TA (F003988)	Phosphatidylinositol 4-kinase type 2-alpha OS=Mus musculus (Mouse) GN=Pi4k2a PE=1 SV=1	sp|Q2TBE6|P4K2A_MOUSE	BerMus_DCpUN_SJ_20151202.fasta	54 257,9	100,0 %	2	2	5	0,0429%	5,64%	possibly correct	true	File7184 Spectrum1994 scans: 4382	AQPPEYTFPSGSGAH	R	F	99,7 %	60,6	48,7	56,3	2			773353150	1 544,691748	1 545,696946	2	0,002078	1344	1 046,00	2334080	13	27	true
170106 2015-03-01 04 sans dig	Uncategorized Sample	1	QE003777TA (F003988)	Phosphatidylinositol 4-kinase type 2-alpha OS=Mus musculus (Mouse) GN=Pi4k2a PE=1 SV=1	sp|Q2TBE6|P4K2A_MOUSE	BerMus_DCpUN_SJ_20151202.fasta	54 257,9	100,0 %	2	2	5	0,0429%	5,64%	possibly correct	true	File7184 Spectrum1973 scans: 4359	AQPPEYTFPSGSGAH	R	F	99,7 %	65,7	48,6	58,7	2			773352360	1 544,690168	1 545,696946	2	0,0004981	0,3222	1 041,00	2953590	13	27	true
170106 2015-03-01 04 sans dig	Uncategorized Sample	1	QE003777TA (F003988)	Phosphatidylinositol 4-kinase type 2-alpha OS=Mus musculus (Mouse) GN=Pi4k2a PE=1 SV=1	sp|Q2TBE6|P4K2A_MOUSE	BerMus_DCpUN_SJ_20151202.fasta	54 257,9	100,0 %	2	2	5	0,0429%	5,64%	possibly correct	true	File7184 Spectrum1971 scans: 4357	AQPPEYTFPSGSGAH	R	F	99,7 %	68,2	48,6	61,3	2			773352360	1 544,690168	1 545,696946	2	0,0004981	0,3222	1 041,00	2852230	13	27	true
170106 2015-03-01 04 sans dig	Uncategorized Sample	1	QE003777TA (F003988)	Phosphatidylinositol 4-kinase type 2-alpha OS=Mus musculus (Mouse) GN=Pi4k2a PE=1 SV=1	sp|Q2TBE6|P4K2A_MOUSE	BerMus_DCpUN_SJ_20151202.fasta	54 257,9	100,0 %	2	2	5	0,0429%	5,64%	possibly correct	true	File7184 Spectrum3321 scans: 5878	mDETSPLVSPER	-	A	99,7 %	35,5	49,0	35,5	2		n-term: Acetyl (+42,01)	701830020	1 401,645488	1 402,652013	2	0,0007513	0,5357	1 359,00	683448	1	12	true
170106 2015-03-01 04 sans dig	Uncategorized Sample	1	QE003777TA (F003988)	Phosphatidylinositol 4-kinase type 2-alpha OS=Mus musculus (Mouse) GN=Pi4k2a PE=1 SV=1	sp|Q2TBE6|P4K2A_MOUSE	BerMus_DCpUN_SJ_20151202.fasta	54 257,9	100,0 %	2	2	5	0,0429%	5,64%	possibly correct	true	File7184 Spectrum3309 scans: 5865	mDETSPLVSPER	-	A	99,7 %	57,4	49,4	54,5	2		n-term: Acetyl (+42,01)	701829160	1 401,643768	1 402,652013	2	-0,0009687	-0,6906	1 356,00	967891	1	12	true
170106 2015-03-01 04 sans dig	Uncategorized Sample	1	QE003777TA (F003988)	H-2 class II histocompatibility antigen, A beta chain OS=Mus musculus (Mouse) GN=H2-Ab1 PE=1 SV=1	sp|P14483|HB2A_MOUSE,tr|O19455|O19455_MOUSE,tr|Q3TD53|Q3TD53_MOUSE,tr|Q7YQ01|Q7YQ01_MOUSE,tr|Q7YQ02|Q7YQ02_MOUSE,tr|Q8BPA0|Q8BPA0_MOUSE,tr|Q9TP17|Q9TP17_MOUSE	BerMus_DCpUN_SJ_20151202.fasta	30 127,8	100,0 %	14	18	73	0,627%	14,0%	possibly correct	true	File7184 Spectrum438 scans: 2671	CRHNYEGPETHTSLR	V	R	99,7 %	47,4	49,4	47,4	2			450711460	1 798,816736	1 799,824246	4	-0,0002339	-0,1300	693000	491038	106	120	true
170106 2015-03-01 04 sans dig	Uncategorized Sample	1	QE003777TA (F003988)	H-2 class II histocompatibility antigen, A beta chain OS=Mus musculus (Mouse) GN=H2-Ab1 PE=1 SV=1	sp|P14483|HB2A_MOUSE,tr|O19455|O19455_MOUSE,tr|Q3TD53|Q3TD53_MOUSE,tr|Q7YQ01|Q7YQ01_MOUSE,tr|Q7YQ02|Q7YQ02_MOUSE,tr|Q8BPA0|Q8BPA0_MOUSE,tr|Q9TP17|Q9TP17_MOUSE	BerMus_DCpUN_SJ_20151202.fasta	30 127,8	100,0 %	14	18	73	0,627%	14,0%	possibly correct	true	File7184 Spectrum418 scans: 2649	CRHNYEGPETHTSLR	V	R	99,7 %	51,9	49,4	51,9	2			450711400	1 798,816496	1 799,824246	4	-0,0004739	-0,2633	689000	303990	106	120	true
170106 2015-03-01 04 sans dig	Uncategorized Sample	1	QE003777TA (F003988)	H-2 class II histocompatibility antigen, A beta chain OS=Mus musculus (Mouse) GN=H2-Ab1 PE=1 SV=1	sp|P14483|HB2A_MOUSE,tr|O19455|O19455_MOUSE,tr|Q3TD53|Q3TD53_MOUSE,tr|Q7YQ01|Q7YQ01_MOUSE,tr|Q7YQ02|Q7YQ02_MOUSE,tr|Q8BPA0|Q8BPA0_MOUSE,tr|Q9TP17|Q9TP17_MOUSE	BerMus_DCpUN_SJ_20151202.fasta	30 127,8	100,0 %	14	18	73	0,627%	14,0%	possibly correct	true	File7184 Spectrum441 scans: 2674	CRHNYEGPETHTSLR	V	R	99,7 %	61,0	49,4	57,5	2			450711460	1 798,816736	1 799,824246	4	-0,0002339	-0,1300	694000	434081	106	120	true
170106 2015-03-01 04 sans dig	Uncategorized Sample	1	QE003777TA (F003988)	H-2 class II histocompatibility antigen, A beta chain OS=Mus musculus (Mouse) GN=H2-Ab1 PE=1 SV=1	sp|P14483|HB2A_MOUSE,tr|O19455|O19455_MOUSE,tr|Q3TD53|Q3TD53_MOUSE,tr|Q7YQ01|Q7YQ01_MOUSE,tr|Q7YQ02|Q7YQ02_MOUSE,tr|Q8BPA0|Q8BPA0_MOUSE,tr|Q9TP17|Q9TP17_MOUSE	BerMus_DCpUN_SJ_20151202.fasta	30 127,8	100,0 %	14	18	73	0,627%	14,0%	possibly correct	true	File7184 Spectrum427 scans: 2659	CRHNYEGPETHTSLR	V	R	99,7 %	62,4	49,4	60,5	2			450711330	1 798,816216	1 799,824246	4	-0,0007539	-0,4189	691000	442289	106	120	true
170106 2015-03-01 04 sans dig	Uncategorized Sample	1	QE003777TA (F003988)	H-2 class II histocompatibility antigen, A beta chain OS=Mus musculus (Mouse) GN=H2-Ab1 PE=1 SV=1	sp|P14483|HB2A_MOUSE,tr|O19455|O19455_MOUSE,tr|Q3TD53|Q3TD53_MOUSE,tr|Q7YQ01|Q7YQ01_MOUSE,tr|Q7YQ02|Q7YQ02_MOUSE,tr|Q8BPA0|Q8BPA0_MOUSE,tr|Q9TP17|Q9TP17_MOUSE	BerMus_DCpUN_SJ_20151202.fasta	30 127,8	100,0 %	14	18	73	0,627%	14,0%	possibly correct	true	File7184 Spectrum337 scans: 2560	GPETHTSLR	E	R	99,7 %	27,4	49,4	21,5	2			499256990	996499428	997506246	2	0,0004581	0,4592	671000	88 056,1	112	120	true
170106 2015-03-01 04 sans dig	Uncategorized Sample	1	QE003777TA (F003988)	H-2 class II histocompatibility antigen, A beta chain OS=Mus musculus (Mouse) GN=H2-Ab1 PE=1 SV=1	sp|P14483|HB2A_MOUSE,tr|O19455|O19455_MOUSE,tr|Q3TD53|Q3TD53_MOUSE,tr|Q7YQ01|Q7YQ01_MOUSE,tr|Q7YQ02|Q7YQ02_MOUSE,tr|Q8BPA0|Q8BPA0_MOUSE,tr|Q9TP17|Q9TP17_MOUSE	BerMus_DCpUN_SJ_20151202.fasta	30 127,8	100,0 %	14	18	73	0,627%	14,0%	possibly correct	true	File7184 Spectrum3500 scans: 6075	GRPDAEYWNSQPEILE	L	R	96,6 %	23,9	49,8	0,000	2			952443360	1 902,872168	1 903,882246	2	-0,002802	-1472	1 400,00	6834080	81	96	true
170106 2015-03-01 04 sans dig	Uncategorized Sample	1	QE003777TA (F003988)	H-2 class II histocompatibility antigen, A beta chain OS=Mus musculus (Mouse) GN=H2-Ab1 PE=1 SV=1	sp|P14483|HB2A_MOUSE,tr|O19455|O19455_MOUSE,tr|Q3TD53|Q3TD53_MOUSE,tr|Q7YQ01|Q7YQ01_MOUSE,tr|Q7YQ02|Q7YQ02_MOUSE,tr|Q8BPA0|Q8BPA0_MOUSE,tr|Q9TP17|Q9TP17_MOUSE	BerMus_DCpUN_SJ_20151202.fasta	30 127,8	100,0 %	14	18	73	0,627%	14,0%	correct	true	File7184 Spectrum3499 scans: 6074	GRPDAEYWNSQPEILE	L	R	99,2 %	30,1	49,8	0,000	2			952443360	1 902,872168	1 903,882246	2	-0,002802	-1472	1 400,00	6171210	81	96	true
170106 2015-03-01 04 sans dig	Uncategorized Sample	1	QE003777TA (F003988)	H-2 class II histocompatibility antigen, A beta chain OS=Mus musculus (Mouse) GN=H2-Ab1 PE=1 SV=1	sp|P14483|HB2A_MOUSE,tr|O19455|O19455_MOUSE,tr|Q3TD53|Q3TD53_MOUSE,tr|Q7YQ01|Q7YQ01_MOUSE,tr|Q7YQ02|Q7YQ02_MOUSE,tr|Q8BPA0|Q8BPA0_MOUSE,tr|Q9TP17|Q9TP17_MOUSE	BerMus_DCpUN_SJ_20151202.fasta	30 127,8	100,0 %	14	18	73	0,627%	14,0%	possibly correct	true	File7184 Spectrum2813 scans: 5313	GRPDAEYWNSQPEILER	L	T	97,7 %	30,5	51,4	0,000	2			687334410	2 058,981402	2 059,983346	3	0,005332	2588	1 238,00	3087110	81	97	true
170106 2015-03-01 04 sans dig	Uncategorized Sample	1	QE003777TA (F003988)	H-2 class II histocompatibility antigen, A beta chain OS=Mus musculus (Mouse) GN=H2-Ab1 PE=1 SV=1	sp|P14483|HB2A_MOUSE,tr|O19455|O19455_MOUSE,tr|Q3TD53|Q3TD53_MOUSE,tr|Q7YQ01|Q7YQ01_MOUSE,tr|Q7YQ02|Q7YQ02_MOUSE,tr|Q8BPA0|Q8BPA0_MOUSE,tr|Q9TP17|Q9TP17_MOUSE	BerMus_DCpUN_SJ_20151202.fasta	30 127,8	100,0 %	14	18	73	0,627%	14,0%	possibly correct	true	File7184 Spectrum2806 scans: 5306	GRPDAEYWNSQPEILER	L	T	98,1 %	40,4	51,4	0,000	2			687334410	2 058,981402	2 059,983346	3	0,005332	2588	1 236,00	4235840	81	97	true
170106 2015-03-01 04 sans dig	Uncategorized Sample	1	QE003777TA (F003988)	H-2 class II histocompatibility antigen, A beta chain OS=Mus musculus (Mouse) GN=H2-Ab1 PE=1 SV=1	sp|P14483|HB2A_MOUSE,tr|O19455|O19455_MOUSE,tr|Q3TD53|Q3TD53_MOUSE,tr|Q7YQ01|Q7YQ01_MOUSE,tr|Q7YQ02|Q7YQ02_MOUSE,tr|Q8BPA0|Q8BPA0_MOUSE,tr|Q9TP17|Q9TP17_MOUSE	BerMus_DCpUN_SJ_20151202.fasta	30 127,8	100,0 %	14	18	73	0,627%	14,0%	possibly correct	true	File7184 Spectrum2816 scans: 5317	GRPDAEYWNSQPEILER	L	T	98,2 %	33,5	51,3	0,000	2			687334230	2 058,980862	2 059,983346	3	0,004792	2326	1 239,00	3115260	81	97	true
170106 2015-03-01 04 sans dig	Uncategorized Sample	1	QE003777TA (F003988)	H-2 class II histocompatibility antigen, A beta chain OS=Mus musculus (Mouse) GN=H2-Ab1 PE=1 SV=1	sp|P14483|HB2A_MOUSE,tr|O19455|O19455_MOUSE,tr|Q3TD53|Q3TD53_MOUSE,tr|Q7YQ01|Q7YQ01_MOUSE,tr|Q7YQ02|Q7YQ02_MOUSE,tr|Q8BPA0|Q8BPA0_MOUSE,tr|Q9TP17|Q9TP17_MOUSE	BerMus_DCpUN_SJ_20151202.fasta	30 127,8	100,0 %	14	18	73	0,627%	14,0%	possibly correct	true	File7184 Spectrum2797 scans: 5296	GRPDAEYWNSQPEILER	L	T	99,6 %	33,1	51,0	0,000	2			687332280	2 058,975012	2 059,983346	3	-0,001058	-0,5136	1 234,00	3944800	81	97	true
170106 2015-03-01 04 sans dig	Uncategorized Sample	1	QE003777TA (F003988)	H-2 class II histocompatibility antigen, A beta chain OS=Mus musculus (Mouse) GN=H2-Ab1 PE=1 SV=1	sp|P14483|HB2A_MOUSE,tr|O19455|O19455_MOUSE,tr|Q3TD53|Q3TD53_MOUSE,tr|Q7YQ01|Q7YQ01_MOUSE,tr|Q7YQ02|Q7YQ02_MOUSE,tr|Q8BPA0|Q8BPA0_MOUSE,tr|Q9TP17|Q9TP17_MOUSE	BerMus_DCpUN_SJ_20151202.fasta	30 127,8	100,0 %	14	18	73	0,627%	14,0%	possibly correct	true	File7184 Spectrum329 scans: 2551	HNYEGPETHTSLR	R	R	99,7 %	75,4	49,6	75,4	2			514242920	1 539,706932	1 540,713946	3	0,0002621	0,1701	669000	9110830	108	120	true
170106 2015-03-01 04 sans dig	Uncategorized Sample	1	QE003777TA (F003988)	H-2 class II histocompatibility antigen, A beta chain OS=Mus musculus (Mouse) GN=H2-Ab1 PE=1 SV=1	sp|P14483|HB2A_MOUSE,tr|O19455|O19455_MOUSE,tr|Q3TD53|Q3TD53_MOUSE,tr|Q7YQ01|Q7YQ01_MOUSE,tr|Q7YQ02|Q7YQ02_MOUSE,tr|Q8BPA0|Q8BPA0_MOUSE,tr|Q9TP17|Q9TP17_MOUSE	BerMus_DCpUN_SJ_20151202.fasta	30 127,8	100,0 %	14	18	73	0,627%	14,0%	possibly correct	true	File7184 Spectrum302 scans: 2521	HNYEGPETHTSLR	R	R	99,7 %	75,8	49,5	71,6	2			514242980	1 539,707112	1 540,713946	3	0,0004421	0,2869	663000	3181170	108	120	true
170106 2015-03-01 04 sans dig	Uncategorized Sample	1	QE003777TA (F003988)	H-2 class II histocompatibility antigen, A beta chain OS=Mus musculus (Mouse) GN=H2-Ab1 PE=1 SV=1	sp|P14483|HB2A_MOUSE,tr|O19455|O19455_MOUSE,tr|Q3TD53|Q3TD53_MOUSE,tr|Q7YQ01|Q7YQ01_MOUSE,tr|Q7YQ02|Q7YQ02_MOUSE,tr|Q8BPA0|Q8BPA0_MOUSE,tr|Q9TP17|Q9TP17_MOUSE	BerMus_DCpUN_SJ_20151202.fasta	30 127,8	100,0 %	14	18	73	0,627%	14,0%	possibly correct	true	File7184 Spectrum315 scans: 2535	HNYEGPETHTSLR	R	R	99,7 %	75,7	49,6	66,9	2			514242920	1 539,706932	1 540,713946	3	0,0002621	0,1701	665000	8027000	108	120	true
170106 2015-03-01 04 sans dig	Uncategorized Sample	1	QE003777TA (F003988)	H-2 class II histocompatibility antigen, A beta chain OS=Mus musculus (Mouse) GN=H2-Ab1 PE=1 SV=1	sp|P14483|HB2A_MOUSE,tr|O19455|O19455_MOUSE,tr|Q3TD53|Q3TD53_MOUSE,tr|Q7YQ01|Q7YQ01_MOUSE,tr|Q7YQ02|Q7YQ02_MOUSE,tr|Q8BPA0|Q8BPA0_MOUSE,tr|Q9TP17|Q9TP17_MOUSE	BerMus_DCpUN_SJ_20151202.fasta	30 127,8	100,0 %	14	18	73	0,627%	14,0%	possibly correct	true	File7184 Spectrum333 scans: 2555	HNYEGPETHTSLR	R	R	99,7 %	34,6	49,6	34,6	2			514242920	1 539,706932	1 540,713946	3	0,0002621	0,1701	670000	3551800	108	120	true
170106 2015-03-01 04 sans dig	Uncategorized Sample	1	QE003777TA (F003988)	H-2 class II histocompatibility antigen, A beta chain OS=Mus musculus (Mouse) GN=H2-Ab1 PE=1 SV=1	sp|P14483|HB2A_MOUSE,tr|O19455|O19455_MOUSE,tr|Q3TD53|Q3TD53_MOUSE,tr|Q7YQ01|Q7YQ01_MOUSE,tr|Q7YQ02|Q7YQ02_MOUSE,tr|Q8BPA0|Q8BPA0_MOUSE,tr|Q9TP17|Q9TP17_MOUSE	BerMus_DCpUN_SJ_20151202.fasta	30 127,8	100,0 %	14	18	73	0,627%	14,0%	possibly correct	true	File7184 Spectrum345 scans: 2568	HNYEGPETHTSLR	R	R	99,7 %	35,5	49,8	28,9	2			514242680	1 539,706212	1 540,713946	3	-0,0004579	-0,2972	673000	745014	108	120	true
170106 2015-03-01 04 sans dig	Uncategorized Sample	1	QE003777TA (F003988)	H-2 class II histocompatibility antigen, A beta chain OS=Mus musculus (Mouse) GN=H2-Ab1 PE=1 SV=1	sp|P14483|HB2A_MOUSE,tr|O19455|O19455_MOUSE,tr|Q3TD53|Q3TD53_MOUSE,tr|Q7YQ01|Q7YQ01_MOUSE,tr|Q7YQ02|Q7YQ02_MOUSE,tr|Q8BPA0|Q8BPA0_MOUSE,tr|Q9TP17|Q9TP17_MOUSE	BerMus_DCpUN_SJ_20151202.fasta	30 127,8	100,0 %	14	18	73	0,627%	14,0%	possibly correct	true	File7184 Spectrum355 scans: 2579	HNYEGPETHTSLR	R	R	99,7 %	55,5	49,4	54,0	2			770859130	1 539,703708	1 540,713946	2	-0,002962	-1922	675000	219321	108	120	true
170106 2015-03-01 04 sans dig	Uncategorized Sample	1	QE003777TA (F003988)	H-2 class II histocompatibility antigen, A beta chain OS=Mus musculus (Mouse) GN=H2-Ab1 PE=1 SV=1	sp|P14483|HB2A_MOUSE,tr|O19455|O19455_MOUSE,tr|Q3TD53|Q3TD53_MOUSE,tr|Q7YQ01|Q7YQ01_MOUSE,tr|Q7YQ02|Q7YQ02_MOUSE,tr|Q8BPA0|Q8BPA0_MOUSE,tr|Q9TP17|Q9TP17_MOUSE	BerMus_DCpUN_SJ_20151202.fasta	30 127,8	100,0 %	14	18	73	0,627%	14,0%	possibly correct	true	File7184 Spectrum354 scans: 2578	HNYEGPETHTSLR	R	R	99,7 %	66,8	49,4	53,7	2			770859130	1 539,703708	1 540,713946	2	-0,002962	-1922	675000	246675	108	120	true
170106 2015-03-01 04 sans dig	Uncategorized Sample	1	QE003777TA (F003988)	H-2 class II histocompatibility antigen, A beta chain OS=Mus musculus (Mouse) GN=H2-Ab1 PE=1 SV=1	sp|P14483|HB2A_MOUSE,tr|O19455|O19455_MOUSE,tr|Q3TD53|Q3TD53_MOUSE,tr|Q7YQ01|Q7YQ01_MOUSE,tr|Q7YQ02|Q7YQ02_MOUSE,tr|Q8BPA0|Q8BPA0_MOUSE,tr|Q9TP17|Q9TP17_MOUSE	BerMus_DCpUN_SJ_20151202.fasta	30 127,8	100,0 %	14	18	73	0,627%	14,0%	possibly correct	true	File7184 Spectrum353 scans: 2577	HNYEGPETHTSLR	R	R	99,7 %	66,8	49,4	59,4	2			770859130	1 539,703708	1 540,713946	2	-0,002962	-1922	674000	290502	108	120	true
170106 2015-03-01 04 sans dig	Uncategorized Sample	1	QE003777TA (F003988)	H-2 class II histocompatibility antigen, A beta chain OS=Mus musculus (Mouse) GN=H2-Ab1 PE=1 SV=1	sp|P14483|HB2A_MOUSE,tr|O19455|O19455_MOUSE,tr|Q3TD53|Q3TD53_MOUSE,tr|Q7YQ01|Q7YQ01_MOUSE,tr|Q7YQ02|Q7YQ02_MOUSE,tr|Q8BPA0|Q8BPA0_MOUSE,tr|Q9TP17|Q9TP17_MOUSE	BerMus_DCpUN_SJ_20151202.fasta	30 127,8	100,0 %	14	18	73	0,627%	14,0%	possibly correct	true	File7184 Spectrum309 scans: 2529	HNYEGPETHTSLR	R	R	99,7 %	69,4	49,6	60,3	2			514242920	1 539,706932	1 540,713946	3	0,0002621	0,1701	664000	7171370	108	120	true
170106 2015-03-01 04 sans dig	Uncategorized Sample	1	QE003777TA (F003988)	H-2 class II histocompatibility antigen, A beta chain OS=Mus musculus (Mouse) GN=H2-Ab1 PE=1 SV=1	sp|P14483|HB2A_MOUSE,tr|O19455|O19455_MOUSE,tr|Q3TD53|Q3TD53_MOUSE,tr|Q7YQ01|Q7YQ01_MOUSE,tr|Q7YQ02|Q7YQ02_MOUSE,tr|Q8BPA0|Q8BPA0_MOUSE,tr|Q9TP17|Q9TP17_MOUSE	BerMus_DCpUN_SJ_20151202.fasta	30 127,8	100,0 %	14	18	73	0,627%	14,0%	possibly correct	true	File7184 Spectrum1039 scans: 3332	HNYEGPETHTSLRRLE	R	Q	99,7 %	19,2	51,4	19,2	2			485491090	1 937,935256	1 938,941746	4	0,0007861	0,4054	834000	2272050	108	123	true
170106 2015-03-01 04 sans dig	Uncategorized Sample	1	QE003777TA (F003988)	H-2 class II histocompatibility antigen, A beta chain OS=Mus musculus (Mouse) GN=H2-Ab1 PE=1 SV=1	sp|P14483|HB2A_MOUSE,tr|O19455|O19455_MOUSE,tr|Q3TD53|Q3TD53_MOUSE,tr|Q7YQ01|Q7YQ01_MOUSE,tr|Q7YQ02|Q7YQ02_MOUSE,tr|Q8BPA0|Q8BPA0_MOUSE,tr|Q9TP17|Q9TP17_MOUSE	BerMus_DCpUN_SJ_20151202.fasta	30 127,8	100,0 %	14	18	73	0,627%	14,0%	possibly correct	true	File7184 Spectrum586 scans: 2834	NYEGPETHTSLR	H	R	99,7 %	55,0	49,6	52,9	2			468556550	1 402,647822	1 403,655046	3	0,00005206	0,03709	728000	690067	109	120	true
170106 2015-03-01 04 sans dig	Uncategorized Sample	1	QE003777TA (F003988)	H-2 class II histocompatibility antigen, A beta chain OS=Mus musculus (Mouse) GN=H2-Ab1 PE=1 SV=1	sp|P14483|HB2A_MOUSE,tr|O19455|O19455_MOUSE,tr|Q3TD53|Q3TD53_MOUSE,tr|Q7YQ01|Q7YQ01_MOUSE,tr|Q7YQ02|Q7YQ02_MOUSE,tr|Q8BPA0|Q8BPA0_MOUSE,tr|Q9TP17|Q9TP17_MOUSE	BerMus_DCpUN_SJ_20151202.fasta	30 127,8	100,0 %	14	18	73	0,627%	14,0%	possibly correct	true	File7184 Spectrum579 scans: 2826	NYEGPETHTSLR	H	R	99,7 %	55,2	49,6	53,1	2			468556580	1 402,647912	1 403,655046	3	0,0001421	0,1012	726000	912795	109	120	true
170106 2015-03-01 04 sans dig	Uncategorized Sample	1	QE003777TA (F003988)	H-2 class II histocompatibility antigen, A beta chain OS=Mus musculus (Mouse) GN=H2-Ab1 PE=1 SV=1	sp|P14483|HB2A_MOUSE,tr|O19455|O19455_MOUSE,tr|Q3TD53|Q3TD53_MOUSE,tr|Q7YQ01|Q7YQ01_MOUSE,tr|Q7YQ02|Q7YQ02_MOUSE,tr|Q8BPA0|Q8BPA0_MOUSE,tr|Q9TP17|Q9TP17_MOUSE	BerMus_DCpUN_SJ_20151202.fasta	30 127,8	100,0 %	14	18	73	0,627%	14,0%	possibly correct	true	File7184 Spectrum578 scans: 2825	NYEGPETHTSLR	H	R	99,7 %	55,2	49,6	49,7	2			468556580	1 402,647912	1 403,655046	3	0,0001421	0,1012	726000	1005820	109	120	true
170106 2015-03-01 04 sans dig	Uncategorized Sample	1	QE003777TA (F003988)	H-2 class II histocompatibility antigen, A beta chain OS=Mus musculus (Mouse) GN=H2-Ab1 PE=1 SV=1	sp|P14483|HB2A_MOUSE,tr|O19455|O19455_MOUSE,tr|Q3TD53|Q3TD53_MOUSE,tr|Q7YQ01|Q7YQ01_MOUSE,tr|Q7YQ02|Q7YQ02_MOUSE,tr|Q8BPA0|Q8BPA0_MOUSE,tr|Q9TP17|Q9TP17_MOUSE	BerMus_DCpUN_SJ_20151202.fasta	30 127,8	100,0 %	14	18	73	0,627%	14,0%	possibly correct	true	File7184 Spectrum657 scans: 2912	RHNYEGPETHTSL	C	R	99,7 %	25,3	49,6	25,3	2			770860050	1 539,705548	1 540,713946	2	-0,001122	-0,7282	746000	2307480	107	119	true
170106 2015-03-01 04 sans dig	Uncategorized Sample	1	QE003777TA (F003988)	H-2 class II histocompatibility antigen, A beta chain OS=Mus musculus (Mouse) GN=H2-Ab1 PE=1 SV=1	sp|P14483|HB2A_MOUSE,tr|O19455|O19455_MOUSE,tr|Q3TD53|Q3TD53_MOUSE,tr|Q7YQ01|Q7YQ01_MOUSE,tr|Q7YQ02|Q7YQ02_MOUSE,tr|Q8BPA0|Q8BPA0_MOUSE,tr|Q9TP17|Q9TP17_MOUSE	BerMus_DCpUN_SJ_20151202.fasta	30 127,8	100,0 %	14	18	73	0,627%	14,0%	possibly correct	true	File7184 Spectrum766 scans: 3032	RHNYEGPETHTSL	C	R	99,7 %	25,5	49,8	20,2	2			514242680	1 539,706212	1 540,713946	3	-0,0004579	-0,2972	771000	5497480	107	119	true
170106 2015-03-01 04 sans dig	Uncategorized Sample	1	QE003777TA (F003988)	H-2 class II histocompatibility antigen, A beta chain OS=Mus musculus (Mouse) GN=H2-Ab1 PE=1 SV=1	sp|P14483|HB2A_MOUSE,tr|O19455|O19455_MOUSE,tr|Q3TD53|Q3TD53_MOUSE,tr|Q7YQ01|Q7YQ01_MOUSE,tr|Q7YQ02|Q7YQ02_MOUSE,tr|Q8BPA0|Q8BPA0_MOUSE,tr|Q9TP17|Q9TP17_MOUSE	BerMus_DCpUN_SJ_20151202.fasta	30 127,8	100,0 %	14	18	73	0,627%	14,0%	possibly correct	true	File7184 Spectrum767 scans: 3033	RHNYEGPETHTSL	C	R	99,7 %	25,6	49,8	23,2	2			514242680	1 539,706212	1 540,713946	3	-0,0004579	-0,2972	772000	4378320	107	119	true
170106 2015-03-01 04 sans dig	Uncategorized Sample	1	QE003777TA (F003988)	H-2 class II histocompatibility antigen, A beta chain OS=Mus musculus (Mouse) GN=H2-Ab1 PE=1 SV=1	sp|P14483|HB2A_MOUSE,tr|O19455|O19455_MOUSE,tr|Q3TD53|Q3TD53_MOUSE,tr|Q7YQ01|Q7YQ01_MOUSE,tr|Q7YQ02|Q7YQ02_MOUSE,tr|Q8BPA0|Q8BPA0_MOUSE,tr|Q9TP17|Q9TP17_MOUSE	BerMus_DCpUN_SJ_20151202.fasta	30 127,8	100,0 %	14	18	73	0,627%	14,0%	possibly correct	true	File7184 Spectrum789 scans: 3057	RHNYEGPETHTSL	C	R	99,7 %	25,5	49,5	25,1	2			514242980	1 539,707112	1 540,713946	3	0,0004421	0,2869	776000	3442890	107	119	true
170106 2015-03-01 04 sans dig	Uncategorized Sample	1	QE003777TA (F003988)	H-2 class II histocompatibility antigen, A beta chain OS=Mus musculus (Mouse) GN=H2-Ab1 PE=1 SV=1	sp|P14483|HB2A_MOUSE,tr|O19455|O19455_MOUSE,tr|Q3TD53|Q3TD53_MOUSE,tr|Q7YQ01|Q7YQ01_MOUSE,tr|Q7YQ02|Q7YQ02_MOUSE,tr|Q8BPA0|Q8BPA0_MOUSE,tr|Q9TP17|Q9TP17_MOUSE	BerMus_DCpUN_SJ_20151202.fasta	30 127,8	100,0 %	14	18	73	0,627%	14,0%	possibly correct	true	File7184 Spectrum641 scans: 2894	RHNYEGPETHTSL	C	R	99,7 %	26,2	49,7	24,5	2			514242550	1 539,705822	1 540,713946	3	-0,0008479	-0,5504	742000	7686690	107	119	true
170106 2015-03-01 04 sans dig	Uncategorized Sample	1	QE003777TA (F003988)	H-2 class II histocompatibility antigen, A beta chain OS=Mus musculus (Mouse) GN=H2-Ab1 PE=1 SV=1	sp|P14483|HB2A_MOUSE,tr|O19455|O19455_MOUSE,tr|Q3TD53|Q3TD53_MOUSE,tr|Q7YQ01|Q7YQ01_MOUSE,tr|Q7YQ02|Q7YQ02_MOUSE,tr|Q8BPA0|Q8BPA0_MOUSE,tr|Q9TP17|Q9TP17_MOUSE	BerMus_DCpUN_SJ_20151202.fasta	30 127,8	100,0 %	14	18	73	0,627%	14,0%	possibly correct	true	File7184 Spectrum629 scans: 2881	RHNYEGPETHTSL	C	R	99,7 %	27,1	49,8	22,0	2			514242680	1 539,706212	1 540,713946	3	-0,0004579	-0,2972	739000	3445020	107	119	true
170106 2015-03-01 04 sans dig	Uncategorized Sample	1	QE003777TA (F003988)	H-2 class II histocompatibility antigen, A beta chain OS=Mus musculus (Mouse) GN=H2-Ab1 PE=1 SV=1	sp|P14483|HB2A_MOUSE,tr|O19455|O19455_MOUSE,tr|Q3TD53|Q3TD53_MOUSE,tr|Q7YQ01|Q7YQ01_MOUSE,tr|Q7YQ02|Q7YQ02_MOUSE,tr|Q8BPA0|Q8BPA0_MOUSE,tr|Q9TP17|Q9TP17_MOUSE	BerMus_DCpUN_SJ_20151202.fasta	30 127,8	100,0 %	14	18	73	0,627%	14,0%	possibly correct	true	File7184 Spectrum628 scans: 2880	RHNYEGPETHTSL	C	R	99,7 %	27,4	49,8	25,8	2			514242680	1 539,706212	1 540,713946	3	-0,0004579	-0,2972	739000	3263160	107	119	true
170106 2015-03-01 04 sans dig	Uncategorized Sample	1	QE003777TA (F003988)	H-2 class II histocompatibility antigen, A beta chain OS=Mus musculus (Mouse) GN=H2-Ab1 PE=1 SV=1	sp|P14483|HB2A_MOUSE,tr|O19455|O19455_MOUSE,tr|Q3TD53|Q3TD53_MOUSE,tr|Q7YQ01|Q7YQ01_MOUSE,tr|Q7YQ02|Q7YQ02_MOUSE,tr|Q8BPA0|Q8BPA0_MOUSE,tr|Q9TP17|Q9TP17_MOUSE	BerMus_DCpUN_SJ_20151202.fasta	30 127,8	100,0 %	14	18	73	0,627%	14,0%	possibly correct	true	File7184 Spectrum632 scans: 2884	RHNYEGPETHTSL	C	R	99,7 %	27,5	49,8	25,8	2			514242680	1 539,706212	1 540,713946	3	-0,0004579	-0,2972	740000	4526310	107	119	true
170106 2015-03-01 04 sans dig	Uncategorized Sample	1	QE003777TA (F003988)	H-2 class II histocompatibility antigen, A beta chain OS=Mus musculus (Mouse) GN=H2-Ab1 PE=1 SV=1	sp|P14483|HB2A_MOUSE,tr|O19455|O19455_MOUSE,tr|Q3TD53|Q3TD53_MOUSE,tr|Q7YQ01|Q7YQ01_MOUSE,tr|Q7YQ02|Q7YQ02_MOUSE,tr|Q8BPA0|Q8BPA0_MOUSE,tr|Q9TP17|Q9TP17_MOUSE	BerMus_DCpUN_SJ_20151202.fasta	30 127,8	100,0 %	14	18	73	0,627%	14,0%	possibly correct	true	File7184 Spectrum647 scans: 2901	RHNYEGPETHTSL	C	R	99,7 %	29,6	49,7	23,1	2			770860230	1 539,705908	1 540,713946	2	-0,0007619	-0,4945	744000	2220490	107	119	true
170106 2015-03-01 04 sans dig	Uncategorized Sample	1	QE003777TA (F003988)	H-2 class II histocompatibility antigen, A beta chain OS=Mus musculus (Mouse) GN=H2-Ab1 PE=1 SV=1	sp|P14483|HB2A_MOUSE,tr|O19455|O19455_MOUSE,tr|Q3TD53|Q3TD53_MOUSE,tr|Q7YQ01|Q7YQ01_MOUSE,tr|Q7YQ02|Q7YQ02_MOUSE,tr|Q8BPA0|Q8BPA0_MOUSE,tr|Q9TP17|Q9TP17_MOUSE	BerMus_DCpUN_SJ_20151202.fasta	30 127,8	100,0 %	14	18	73	0,627%	14,0%	possibly correct	true	File7184 Spectrum706 scans: 2966	RHNYEGPETHTSL	C	R	99,7 %	39,0	49,8	32,2	2			770860410	1 539,706268	1 540,713946	2	-0,0004019	-0,2609	758000	3689880	107	119	true
170106 2015-03-01 04 sans dig	Uncategorized Sample	1	QE003777TA (F003988)	H-2 class II histocompatibility antigen, A beta chain OS=Mus musculus (Mouse) GN=H2-Ab1 PE=1 SV=1	sp|P14483|HB2A_MOUSE,tr|O19455|O19455_MOUSE,tr|Q3TD53|Q3TD53_MOUSE,tr|Q7YQ01|Q7YQ01_MOUSE,tr|Q7YQ02|Q7YQ02_MOUSE,tr|Q8BPA0|Q8BPA0_MOUSE,tr|Q9TP17|Q9TP17_MOUSE	BerMus_DCpUN_SJ_20151202.fasta	30 127,8	100,0 %	14	18	73	0,627%	14,0%	possibly correct	true	File7184 Spectrum467 scans: 2703	RHNYEGPETHTSLR	C	R	99,7 %	29,9	50,7	25,7	2			424959110	1 695,807336	1 696,815046	4	-0,0004339	-0,2557	700000	3863630	107	120	true
170106 2015-03-01 04 sans dig	Uncategorized Sample	1	QE003777TA (F003988)	H-2 class II histocompatibility antigen, A beta chain OS=Mus musculus (Mouse) GN=H2-Ab1 PE=1 SV=1	sp|P14483|HB2A_MOUSE,tr|O19455|O19455_MOUSE,tr|Q3TD53|Q3TD53_MOUSE,tr|Q7YQ01|Q7YQ01_MOUSE,tr|Q7YQ02|Q7YQ02_MOUSE,tr|Q8BPA0|Q8BPA0_MOUSE,tr|Q9TP17|Q9TP17_MOUSE	BerMus_DCpUN_SJ_20151202.fasta	30 127,8	100,0 %	14	18	73	0,627%	14,0%	possibly correct	true	File7184 Spectrum462 scans: 2697	RHNYEGPETHTSLR	C	R	99,7 %	32,3	51,0	31,0	2			566276670	1 695,808182	1 696,815046	3	0,0004121	0,2428	699000	848666	107	120	true
170106 2015-03-01 04 sans dig	Uncategorized Sample	1	QE003777TA (F003988)	H-2 class II histocompatibility antigen, A beta chain OS=Mus musculus (Mouse) GN=H2-Ab1 PE=1 SV=1	sp|P14483|HB2A_MOUSE,tr|O19455|O19455_MOUSE,tr|Q3TD53|Q3TD53_MOUSE,tr|Q7YQ01|Q7YQ01_MOUSE,tr|Q7YQ02|Q7YQ02_MOUSE,tr|Q8BPA0|Q8BPA0_MOUSE,tr|Q9TP17|Q9TP17_MOUSE	BerMus_DCpUN_SJ_20151202.fasta	30 127,8	100,0 %	14	18	73	0,627%	14,0%	possibly correct	true	File7184 Spectrum584 scans: 2831	RHNYEGPETHTSLR	C	R	99,7 %	34,9	51,1	22,0	2			566276860	1 695,808752	1 696,815046	3	0,0009821	0,5788	728000	570711	107	120	true
170106 2015-03-01 04 sans dig	Uncategorized Sample	1	QE003777TA (F003988)	H-2 class II histocompatibility antigen, A beta chain OS=Mus musculus (Mouse) GN=H2-Ab1 PE=1 SV=1	sp|P14483|HB2A_MOUSE,tr|O19455|O19455_MOUSE,tr|Q3TD53|Q3TD53_MOUSE,tr|Q7YQ01|Q7YQ01_MOUSE,tr|Q7YQ02|Q7YQ02_MOUSE,tr|Q8BPA0|Q8BPA0_MOUSE,tr|Q9TP17|Q9TP17_MOUSE	BerMus_DCpUN_SJ_20151202.fasta	30 127,8	100,0 %	14	18	73	0,627%	14,0%	possibly correct	true	File7184 Spectrum370 scans: 2596	RHNYEGPETHTSLR	C	R	99,7 %	43,7	51,1	41,7	2			566276860	1 695,808752	1 696,815046	3	0,0009821	0,5788	678000	8547140	107	120	true
170106 2015-03-01 04 sans dig	Uncategorized Sample	1	QE003777TA (F003988)	H-2 class II histocompatibility antigen, A beta chain OS=Mus musculus (Mouse) GN=H2-Ab1 PE=1 SV=1	sp|P14483|HB2A_MOUSE,tr|O19455|O19455_MOUSE,tr|Q3TD53|Q3TD53_MOUSE,tr|Q7YQ01|Q7YQ01_MOUSE,tr|Q7YQ02|Q7YQ02_MOUSE,tr|Q8BPA0|Q8BPA0_MOUSE,tr|Q9TP17|Q9TP17_MOUSE	BerMus_DCpUN_SJ_20151202.fasta	30 127,8	100,0 %	14	18	73	0,627%	14,0%	possibly correct	true	File7184 Spectrum668 scans: 2924	RHNYEGPETHTSLR	C	R	99,7 %	44,5	50,7	42,7	2			424959050	1 695,807096	1 696,815046	4	-0,0006739	-0,3972	749000	1284900	107	120	true
170106 2015-03-01 04 sans dig	Uncategorized Sample	1	QE003777TA (F003988)	H-2 class II histocompatibility antigen, A beta chain OS=Mus musculus (Mouse) GN=H2-Ab1 PE=1 SV=1	sp|P14483|HB2A_MOUSE,tr|O19455|O19455_MOUSE,tr|Q3TD53|Q3TD53_MOUSE,tr|Q7YQ01|Q7YQ01_MOUSE,tr|Q7YQ02|Q7YQ02_MOUSE,tr|Q8BPA0|Q8BPA0_MOUSE,tr|Q9TP17|Q9TP17_MOUSE	BerMus_DCpUN_SJ_20151202.fasta	30 127,8	100,0 %	14	18	73	0,627%	14,0%	possibly correct	true	File7184 Spectrum382 scans: 2609	RHNYEGPETHTSLR	C	R	99,7 %	45,0	50,7	41,9	2			424959260	1 695,807936	1 696,815046	4	0,0001661	0,09786	681000	30713000	107	120	true
170106 2015-03-01 04 sans dig	Uncategorized Sample	1	QE003777TA (F003988)	H-2 class II histocompatibility antigen, A beta chain OS=Mus musculus (Mouse) GN=H2-Ab1 PE=1 SV=1	sp|P14483|HB2A_MOUSE,tr|O19455|O19455_MOUSE,tr|Q3TD53|Q3TD53_MOUSE,tr|Q7YQ01|Q7YQ01_MOUSE,tr|Q7YQ02|Q7YQ02_MOUSE,tr|Q8BPA0|Q8BPA0_MOUSE,tr|Q9TP17|Q9TP17_MOUSE	BerMus_DCpUN_SJ_20151202.fasta	30 127,8	100,0 %	14	18	73	0,627%	14,0%	possibly correct	true	File7184 Spectrum626 scans: 2878	RHNYEGPETHTSLR	C	R	99,7 %	47,1	50,7	40,0	2			424959110	1 695,807336	1 696,815046	4	-0,0004339	-0,2557	739000	1378680	107	120	true
170106 2015-03-01 04 sans dig	Uncategorized Sample	1	QE003777TA (F003988)	H-2 class II histocompatibility antigen, A beta chain OS=Mus musculus (Mouse) GN=H2-Ab1 PE=1 SV=1	sp|P14483|HB2A_MOUSE,tr|O19455|O19455_MOUSE,tr|Q3TD53|Q3TD53_MOUSE,tr|Q7YQ01|Q7YQ01_MOUSE,tr|Q7YQ02|Q7YQ02_MOUSE,tr|Q8BPA0|Q8BPA0_MOUSE,tr|Q9TP17|Q9TP17_MOUSE	BerMus_DCpUN_SJ_20151202.fasta	30 127,8	100,0 %	14	18	73	0,627%	14,0%	possibly correct	true	File7184 Spectrum377 scans: 2604	RHNYEGPETHTSLR	C	R	99,7 %	47,7	50,7	39,2	2			424959260	1 695,807936	1 696,815046	4	0,0001661	0,09786	680000	46212200	107	120	true
170106 2015-03-01 04 sans dig	Uncategorized Sample	1	QE003777TA (F003988)	H-2 class II histocompatibility antigen, A beta chain OS=Mus musculus (Mouse) GN=H2-Ab1 PE=1 SV=1	sp|P14483|HB2A_MOUSE,tr|O19455|O19455_MOUSE,tr|Q3TD53|Q3TD53_MOUSE,tr|Q7YQ01|Q7YQ01_MOUSE,tr|Q7YQ02|Q7YQ02_MOUSE,tr|Q8BPA0|Q8BPA0_MOUSE,tr|Q9TP17|Q9TP17_MOUSE	BerMus_DCpUN_SJ_20151202.fasta	30 127,8	100,0 %	14	18	73	0,627%	14,0%	possibly correct	true	File7184 Spectrum367 scans: 2593	RHNYEGPETHTSLR	C	R	99,7 %	48,9	51,1	40,2	2			566276860	1 695,808752	1 696,815046	3	0,0009821	0,5788	678000	13687500	107	120	true
170106 2015-03-01 04 sans dig	Uncategorized Sample	1	QE003777TA (F003988)	H-2 class II histocompatibility antigen, A beta chain OS=Mus musculus (Mouse) GN=H2-Ab1 PE=1 SV=1	sp|P14483|HB2A_MOUSE,tr|O19455|O19455_MOUSE,tr|Q3TD53|Q3TD53_MOUSE,tr|Q7YQ01|Q7YQ01_MOUSE,tr|Q7YQ02|Q7YQ02_MOUSE,tr|Q8BPA0|Q8BPA0_MOUSE,tr|Q9TP17|Q9TP17_MOUSE	BerMus_DCpUN_SJ_20151202.fasta	30 127,8	100,0 %	14	18	73	0,627%	14,0%	possibly correct	true	File7184 Spectrum369 scans: 2595	RHNYEGPETHTSLR	C	R	99,7 %	49,1	51,1	46,2	2			566276860	1 695,808752	1 696,815046	3	0,0009821	0,5788	678000	12005100	107	120	true
170106 2015-03-01 04 sans dig	Uncategorized Sample	1	QE003777TA (F003988)	H-2 class II histocompatibility antigen, A beta chain OS=Mus musculus (Mouse) GN=H2-Ab1 PE=1 SV=1	sp|P14483|HB2A_MOUSE,tr|O19455|O19455_MOUSE,tr|Q3TD53|Q3TD53_MOUSE,tr|Q7YQ01|Q7YQ01_MOUSE,tr|Q7YQ02|Q7YQ02_MOUSE,tr|Q8BPA0|Q8BPA0_MOUSE,tr|Q9TP17|Q9TP17_MOUSE	BerMus_DCpUN_SJ_20151202.fasta	30 127,8	100,0 %	14	18	73	0,627%	14,0%	possibly correct	true	File7184 Spectrum368 scans: 2594	RHNYEGPETHTSLR	C	R	99,7 %	50,5	51,1	47,5	2			566276860	1 695,808752	1 696,815046	3	0,0009821	0,5788	678000	13742100	107	120	true
170106 2015-03-01 04 sans dig	Uncategorized Sample	1	QE003777TA (F003988)	H-2 class II histocompatibility antigen, A beta chain OS=Mus musculus (Mouse) GN=H2-Ab1 PE=1 SV=1	sp|P14483|HB2A_MOUSE,tr|O19455|O19455_MOUSE,tr|Q3TD53|Q3TD53_MOUSE,tr|Q7YQ01|Q7YQ01_MOUSE,tr|Q7YQ02|Q7YQ02_MOUSE,tr|Q8BPA0|Q8BPA0_MOUSE,tr|Q9TP17|Q9TP17_MOUSE	BerMus_DCpUN_SJ_20151202.fasta	30 127,8	100,0 %	14	18	73	0,627%	14,0%	possibly correct	true	File7184 Spectrum517 scans: 2758	RHNYEGPETHTSLR	C	R	99,7 %	52,6	50,7	47,5	2			424959050	1 695,807096	1 696,815046	4	-0,0006739	-0,3972	712000	6603430	107	120	true
170106 2015-03-01 04 sans dig	Uncategorized Sample	1	QE003777TA (F003988)	H-2 class II histocompatibility antigen, A beta chain OS=Mus musculus (Mouse) GN=H2-Ab1 PE=1 SV=1	sp|P14483|HB2A_MOUSE,tr|O19455|O19455_MOUSE,tr|Q3TD53|Q3TD53_MOUSE,tr|Q7YQ01|Q7YQ01_MOUSE,tr|Q7YQ02|Q7YQ02_MOUSE,tr|Q8BPA0|Q8BPA0_MOUSE,tr|Q9TP17|Q9TP17_MOUSE	BerMus_DCpUN_SJ_20151202.fasta	30 127,8	100,0 %	14	18	73	0,627%	14,0%	possibly correct	true	File7184 Spectrum528 scans: 2770	RHNYEGPETHTSLR	C	R	99,7 %	53,6	51,0	45,1	2			566276670	1 695,808182	1 696,815046	3	0,0004121	0,2428	714000	1440470	107	120	true
170106 2015-03-01 04 sans dig	Uncategorized Sample	1	QE003777TA (F003988)	H-2 class II histocompatibility antigen, A beta chain OS=Mus musculus (Mouse) GN=H2-Ab1 PE=1 SV=1	sp|P14483|HB2A_MOUSE,tr|O19455|O19455_MOUSE,tr|Q3TD53|Q3TD53_MOUSE,tr|Q7YQ01|Q7YQ01_MOUSE,tr|Q7YQ02|Q7YQ02_MOUSE,tr|Q8BPA0|Q8BPA0_MOUSE,tr|Q9TP17|Q9TP17_MOUSE	BerMus_DCpUN_SJ_20151202.fasta	30 127,8	100,0 %	14	18	73	0,627%	14,0%	possibly correct	true	File7184 Spectrum507 scans: 2747	RHNYEGPETHTSLR	C	R	99,7 %	54,8	50,7	52,5	2			566276370	1 695,807282	1 696,815046	3	-0,0004879	-0,2876	710000	2139770	107	120	true
170106 2015-03-01 04 sans dig	Uncategorized Sample	1	QE003777TA (F003988)	H-2 class II histocompatibility antigen, A beta chain OS=Mus musculus (Mouse) GN=H2-Ab1 PE=1 SV=1	sp|P14483|HB2A_MOUSE,tr|O19455|O19455_MOUSE,tr|Q3TD53|Q3TD53_MOUSE,tr|Q7YQ01|Q7YQ01_MOUSE,tr|Q7YQ02|Q7YQ02_MOUSE,tr|Q8BPA0|Q8BPA0_MOUSE,tr|Q9TP17|Q9TP17_MOUSE	BerMus_DCpUN_SJ_20151202.fasta	30 127,8	100,0 %	14	18	73	0,627%	14,0%	possibly correct	true	File7184 Spectrum366 scans: 2592	RHNYEGPETHTSLR	C	R	99,7 %	56,7	51,0	47,4	2			424959410	1 695,808536	1 696,815046	4	0,0007661	0,4515	678000	56922700	107	120	true
170106 2015-03-01 04 sans dig	Uncategorized Sample	1	QE003777TA (F003988)	H-2 class II histocompatibility antigen, A beta chain OS=Mus musculus (Mouse) GN=H2-Ab1 PE=1 SV=1	sp|P14483|HB2A_MOUSE,tr|O19455|O19455_MOUSE,tr|Q3TD53|Q3TD53_MOUSE,tr|Q7YQ01|Q7YQ01_MOUSE,tr|Q7YQ02|Q7YQ02_MOUSE,tr|Q8BPA0|Q8BPA0_MOUSE,tr|Q9TP17|Q9TP17_MOUSE	BerMus_DCpUN_SJ_20151202.fasta	30 127,8	100,0 %	14	18	73	0,627%	14,0%	possibly correct	true	File7184 Spectrum376 scans: 2603	RHNYEGPETHTSLR	C	R	99,7 %	61,1	50,7	51,1	2			424959260	1 695,807936	1 696,815046	4	0,0001661	0,09786	680000	53520300	107	120	true
170106 2015-03-01 04 sans dig	Uncategorized Sample	1	QE003777TA (F003988)	H-2 class II histocompatibility antigen, A beta chain OS=Mus musculus (Mouse) GN=H2-Ab1 PE=1 SV=1	sp|P14483|HB2A_MOUSE,tr|O19455|O19455_MOUSE,tr|Q3TD53|Q3TD53_MOUSE,tr|Q7YQ01|Q7YQ01_MOUSE,tr|Q7YQ02|Q7YQ02_MOUSE,tr|Q8BPA0|Q8BPA0_MOUSE,tr|Q9TP17|Q9TP17_MOUSE	BerMus_DCpUN_SJ_20151202.fasta	30 127,8	100,0 %	14	18	73	0,627%	14,0%	possibly correct	true	File7184 Spectrum544 scans: 2787	RHNYEGPETHTSLR	C	R	99,7 %	61,1	50,7	50,9	2			424959050	1 695,807096	1 696,815046	4	-0,0006739	-0,3972	718000	3892720	107	120	true
170106 2015-03-01 04 sans dig	Uncategorized Sample	1	QE003777TA (F003988)	H-2 class II histocompatibility antigen, A beta chain OS=Mus musculus (Mouse) GN=H2-Ab1 PE=1 SV=1	sp|P14483|HB2A_MOUSE,tr|O19455|O19455_MOUSE,tr|Q3TD53|Q3TD53_MOUSE,tr|Q7YQ01|Q7YQ01_MOUSE,tr|Q7YQ02|Q7YQ02_MOUSE,tr|Q8BPA0|Q8BPA0_MOUSE,tr|Q9TP17|Q9TP17_MOUSE	BerMus_DCpUN_SJ_20151202.fasta	30 127,8	100,0 %	14	18	73	0,627%	14,0%	possibly correct	true	File7184 Spectrum636 scans: 2889	RHNYEGPETHTSLR	C	R	99,7 %	61,1	50,7	51,2	2			424959080	1 695,807216	1 696,815046	4	-0,0005539	-0,3265	741000	1457170	107	120	true
170106 2015-03-01 04 sans dig	Uncategorized Sample	1	QE003777TA (F003988)	H-2 class II histocompatibility antigen, A beta chain OS=Mus musculus (Mouse) GN=H2-Ab1 PE=1 SV=1	sp|P14483|HB2A_MOUSE,tr|O19455|O19455_MOUSE,tr|Q3TD53|Q3TD53_MOUSE,tr|Q7YQ01|Q7YQ01_MOUSE,tr|Q7YQ02|Q7YQ02_MOUSE,tr|Q8BPA0|Q8BPA0_MOUSE,tr|Q9TP17|Q9TP17_MOUSE	BerMus_DCpUN_SJ_20151202.fasta	30 127,8	100,0 %	14	18	73	0,627%	14,0%	possibly correct	true	File7184 Spectrum356 scans: 2581	RHNYEGPETHTSLR	C	R	99,7 %	61,2	50,7	50,9	2			424959010	1 695,806936	1 696,815046	4	-0,0008339	-0,4915	675000	49972300	107	120	true
170106 2015-03-01 04 sans dig	Uncategorized Sample	1	QE003777TA (F003988)	H-2 class II histocompatibility antigen, A beta chain OS=Mus musculus (Mouse) GN=H2-Ab1 PE=1 SV=1	sp|P14483|HB2A_MOUSE,tr|O19455|O19455_MOUSE,tr|Q3TD53|Q3TD53_MOUSE,tr|Q7YQ01|Q7YQ01_MOUSE,tr|Q7YQ02|Q7YQ02_MOUSE,tr|Q8BPA0|Q8BPA0_MOUSE,tr|Q9TP17|Q9TP17_MOUSE	BerMus_DCpUN_SJ_20151202.fasta	30 127,8	100,0 %	14	18	73	0,627%	14,0%	possibly correct	true	File7184 Spectrum506 scans: 2746	RHNYEGPETHTSLR	C	R	99,7 %	61,3	50,7	51,0	2			424959050	1 695,807096	1 696,815046	4	-0,0006739	-0,3972	710000	9219310	107	120	true
170106 2015-03-01 04 sans dig	Uncategorized Sample	1	QE003777TA (F003988)	H-2 class II histocompatibility antigen, A beta chain OS=Mus musculus (Mouse) GN=H2-Ab1 PE=1 SV=1	sp|P14483|HB2A_MOUSE,tr|O19455|O19455_MOUSE,tr|Q3TD53|Q3TD53_MOUSE,tr|Q7YQ01|Q7YQ01_MOUSE,tr|Q7YQ02|Q7YQ02_MOUSE,tr|Q8BPA0|Q8BPA0_MOUSE,tr|Q9TP17|Q9TP17_MOUSE	BerMus_DCpUN_SJ_20151202.fasta	30 127,8	100,0 %	14	18	73	0,627%	14,0%	possibly correct	true	File7184 Spectrum496 scans: 2735	RHNYEGPETHTSLR	C	R	99,7 %	67,2	50,7	56,9	2			424959200	1 695,807696	1 696,815046	4	-0,00007394	-0,04358	708000	11994500	107	120	true
170106 2015-03-01 04 sans dig	Uncategorized Sample	1	QE003777TA (F003988)	H-2 class II histocompatibility antigen, A beta chain OS=Mus musculus (Mouse) GN=H2-Ab1 PE=1 SV=1	sp|P14483|HB2A_MOUSE,tr|O19455|O19455_MOUSE,tr|Q3TD53|Q3TD53_MOUSE,tr|Q7YQ01|Q7YQ01_MOUSE,tr|Q7YQ02|Q7YQ02_MOUSE,tr|Q8BPA0|Q8BPA0_MOUSE,tr|Q9TP17|Q9TP17_MOUSE	BerMus_DCpUN_SJ_20151202.fasta	30 127,8	100,0 %	14	18	73	0,627%	14,0%	possibly correct	true	File7184 Spectrum307 scans: 2527	RHNYEGPETHTSLRR	C	L	99,7 %	19,5	51,6	17,8	2			463984470	1 851,908776	1 852,916146	4	-0,00009394	-0,05070	664000	3107020	107	121	true
170106 2015-03-01 04 sans dig	Uncategorized Sample	1	QE003777TA (F003988)	H-2 class II histocompatibility antigen, A beta chain OS=Mus musculus (Mouse) GN=H2-Ab1 PE=1 SV=1	sp|P14483|HB2A_MOUSE,tr|O19455|O19455_MOUSE,tr|Q3TD53|Q3TD53_MOUSE,tr|Q7YQ01|Q7YQ01_MOUSE,tr|Q7YQ02|Q7YQ02_MOUSE,tr|Q8BPA0|Q8BPA0_MOUSE,tr|Q9TP17|Q9TP17_MOUSE	BerMus_DCpUN_SJ_20151202.fasta	30 127,8	100,0 %	14	18	73	0,627%	14,0%	possibly correct	true	File7184 Spectrum310 scans: 2530	RHNYEGPETHTSLRR	C	L	99,7 %	22,0	51,6	20,4	2			463984470	1 851,908776	1 852,916146	4	-0,00009394	-0,05070	665000	4800200	107	121	true
170106 2015-03-01 04 sans dig	Uncategorized Sample	1	QE003777TA (F003988)	H-2 class II histocompatibility antigen, A beta chain OS=Mus musculus (Mouse) GN=H2-Ab1 PE=1 SV=1	sp|P14483|HB2A_MOUSE,tr|O19455|O19455_MOUSE,tr|Q3TD53|Q3TD53_MOUSE,tr|Q7YQ01|Q7YQ01_MOUSE,tr|Q7YQ02|Q7YQ02_MOUSE,tr|Q8BPA0|Q8BPA0_MOUSE,tr|Q9TP17|Q9TP17_MOUSE	BerMus_DCpUN_SJ_20151202.fasta	30 127,8	100,0 %	14	18	73	0,627%	14,0%	possibly correct	true	File7184 Spectrum312 scans: 2532	RHNYEGPETHTSLRR	C	L	99,7 %	23,2	51,6	21,4	2			463984470	1 851,908776	1 852,916146	4	-0,00009394	-0,05070	665000	4456310	107	121	true
170106 2015-03-01 04 sans dig	Uncategorized Sample	1	QE003777TA (F003988)	H-2 class II histocompatibility antigen, A beta chain OS=Mus musculus (Mouse) GN=H2-Ab1 PE=1 SV=1	sp|P14483|HB2A_MOUSE,tr|O19455|O19455_MOUSE,tr|Q3TD53|Q3TD53_MOUSE,tr|Q7YQ01|Q7YQ01_MOUSE,tr|Q7YQ02|Q7YQ02_MOUSE,tr|Q8BPA0|Q8BPA0_MOUSE,tr|Q9TP17|Q9TP17_MOUSE	BerMus_DCpUN_SJ_20151202.fasta	30 127,8	100,0 %	14	18	73	0,627%	14,0%	possibly correct	true	File7184 Spectrum334 scans: 2556	RHNYEGPETHTSLRR	C	L	99,7 %	35,3	51,6	35,3	2			618310240	1 851,908892	1 852,916146	3	0,00002206	0,01190	670000	995842	107	121	true
170106 2015-03-01 04 sans dig	Uncategorized Sample	1	QE003777TA (F003988)	H-2 class II histocompatibility antigen, A beta chain OS=Mus musculus (Mouse) GN=H2-Ab1 PE=1 SV=1	sp|P14483|HB2A_MOUSE,tr|O19455|O19455_MOUSE,tr|Q3TD53|Q3TD53_MOUSE,tr|Q7YQ01|Q7YQ01_MOUSE,tr|Q7YQ02|Q7YQ02_MOUSE,tr|Q8BPA0|Q8BPA0_MOUSE,tr|Q9TP17|Q9TP17_MOUSE	BerMus_DCpUN_SJ_20151202.fasta	30 127,8	100,0 %	14	18	73	0,627%	14,0%	possibly correct	true	File7184 Spectrum322 scans: 2543	RHNYEGPETHTSLRR	C	L	99,7 %	38,8	51,5	38,8	2			618309630	1 851,907062	1 852,916146	3	-0,001808	-0,9757	667000	1301760	107	121	true
170106 2015-03-01 04 sans dig	Uncategorized Sample	1	QE003777TA (F003988)	H-2 class II histocompatibility antigen, A beta chain OS=Mus musculus (Mouse) GN=H2-Ab1 PE=1 SV=1	sp|P14483|HB2A_MOUSE,tr|O19455|O19455_MOUSE,tr|Q3TD53|Q3TD53_MOUSE,tr|Q7YQ01|Q7YQ01_MOUSE,tr|Q7YQ02|Q7YQ02_MOUSE,tr|Q8BPA0|Q8BPA0_MOUSE,tr|Q9TP17|Q9TP17_MOUSE	BerMus_DCpUN_SJ_20151202.fasta	30 127,8	100,0 %	14	18	73	0,627%	14,0%	possibly correct	true	File7184 Spectrum336 scans: 2559	RHNYEGPETHTSLRR	C	L	99,7 %	44,0	51,5	44,0	2			618309510	1 851,906702	1 852,916146	3	-0,002168	-1170	671000	1707980	107	121	true
170106 2015-03-01 04 sans dig	Uncategorized Sample	1	QE003777TA (F003988)	H-2 class II histocompatibility antigen, A beta chain OS=Mus musculus (Mouse) GN=H2-Ab1 PE=1 SV=1	sp|P14483|HB2A_MOUSE,tr|O19455|O19455_MOUSE,tr|Q3TD53|Q3TD53_MOUSE,tr|Q7YQ01|Q7YQ01_MOUSE,tr|Q7YQ02|Q7YQ02_MOUSE,tr|Q8BPA0|Q8BPA0_MOUSE,tr|Q9TP17|Q9TP17_MOUSE	BerMus_DCpUN_SJ_20151202.fasta	30 127,8	100,0 %	14	18	73	0,627%	14,0%	possibly correct	true	File7184 Spectrum319 scans: 2540	RHNYEGPETHTSLRR	C	L	99,7 %	46,8	51,5	46,8	2			618309630	1 851,907062	1 852,916146	3	-0,001808	-0,9757	667000	1414420	107	121	true
170106 2015-03-01 04 sans dig	Uncategorized Sample	1	QE003777TA (F003988)	H-2 class II histocompatibility antigen, A beta chain OS=Mus musculus (Mouse) GN=H2-Ab1 PE=1 SV=1	sp|P14483|HB2A_MOUSE,tr|O19455|O19455_MOUSE,tr|Q3TD53|Q3TD53_MOUSE,tr|Q7YQ01|Q7YQ01_MOUSE,tr|Q7YQ02|Q7YQ02_MOUSE,tr|Q8BPA0|Q8BPA0_MOUSE,tr|Q9TP17|Q9TP17_MOUSE	BerMus_DCpUN_SJ_20151202.fasta	30 127,8	100,0 %	14	18	73	0,627%	14,0%	possibly correct	true	File7184 Spectrum3746 scans: 6347	RPDAEYWNSQPEIL	G	E	98,9 %	28,1	50,5	0,000	2			859410830	1 716,807108	1 717,818146	2	-0,003762	-2190	1 456,00	2801230	82	95	true
170106 2015-03-01 04 sans dig	Uncategorized Sample	1	QE003777TA (F003988)	H-2 class II histocompatibility antigen, A beta chain OS=Mus musculus (Mouse) GN=H2-Ab1 PE=1 SV=1	sp|P14483|HB2A_MOUSE,tr|O19455|O19455_MOUSE,tr|Q3TD53|Q3TD53_MOUSE,tr|Q7YQ01|Q7YQ01_MOUSE,tr|Q7YQ02|Q7YQ02_MOUSE,tr|Q8BPA0|Q8BPA0_MOUSE,tr|Q9TP17|Q9TP17_MOUSE	BerMus_DCpUN_SJ_20151202.fasta	30 127,8	100,0 %	14	18	73	0,627%	14,0%	possibly correct	true	File7184 Spectrum3744 scans: 6345	RPDAEYWNSQPEIL	G	E	99,2 %	39,5	50,5	0,000	2			859410830	1 716,807108	1 717,818146	2	-0,003762	-2190	1 455,00	3296870	82	95	true
170106 2015-03-01 04 sans dig	Uncategorized Sample	1	QE003777TA (F003988)	H-2 class II histocompatibility antigen, A beta chain OS=Mus musculus (Mouse) GN=H2-Ab1 PE=1 SV=1	sp|P14483|HB2A_MOUSE,tr|O19455|O19455_MOUSE,tr|Q3TD53|Q3TD53_MOUSE,tr|Q7YQ01|Q7YQ01_MOUSE,tr|Q7YQ02|Q7YQ02_MOUSE,tr|Q8BPA0|Q8BPA0_MOUSE,tr|Q9TP17|Q9TP17_MOUSE	BerMus_DCpUN_SJ_20151202.fasta	30 127,8	100,0 %	14	18	73	0,627%	14,0%	possibly correct	true	File7184 Spectrum3742 scans: 6343	RPDAEYWNSQPEIL	G	E	99,2 %	43,5	50,5	0,000	2			859410830	1 716,807108	1 717,818146	2	-0,003762	-2190	1 455,00	3041100	82	95	true
170106 2015-03-01 04 sans dig	Uncategorized Sample	1	QE003777TA (F003988)	H-2 class II histocompatibility antigen, A beta chain OS=Mus musculus (Mouse) GN=H2-Ab1 PE=1 SV=1	sp|P14483|HB2A_MOUSE,tr|O19455|O19455_MOUSE,tr|Q3TD53|Q3TD53_MOUSE,tr|Q7YQ01|Q7YQ01_MOUSE,tr|Q7YQ02|Q7YQ02_MOUSE,tr|Q8BPA0|Q8BPA0_MOUSE,tr|Q9TP17|Q9TP17_MOUSE	BerMus_DCpUN_SJ_20151202.fasta	30 127,8	100,0 %	14	18	73	0,627%	14,0%	possibly correct	true	File7184 Spectrum3486 scans: 6060	RPDAEYWNSQPEILE	G	R	99,3 %	36,0	49,9	0,000	2			923933170	1 845,851788	1 846,860746	2	-0,001682	-0,9107	1 397,00	7416830	82	96	true
170106 2015-03-01 04 sans dig	Uncategorized Sample	1	QE003777TA (F003988)	H-2 class II histocompatibility antigen, A beta chain OS=Mus musculus (Mouse) GN=H2-Ab1 PE=1 SV=1	sp|P14483|HB2A_MOUSE,tr|O19455|O19455_MOUSE,tr|Q3TD53|Q3TD53_MOUSE,tr|Q7YQ01|Q7YQ01_MOUSE,tr|Q7YQ02|Q7YQ02_MOUSE,tr|Q8BPA0|Q8BPA0_MOUSE,tr|Q9TP17|Q9TP17_MOUSE	BerMus_DCpUN_SJ_20151202.fasta	30 127,8	100,0 %	14	18	73	0,627%	14,0%	possibly correct	true	File7184 Spectrum3495 scans: 6070	RPDAEYWNSQPEILE	G	R	99,4 %	36,5	49,9	0,000	2			923933040	1 845,851528	1 846,860746	2	-0,001942	-1051	1 399,00	17532100	82	96	true
170106 2015-03-01 04 sans dig	Uncategorized Sample	1	QE003777TA (F003988)	H-2 class II histocompatibility antigen, A beta chain OS=Mus musculus (Mouse) GN=H2-Ab1 PE=1 SV=1	sp|P14483|HB2A_MOUSE,tr|O19455|O19455_MOUSE,tr|Q3TD53|Q3TD53_MOUSE,tr|Q7YQ01|Q7YQ01_MOUSE,tr|Q7YQ02|Q7YQ02_MOUSE,tr|Q8BPA0|Q8BPA0_MOUSE,tr|Q9TP17|Q9TP17_MOUSE	BerMus_DCpUN_SJ_20151202.fasta	30 127,8	100,0 %	14	18	73	0,627%	14,0%	possibly correct	true	File7184 Spectrum3496 scans: 6071	RPDAEYWNSQPEILE	G	R	99,5 %	40,9	49,9	0,000	2			923933040	1 845,851528	1 846,860746	2	-0,001942	-1051	1 399,00	16366700	82	96	true
170106 2015-03-01 04 sans dig	Uncategorized Sample	1	QE003777TA (F003988)	H-2 class II histocompatibility antigen, A beta chain OS=Mus musculus (Mouse) GN=H2-Ab1 PE=1 SV=1	sp|P14483|HB2A_MOUSE,tr|O19455|O19455_MOUSE,tr|Q3TD53|Q3TD53_MOUSE,tr|Q7YQ01|Q7YQ01_MOUSE,tr|Q7YQ02|Q7YQ02_MOUSE,tr|Q8BPA0|Q8BPA0_MOUSE,tr|Q9TP17|Q9TP17_MOUSE	BerMus_DCpUN_SJ_20151202.fasta	30 127,8	100,0 %	14	18	73	0,627%	14,0%	possibly correct	true	File7184 Spectrum2951 scans: 5465	RPDAEYWNSQPEILERT	G	R	99,3 %	31,1	51,4	0,000	2			702007450	2 103,000522	2 104,009546	3	-0,001748	-0,8308	1 271,00	3911550	82	98	true
170106 2015-03-01 04 sans dig	Uncategorized Sample	1	QE003777TA (F003988)	H-2 class II histocompatibility antigen, A beta chain OS=Mus musculus (Mouse) GN=H2-Ab1 PE=1 SV=1	sp|P14483|HB2A_MOUSE,tr|O19455|O19455_MOUSE,tr|Q3TD53|Q3TD53_MOUSE,tr|Q7YQ01|Q7YQ01_MOUSE,tr|Q7YQ02|Q7YQ02_MOUSE,tr|Q8BPA0|Q8BPA0_MOUSE,tr|Q9TP17|Q9TP17_MOUSE	BerMus_DCpUN_SJ_20151202.fasta	30 127,8	100,0 %	14	18	73	0,627%	14,0%	possibly correct	true	File7184 Spectrum2957 scans: 5472	RPDAEYWNSQPEILERT	G	R	99,3 %	30,6	51,4	0,000	2			702008670	2 103,004182	2 104,009546	3	0,001912	0,9088	1 272,00	5955530	82	98	true
170106 2015-03-01 04 sans dig	Uncategorized Sample	1	QE003777TA (F003988)	H-2 class II histocompatibility antigen, A beta chain OS=Mus musculus (Mouse) GN=H2-Ab1 PE=1 SV=1	sp|P14483|HB2A_MOUSE,tr|O19455|O19455_MOUSE,tr|Q3TD53|Q3TD53_MOUSE,tr|Q7YQ01|Q7YQ01_MOUSE,tr|Q7YQ02|Q7YQ02_MOUSE,tr|Q8BPA0|Q8BPA0_MOUSE,tr|Q9TP17|Q9TP17_MOUSE	BerMus_DCpUN_SJ_20151202.fasta	30 127,8	100,0 %	14	18	73	0,627%	14,0%	possibly correct	true	File7184 Spectrum2958 scans: 5473	RPDAEYWNSQPEILERT	G	R	99,4 %	32,5	51,4	0,000	2			702008670	2 103,004182	2 104,009546	3	0,001912	0,9088	1 272,00	5706790	82	98	true
170106 2015-03-01 04 sans dig	Uncategorized Sample	1	QE003777TA (F003988)	H-2 class II histocompatibility antigen, A beta chain OS=Mus musculus (Mouse) GN=H2-Ab1 PE=1 SV=1	sp|P14483|HB2A_MOUSE,tr|O19455|O19455_MOUSE,tr|Q3TD53|Q3TD53_MOUSE,tr|Q7YQ01|Q7YQ01_MOUSE,tr|Q7YQ02|Q7YQ02_MOUSE,tr|Q8BPA0|Q8BPA0_MOUSE,tr|Q9TP17|Q9TP17_MOUSE	BerMus_DCpUN_SJ_20151202.fasta	30 127,8	100,0 %	14	18	73	0,627%	14,0%	possibly correct	true	File7184 Spectrum2956 scans: 5471	RPDAEYWNSQPEILERT	G	R	99,4 %	32,8	51,4	0,000	2			702008670	2 103,004182	2 104,009546	3	0,001912	0,9088	1 272,00	5806030	82	98	true
170106 2015-03-01 04 sans dig	Uncategorized Sample	1	QE003777TA (F003988)	H-2 class II histocompatibility antigen, A beta chain OS=Mus musculus (Mouse) GN=H2-Ab1 PE=1 SV=1	sp|P14483|HB2A_MOUSE,tr|O19455|O19455_MOUSE,tr|Q3TD53|Q3TD53_MOUSE,tr|Q7YQ01|Q7YQ01_MOUSE,tr|Q7YQ02|Q7YQ02_MOUSE,tr|Q8BPA0|Q8BPA0_MOUSE,tr|Q9TP17|Q9TP17_MOUSE	BerMus_DCpUN_SJ_20151202.fasta	30 127,8	100,0 %	14	18	73	0,627%	14,0%	possibly correct	true	File7184 Spectrum535 scans: 2777	VCRHNYEGPETHTSLR	T	R	99,7 %	37,7	50,6	37,7	2			475479280	1 897,888016	1 898,892646	4	0,002646	1393	716000	154536	105	120	true
170106 2015-03-01 04 sans dig	Uncategorized Sample	1	QE003777TA (F003988)	60S ribosomal protein L30 OS=Mus musculus (Mouse) GN=Rpl30 PE=1 SV=2	sp|P62889|RL30_MOUSE,tr|Q58DZ3|Q58DZ3_MOUSE,tr|Q5PR15|Q5PR15_MOUSE	BerMus_DCpUN_SJ_20151202.fasta	12 784,7	100,0 %	1	2	4	0,0344%	14,8%	possibly correct	true	File7184 Spectrum1649 scans: 4003	PGDSDIIRSMPEQTGEK	D	-	99,7 %	22,4	50,6	22,4	2			620631650	1 858,873122	1 859,880746	3	-0,0003479	-0,1871	970000	12970200	99	115	true
170106 2015-03-01 04 sans dig	Uncategorized Sample	1	QE003777TA (F003988)	60S ribosomal protein L30 OS=Mus musculus (Mouse) GN=Rpl30 PE=1 SV=2	sp|P62889|RL30_MOUSE,tr|Q58DZ3|Q58DZ3_MOUSE,tr|Q5PR15|Q5PR15_MOUSE	BerMus_DCpUN_SJ_20151202.fasta	12 784,7	100,0 %	1	2	4	0,0344%	14,8%	possibly correct	true	File7184 Spectrum1671 scans: 4027	PGDSDIIRSMPEQTGEK	D	-	99,7 %	42,7	50,6	41,4	2			930443970	1 858,873388	1 859,880746	2	-0,00008194	-0,04406	974000	2919460	99	115	true
170106 2015-03-01 04 sans dig	Uncategorized Sample	1	QE003777TA (F003988)	60S ribosomal protein L30 OS=Mus musculus (Mouse) GN=Rpl30 PE=1 SV=2	sp|P62889|RL30_MOUSE,tr|Q58DZ3|Q58DZ3_MOUSE,tr|Q5PR15|Q5PR15_MOUSE	BerMus_DCpUN_SJ_20151202.fasta	12 784,7	100,0 %	1	2	4	0,0344%	14,8%	possibly correct	true	File7184 Spectrum1670 scans: 4026	PGDSDIIRSMPEQTGEK	D	-	99,7 %	53,7	50,6	45,7	2			930443970	1 858,873388	1 859,880746	2	-0,00008194	-0,04406	974000	4145760	99	115	true
170106 2015-03-01 04 sans dig	Uncategorized Sample	1	QE003777TA (F003988)	60S ribosomal protein L30 OS=Mus musculus (Mouse) GN=Rpl30 PE=1 SV=2	sp|P62889|RL30_MOUSE,tr|Q58DZ3|Q58DZ3_MOUSE,tr|Q5PR15|Q5PR15_MOUSE	BerMus_DCpUN_SJ_20151202.fasta	12 784,7	100,0 %	1	2	4	0,0344%	14,8%	possibly correct	true	File7184 Spectrum1668 scans: 4024	PGDSDIIRSMPEQTGEK	D	-	99,7 %	60,3	50,6	53,1	2			930443970	1 858,873388	1 859,880746	2	-0,00008194	-0,04406	974000	4617680	99	115	true
170106 2015-03-01 04 sans dig	Uncategorized Sample	2	QE004485SJ (F003051)	C-C motif chemokine 6 OS=Mus musculus (Mouse) GN=Ccl6 PE=1 SV=1	sp|P27784|CCL6_MOUSE	BerMus_DCpUN_SJ_20151202.fasta	12 984,4	28,0 %	3	4	11	0,0941%	14,7%	probably incorrect	true	File5180 Spectrum2191 scans: 4911	EDRRYNPPIIHQGFQD	K	T	13,3 %	22,3	51,2	22,3	2			496995360	1 983,952336	1 984,962646	4	-0,003034	-1528	1 167,00	13222600	30	45	true
170106 2015-03-01 04 sans dig	Uncategorized Sample	2	QE004485SJ (F003051)	C-C motif chemokine 6 OS=Mus musculus (Mouse) GN=Ccl6 PE=1 SV=1	sp|P27784|CCL6_MOUSE	BerMus_DCpUN_SJ_20151202.fasta	12 984,4	28,0 %	3	4	11	0,0941%	14,7%	probably incorrect	true	File5180 Spectrum2187 scans: 4907	EDRRYNPPIIHQGFQD	K	T	27,8 %	24,2	51,2	18,3	2			496995360	1 983,952336	1 984,962646	4	-0,003034	-1528	1 166,00	10816900	30	45	true
170106 2015-03-01 04 sans dig	Uncategorized Sample	2	QE004485SJ (F003051)	C-C motif chemokine 6 OS=Mus musculus (Mouse) GN=Ccl6 PE=1 SV=1	sp|P27784|CCL6_MOUSE	BerMus_DCpUN_SJ_20151202.fasta	12 984,4	28,0 %	3	4	11	0,0941%	14,7%	probably incorrect	true	File5180 Spectrum2190 scans: 4910	EDRRYNPPIIHQGFQD	K	T	33,9 %	25,0	51,2	22,0	2			496995360	1 983,952336	1 984,962646	4	-0,003034	-1528	1 167,00	12353000	30	45	true
170106 2015-03-01 04 sans dig	Uncategorized Sample	2	QE004485SJ (F003051)	C-C motif chemokine 6 OS=Mus musculus (Mouse) GN=Ccl6 PE=1 SV=1	sp|P27784|CCL6_MOUSE	BerMus_DCpUN_SJ_20151202.fasta	12 984,4	28,0 %	3	4	11	0,0941%	14,7%	probably incorrect	true	File5180 Spectrum2198 scans: 4919	EDRRYNPPIIHQGFQD	K	T	34,3 %	23,2	51,2	23,2	2			662324650	1 983,952122	1 984,962646	3	-0,003248	-1636	1 169,00	15084500	30	45	true
170106 2015-03-01 04 sans dig	Uncategorized Sample	2	QE004485SJ (F003051)	C-C motif chemokine 6 OS=Mus musculus (Mouse) GN=Ccl6 PE=1 SV=1	sp|P27784|CCL6_MOUSE	BerMus_DCpUN_SJ_20151202.fasta	12 984,4	28,0 %	3	4	11	0,0941%	14,7%	probably incorrect	true	File5180 Spectrum2286 scans: 5017	RYNPPIIHQGFQD	R	T	36,0 %	23,5	50,9	20,0	2			528934570	1 583,781882	1 584,791946	3	-0,002788	-1759	1 188,00	18716000	33	45	true
170106 2015-03-01 04 sans dig	Uncategorized Sample	2	QE004485SJ (F003051)	C-C motif chemokine 6 OS=Mus musculus (Mouse) GN=Ccl6 PE=1 SV=1	sp|P27784|CCL6_MOUSE	BerMus_DCpUN_SJ_20151202.fasta	12 984,4	28,0 %	3	4	11	0,0941%	14,7%	possibly correct	true	File5180 Spectrum2261 scans: 4990	RYNPPIIHQGFQD	R	T	57,1 %	26,9	51,1	23,1	2			528934810	1 583,782602	1 584,791946	3	-0,002068	-1305	1 183,00	12265500	33	45	true
170106 2015-03-01 04 sans dig	Uncategorized Sample	2	QE004485SJ (F003051)	C-C motif chemokine 6 OS=Mus musculus (Mouse) GN=Ccl6 PE=1 SV=1	sp|P27784|CCL6_MOUSE	BerMus_DCpUN_SJ_20151202.fasta	12 984,4	28,0 %	3	4	11	0,0941%	14,7%	possibly correct	true	File5180 Spectrum2280 scans: 5011	RYNPPIIHQGFQD	R	T	58,9 %	27,2	50,9	27,2	2			528934570	1 583,781882	1 584,791946	3	-0,002788	-1759	1 187,00	24845400	33	45	true
170106 2015-03-01 04 sans dig	Uncategorized Sample	2	QE004485SJ (F003051)	C-C motif chemokine 6 OS=Mus musculus (Mouse) GN=Ccl6 PE=1 SV=1	sp|P27784|CCL6_MOUSE	BerMus_DCpUN_SJ_20151202.fasta	12 984,4	28,0 %	3	4	11	0,0941%	14,7%	possibly correct	true	File5180 Spectrum2262 scans: 4991	RYNPPIIHQGFQD	R	T	59,8 %	27,4	51,1	23,5	2			528934810	1 583,782602	1 584,791946	3	-0,002068	-1305	1 183,00	13182500	33	45	true
170106 2015-03-01 04 sans dig	Uncategorized Sample	2	QE004485SJ (F003051)	C-C motif chemokine 6 OS=Mus musculus (Mouse) GN=Ccl6 PE=1 SV=1	sp|P27784|CCL6_MOUSE	BerMus_DCpUN_SJ_20151202.fasta	12 984,4	28,0 %	3	4	11	0,0941%	14,7%	probably incorrect	true	File5180 Spectrum2315 scans: 5049	RYNPPIIHQGFQDT	R	S	14,7 %	20,0	51,1	18,4	2			562617800	1 684,831572	1 685,839646	3	-0,0007979	-0,4733	1 194,00	5879970	33	46	true
170106 2015-03-01 04 sans dig	Uncategorized Sample	2	QE004485SJ (F003051)	C-C motif chemokine 6 OS=Mus musculus (Mouse) GN=Ccl6 PE=1 SV=1	sp|P27784|CCL6_MOUSE	BerMus_DCpUN_SJ_20151202.fasta	12 984,4	28,0 %	3	4	11	0,0941%	14,7%	probably incorrect	true	File5180 Spectrum2314 scans: 5048	RYNPPIIHQGFQDT	R	S	32,3 %	23,0	51,1	21,8	2			562617800	1 684,831572	1 685,839646	3	-0,0007979	-0,4733	1 194,00	6203900	33	46	true
170106 2015-03-01 04 sans dig	Uncategorized Sample	2	QE004485SJ (F003051)	C-C motif chemokine 6 OS=Mus musculus (Mouse) GN=Ccl6 PE=1 SV=1	sp|P27784|CCL6_MOUSE	BerMus_DCpUN_SJ_20151202.fasta	12 984,4	28,0 %	3	4	11	0,0941%	14,7%	probably incorrect	true	File5180 Spectrum2310 scans: 5044	RYNPPIIHQGFQDT	R	S	45,4 %	24,9	51,1	23,3	2			562617800	1 684,831572	1 685,839646	3	-0,0007979	-0,4733	1 193,00	5410170	33	46	true
170106 2015-03-01 04 sans dig	Uncategorized Sample	2	QE004485SJ (F003051)	Keratin, type I cytoskeletal 14 OS=Mus musculus (Mouse) GN=Krt14 PE=1 SV=2	sp|Q61781|K1C14_MOUSE	BerMus_DCpUN_SJ_20151202.fasta	52 868,1	95,9 %	3	3	6	0,0513%	3,93%	probably incorrect	true	File5180 Spectrum216 scans: 2739	DVHDGKVVSTHE	M	Q	46,5 %	25,1	50,4	25,1	2			441549500	1 321,626672	1 322,633646	3	0,0003021	0,2284	725000	577013	466	477	true
170106 2015-03-01 04 sans dig	Uncategorized Sample	2	QE004485SJ (F003051)	Keratin, type I cytoskeletal 14 OS=Mus musculus (Mouse) GN=Krt14 PE=1 SV=2	sp|Q61781|K1C14_MOUSE	BerMus_DCpUN_SJ_20151202.fasta	52 868,1	95,9 %	3	3	6	0,0513%	3,93%	possibly correct	true	File5180 Spectrum217 scans: 2740	DVHDGKVVSTHE	M	Q	82,0 %	33,6	50,4	31,3	2			441549500	1 321,626672	1 322,633646	3	0,0003021	0,2284	725000	598541	466	477	true
170106 2015-03-01 04 sans dig	Uncategorized Sample	2	QE004485SJ (F003051)	Keratin, type I cytoskeletal 14 OS=Mus musculus (Mouse) GN=Krt14 PE=1 SV=2	sp|Q61781|K1C14_MOUSE	BerMus_DCpUN_SJ_20151202.fasta	52 868,1	95,9 %	3	3	6	0,0513%	3,93%	probably incorrect	true	File5180 Spectrum176 scans: 2695	DVHDGKVVSTHEQ	M	V	23,0 %	21,5	50,5	21,5	2			484235470	1 449,684582	1 450,692246	3	-0,0003879	-0,2674	715000	3446450	466	478	true
170106 2015-03-01 04 sans dig	Uncategorized Sample	2	QE004485SJ (F003051)	Keratin, type I cytoskeletal 14 OS=Mus musculus (Mouse) GN=Krt14 PE=1 SV=2	sp|Q61781|K1C14_MOUSE	BerMus_DCpUN_SJ_20151202.fasta	52 868,1	95,9 %	3	3	6	0,0513%	3,93%	probably incorrect	true	File5180 Spectrum167 scans: 2685	DVHDGKVVSTHEQ	M	V	35,8 %	23,5	50,5	23,3	2			484235440	1 449,684492	1 450,692246	3	-0,0004779	-0,3295	713000	1965580	466	478	true
170106 2015-03-01 04 sans dig	Uncategorized Sample	2	QE004485SJ (F003051)	Keratin, type I cytoskeletal 14 OS=Mus musculus (Mouse) GN=Krt14 PE=1 SV=2	sp|Q61781|K1C14_MOUSE	BerMus_DCpUN_SJ_20151202.fasta	52 868,1	95,9 %	3	3	6	0,0513%	3,93%	probably incorrect	true	File5180 Spectrum174 scans: 2693	DVHDGKVVSTHEQ	M	V	37,7 %	23,8	50,5	22,8	2			484235470	1 449,684582	1 450,692246	3	-0,0003879	-0,2674	715000	3378410	466	478	true
170106 2015-03-01 04 sans dig	Uncategorized Sample	2	QE004485SJ (F003051)	Keratin, type I cytoskeletal 14 OS=Mus musculus (Mouse) GN=Krt14 PE=1 SV=2	sp|Q61781|K1C14_MOUSE	BerMus_DCpUN_SJ_20151202.fasta	52 868,1	95,9 %	3	3	6	0,0513%	3,93%	possibly correct	true	File5180 Spectrum818 scans: 3401	DVHDGKVVSTHEQVLRTKN	M	-	77,1 %	31,0	51,7	11,2	2			541288390	2 161,124456	2 162,131446	4	0,0002861	0,1323	862000	1230300	466	484	true
170106 2015-03-01 04 sans dig	Uncategorized Sample	2	QE004485SJ (F003051)	ATP synthase F(0) complex subunit C2, mitochondrial OS=Mus musculus (Mouse) GN=Atp5g2 PE=2 SV=2	sp|P56383|AT5G2_MOUSE,sp|P56384|AT5G3_MOUSE,sp|Q9CR84|AT5G1_MOUSE,tr|A0A087WQS5|A0A087WQS5_MOUSE,tr|Q14BC2|Q14BC2_MOUSE	BerMus_DCpUN_SJ_20151202.fasta	15 477,2	44,8 %	1	1	1	0,00855%	11,0%	possibly correct	true	File5180 Spectrum2973 scans: 5801	TAAKFIGAGAATVGVA	D	G	75,6 %	28,6	49,4	25,3	2			702895510	1 403,776468	1 404,784646	2	-0,0009019	-0,6421	1 350,00	671272	75	90	true
170106 2015-03-01 04 sans dig	Uncategorized Sample	2	QE004485SJ (F003051)	Phospholipase D4 OS=Mus musculus (Mouse) GN=Pld4 PE=1 SV=1	sp|Q8BG07|PLD4_MOUSE	BerMus_DCpUN_SJ_20151202.fasta	56 153,3	99,9 %	2	2	7	0,0599%	3,58%	possibly correct	true	File5180 Spectrum2887 scans: 5707	RSLQAFSNPSAGISVDVK	L	V	73,6 %	30,6	51,3	30,1	2			626001890	1 874,983842	1 875,992346	3	-0,001228	-0,6546	1 330,00	1549710	390	407	true
170106 2015-03-01 04 sans dig	Uncategorized Sample	2	QE004485SJ (F003051)	Phospholipase D4 OS=Mus musculus (Mouse) GN=Pld4 PE=1 SV=1	sp|Q8BG07|PLD4_MOUSE	BerMus_DCpUN_SJ_20151202.fasta	56 153,3	99,9 %	2	2	7	0,0599%	3,58%	possibly correct	true	File5180 Spectrum2881 scans: 5700	RSLQAFSNPSAGISVDVK	L	V	77,7 %	31,9	51,3	29,7	2			626003720	1 874,989332	1 875,992346	3	0,004262	2272	1 329,00	2053540	390	407	true
170106 2015-03-01 04 sans dig	Uncategorized Sample	2	QE004485SJ (F003051)	Phospholipase D4 OS=Mus musculus (Mouse) GN=Pld4 PE=1 SV=1	sp|Q8BG07|PLD4_MOUSE	BerMus_DCpUN_SJ_20151202.fasta	56 153,3	99,9 %	2	2	7	0,0599%	3,58%	possibly correct	true	File5180 Spectrum2879 scans: 5698	RSLQAFSNPSAGISVDVK	L	V	79,7 %	32,6	51,3	29,7	2			626003720	1 874,989332	1 875,992346	3	0,004262	2272	1 328,00	1946190	390	407	true
170106 2015-03-01 04 sans dig	Uncategorized Sample	2	QE004485SJ (F003051)	Phospholipase D4 OS=Mus musculus (Mouse) GN=Pld4 PE=1 SV=1	sp|Q8BG07|PLD4_MOUSE	BerMus_DCpUN_SJ_20151202.fasta	56 153,3	99,9 %	2	2	7	0,0599%	3,58%	possibly correct	true	File5180 Spectrum3481 scans: 6439	SLQAFSNPSAGISVDVK	R	V	83,5 %	30,9	51,8	30,9	2			860448730	1 718,882908	1 719,891246	2	-0,001062	-0,6174	1 483,00	6900270	391	407	true
170106 2015-03-01 04 sans dig	Uncategorized Sample	2	QE004485SJ (F003051)	Phospholipase D4 OS=Mus musculus (Mouse) GN=Pld4 PE=1 SV=1	sp|Q8BG07|PLD4_MOUSE	BerMus_DCpUN_SJ_20151202.fasta	56 153,3	99,9 %	2	2	7	0,0599%	3,58%	possibly correct	true	File5180 Spectrum3478 scans: 6436	SLQAFSNPSAGISVDVK	R	V	97,7 %	43,9	51,8	40,4	2			860448730	1 718,882908	1 719,891246	2	-0,001062	-0,6174	1 483,00	15217300	391	407	true
170106 2015-03-01 04 sans dig	Uncategorized Sample	2	QE004485SJ (F003051)	Phospholipase D4 OS=Mus musculus (Mouse) GN=Pld4 PE=1 SV=1	sp|Q8BG07|PLD4_MOUSE	BerMus_DCpUN_SJ_20151202.fasta	56 153,3	99,9 %	2	2	7	0,0599%	3,58%	possibly correct	true	File5180 Spectrum3470 scans: 6427	SLQAFSNPSAGISVDVK	R	V	99,7 %	62,3	51,7	62,3	2			860448910	1 718,883268	1 719,891246	2	-0,0007019	-0,4081	1 481,00	13261600	391	407	true
170106 2015-03-01 04 sans dig	Uncategorized Sample	2	QE004485SJ (F003051)	Phospholipase D4 OS=Mus musculus (Mouse) GN=Pld4 PE=1 SV=1	sp|Q8BG07|PLD4_MOUSE	BerMus_DCpUN_SJ_20151202.fasta	56 153,3	99,9 %	2	2	7	0,0599%	3,58%	possibly correct	true	File5180 Spectrum3469 scans: 6426	SLQAFSNPSAGISVDVK	R	V	99,7 %	74,3	51,7	69,7	2			860448910	1 718,883268	1 719,891246	2	-0,0007019	-0,4081	1 481,00	10815800	391	407	true
170106 2015-03-01 04 sans dig	Uncategorized Sample	2	QE004485SJ (F003051)	Peroxiredoxin-1 OS=Mus musculus (Mouse) GN=Prdx1 PE=1 SV=1	sp|P35700|PRDX1_MOUSE,tr|Q3U9J9|Q3U9J9_MOUSE	BerMus_DCpUN_SJ_20151202.fasta	22 177,5	94,3 %	2	2	7	0,0599%	8,04%	probably incorrect	true	File5180 Spectrum91 scans: 2601	KPGSDTIKPDVNKSK	W	E	7,4 %	21,0	49,9	21,0	2			404226810	1 612,878136	1 613,886046	4	-0,0006339	-0,3928	694000	455817	178	192	true
170106 2015-03-01 04 sans dig	Uncategorized Sample	2	QE004485SJ (F003051)	Peroxiredoxin-1 OS=Mus musculus (Mouse) GN=Prdx1 PE=1 SV=1	sp|P35700|PRDX1_MOUSE,tr|Q3U9J9|Q3U9J9_MOUSE	BerMus_DCpUN_SJ_20151202.fasta	22 177,5	94,3 %	2	2	7	0,0599%	8,04%	possibly correct	true	File5180 Spectrum90 scans: 2600	KPGSDTIKPDVNKSK	W	E	52,3 %	27,0	49,9	27,0	2			404226810	1 612,878136	1 613,886046	4	-0,0006339	-0,3928	694000	421991	178	192	true
170106 2015-03-01 04 sans dig	Uncategorized Sample	2	QE004485SJ (F003051)	Peroxiredoxin-1 OS=Mus musculus (Mouse) GN=Prdx1 PE=1 SV=1	sp|P35700|PRDX1_MOUSE,tr|Q3U9J9|Q3U9J9_MOUSE	BerMus_DCpUN_SJ_20151202.fasta	22 177,5	94,3 %	2	2	7	0,0599%	8,04%	possibly correct	true	File5180 Spectrum78 scans: 2584	KPGSDTIKPDVNKSK	W	E	57,8 %	27,7	49,8	27,7	2			404226500	1 612,876896	1 613,886046	4	-0,001874	-1161	690000	301646	178	192	true
170106 2015-03-01 04 sans dig	Uncategorized Sample	2	QE004485SJ (F003051)	Peroxiredoxin-1 OS=Mus musculus (Mouse) GN=Prdx1 PE=1 SV=1	sp|P35700|PRDX1_MOUSE,tr|Q3U9J9|Q3U9J9_MOUSE	BerMus_DCpUN_SJ_20151202.fasta	22 177,5	94,3 %	2	2	7	0,0599%	8,04%	probably incorrect	true	File5180 Spectrum164 scans: 2682	KPGSDTIKPDVNKSKE	W	Y	9,9 %	21,6	50,8	16,1	2			436487640	1 741,921456	1 742,928646	4	0,00008606	0,04938	712000	1546550	178	193	true
170106 2015-03-01 04 sans dig	Uncategorized Sample	2	QE004485SJ (F003051)	Peroxiredoxin-1 OS=Mus musculus (Mouse) GN=Prdx1 PE=1 SV=1	sp|P35700|PRDX1_MOUSE,tr|Q3U9J9|Q3U9J9_MOUSE	BerMus_DCpUN_SJ_20151202.fasta	22 177,5	94,3 %	2	2	7	0,0599%	8,04%	probably incorrect	true	File5180 Spectrum168 scans: 2686	KPGSDTIKPDVNKSKE	W	Y	44,8 %	26,2	50,8	25,4	2			436487640	1 741,921456	1 742,928646	4	0,00008606	0,04938	713000	1523880	178	193	true
170106 2015-03-01 04 sans dig	Uncategorized Sample	2	QE004485SJ (F003051)	Peroxiredoxin-1 OS=Mus musculus (Mouse) GN=Prdx1 PE=1 SV=1	sp|P35700|PRDX1_MOUSE,tr|Q3U9J9|Q3U9J9_MOUSE	BerMus_DCpUN_SJ_20151202.fasta	22 177,5	94,3 %	2	2	7	0,0599%	8,04%	possibly correct	true	File5180 Spectrum166 scans: 2684	KPGSDTIKPDVNKSKE	W	Y	71,6 %	29,9	50,8	29,9	2			436487640	1 741,921456	1 742,928646	4	0,00008606	0,04938	713000	1694620	178	193	true
170106 2015-03-01 04 sans dig	Uncategorized Sample	2	QE004485SJ (F003051)	Peroxiredoxin-1 OS=Mus musculus (Mouse) GN=Prdx1 PE=1 SV=1	sp|P35700|PRDX1_MOUSE,tr|Q3U9J9|Q3U9J9_MOUSE	BerMus_DCpUN_SJ_20151202.fasta	22 177,5	94,3 %	2	2	7	0,0599%	8,04%	possibly correct	true	File5180 Spectrum175 scans: 2694	KPGSDTIKPDVNKSKE	W	Y	86,5 %	33,9	50,9	33,9	2			436487520	1 741,920976	1 742,928646	4	-0,0003939	-0,2260	715000	1613600	178	193	true
170106 2015-03-01 04 sans dig	Uncategorized Sample	2	QE004485SJ (F003051)	Secretory carrier-associated membrane protein 2 OS=Mus musculus (Mouse) GN=Scamp2 PE=1 SV=1	sp|Q9ERN0|SCAM2_MOUSE,tr|Q3TAL2|Q3TAL2_MOUSE,tr|Q3TU28|Q3TU28_MOUSE	BerMus_DCpUN_SJ_20151202.fasta	36 465,5	72,7 %	2	2	4	0,0342%	4,56%	probably incorrect	true	File5180 Spectrum288 scans: 2818	RTFRGAASSAARG	S	A	12,2 %	19,4	50,2	15,0	2			436569150	1 306,685622	1 307,692646	3	0,0002521	0,1928	743000	304447	312	324	true
170106 2015-03-01 04 sans dig	Uncategorized Sample	2	QE004485SJ (F003051)	Secretory carrier-associated membrane protein 2 OS=Mus musculus (Mouse) GN=Scamp2 PE=1 SV=1	sp|Q9ERN0|SCAM2_MOUSE,tr|Q3TAL2|Q3TAL2_MOUSE,tr|Q3TU28|Q3TU28_MOUSE	BerMus_DCpUN_SJ_20151202.fasta	36 465,5	72,7 %	2	2	4	0,0342%	4,56%	possibly correct	true	File5180 Spectrum367 scans: 2905	SSRTFRGAASSAARG	F	A	80,6 %	33,0	51,1	25,8	2			494591640	1 480,753092	1 481,756646	3	0,003722	2512	762000	1664410	310	324	true
170106 2015-03-01 04 sans dig	Uncategorized Sample	2	QE004485SJ (F003051)	Secretory carrier-associated membrane protein 2 OS=Mus musculus (Mouse) GN=Scamp2 PE=1 SV=1	sp|Q9ERN0|SCAM2_MOUSE,tr|Q3TAL2|Q3TAL2_MOUSE,tr|Q3TU28|Q3TU28_MOUSE	BerMus_DCpUN_SJ_20151202.fasta	36 465,5	72,7 %	2	2	4	0,0342%	4,56%	possibly correct	true	File5180 Spectrum370 scans: 2908	SSRTFRGAASSAARG	F	A	89,0 %	38,0	51,1	28,3	2			494591640	1 480,753092	1 481,756646	3	0,003722	2512	763000	1584980	310	324	true
170106 2015-03-01 04 sans dig	Uncategorized Sample	2	QE004485SJ (F003051)	Secretory carrier-associated membrane protein 2 OS=Mus musculus (Mouse) GN=Scamp2 PE=1 SV=1	sp|Q9ERN0|SCAM2_MOUSE,tr|Q3TAL2|Q3TAL2_MOUSE,tr|Q3TU28|Q3TU28_MOUSE	BerMus_DCpUN_SJ_20151202.fasta	36 465,5	72,7 %	2	2	4	0,0342%	4,56%	possibly correct	true	File5180 Spectrum379 scans: 2918	SSRTFRGAASSAARG	F	A	91,1 %	40,2	50,8	31,0	2			494591160	1 480,751652	1 481,756646	3	0,002282	1540	765000	1236360	310	324	true
170106 2015-03-01 04 sans dig	Uncategorized Sample	2	QE004485SJ (F003051)	Keratin, type I cytoskeletal 17 OS=Mus musculus (Mouse) GN=Krt17 PE=1 SV=3	sp|Q9QWL7|K1C17_MOUSE	BerMus_DCpUN_SJ_20151202.fasta	48 162,9	93,4 %	1	1	3	0,0257%	5,31%	probably incorrect	true	File5180 Spectrum1943 scans: 4638	TIVEEVQDGKVISSREQVHQTTR	R	-	48,3 %	26,6	52,3	26,6	2			660599000	2 638,366896	2 639,374946	4	-0,0007739	-0,2932	1 111,00	3331090	411	433	true
170106 2015-03-01 04 sans dig	Uncategorized Sample	2	QE004485SJ (F003051)	Keratin, type I cytoskeletal 17 OS=Mus musculus (Mouse) GN=Krt17 PE=1 SV=3	sp|Q9QWL7|K1C17_MOUSE	BerMus_DCpUN_SJ_20151202.fasta	48 162,9	93,4 %	1	1	3	0,0257%	5,31%	possibly correct	true	File5180 Spectrum1937 scans: 4632	TIVEEVQDGKVISSREQVHQTTR	R	-	97,0 %	44,9	52,3	43,7	2			660599000	2 638,366896	2 639,374946	4	-0,0007739	-0,2932	1 110,00	5320060	411	433	true
170106 2015-03-01 04 sans dig	Uncategorized Sample	2	QE004485SJ (F003051)	Keratin, type I cytoskeletal 17 OS=Mus musculus (Mouse) GN=Krt17 PE=1 SV=3	sp|Q9QWL7|K1C17_MOUSE	BerMus_DCpUN_SJ_20151202.fasta	48 162,9	93,4 %	1	1	3	0,0257%	5,31%	possibly correct	true	File5180 Spectrum1938 scans: 4633	TIVEEVQDGKVISSREQVHQTTR	R	-	98,2 %	50,0	52,3	47,6	2			660599000	2 638,366896	2 639,374946	4	-0,0007739	-0,2932	1 110,00	5038000	411	433	true
170106 2015-03-01 04 sans dig	Uncategorized Sample	2	QE004485SJ (F003051)	Ubiquitin carboxyl-terminal hydrolase 14 OS=Mus musculus (Mouse) GN=Usp14 PE=1 SV=3	sp|Q9JMA1|UBP14_MOUSE,tr|E9PYI8|E9PYI8_MOUSE,tr|Q80UN0|Q80UN0_MOUSE	BerMus_DCpUN_SJ_20151202.fasta	56 003,1	83,4 %	1	1	3	0,0257%	3,04%	possibly correct	true	File5180 Spectrum242 scans: 2767	ETDSSSAPAVTPSKK	R	K	86,3 %	36,0	51,0	36,0	2			502253720	1 503,739332	1 504,749046	3	-0,002438	-1620	732000	1010000	225	239	true
170106 2015-03-01 04 sans dig	Uncategorized Sample	2	QE004485SJ (F003051)	Ubiquitin carboxyl-terminal hydrolase 14 OS=Mus musculus (Mouse) GN=Usp14 PE=1 SV=3	sp|Q9JMA1|UBP14_MOUSE,tr|E9PYI8|E9PYI8_MOUSE,tr|Q80UN0|Q80UN0_MOUSE	BerMus_DCpUN_SJ_20151202.fasta	56 003,1	83,4 %	1	1	3	0,0257%	3,04%	possibly correct	true	File5180 Spectrum226 scans: 2750	ETDSSSAPAVTPSKK	R	K	95,0 %	47,0	51,2	47,0	2			502253780	1 503,739512	1 504,749046	3	-0,002258	-1501	728000	842896	225	239	true
170106 2015-03-01 04 sans dig	Uncategorized Sample	2	QE004485SJ (F003051)	Ubiquitin carboxyl-terminal hydrolase 14 OS=Mus musculus (Mouse) GN=Usp14 PE=1 SV=3	sp|Q9JMA1|UBP14_MOUSE,tr|E9PYI8|E9PYI8_MOUSE,tr|Q80UN0|Q80UN0_MOUSE	BerMus_DCpUN_SJ_20151202.fasta	56 003,1	83,4 %	1	1	3	0,0257%	3,04%	possibly correct	true	File5180 Spectrum227 scans: 2751	ETDSSSAPAVTPSKK	R	K	95,0 %	47,2	51,2	47,2	2			502253780	1 503,739512	1 504,749046	3	-0,002258	-1501	728000	952947	225	239	true
170106 2015-03-01 04 sans dig	Uncategorized Sample	2	QE004485SJ (F003051)	SLAM family member 5 OS=Mus musculus (Mouse) GN=Cd84 PE=1 SV=1	sp|Q18PI6|SLAF5_MOUSE,tr|B2RU38|B2RU38_MOUSE,tr|B7ZMQ1|B7ZMQ1_MOUSE,tr|E9Q9E8|E9Q9E8_MOUSE	BerMus_DCpUN_SJ_20151202.fasta	37 378,8	45,5 %	1	1	1	0,00855%	4,26%	possibly correct	true	File5180 Spectrum1743 scans: 4418	SSVAFIKPGVNKAE	Q	V	76,2 %	28,8	50,2	20,0	2			723900760	1 445,786968	1 446,795146	2	-0,0009019	-0,6234	1 067,00	1238270	58	71	true
170106 2015-03-01 04 sans dig	Uncategorized Sample	2	QE004485SJ (F003051)	Alkaline phosphatase, tissue-nonspecific isozyme OS=Mus musculus (Mouse) GN=Alpl PE=1 SV=2	sp|P09242|PPBT_MOUSE,tr|B7XGA6|B7XGA6_MOUSE,tr|E9Q7P8|E9Q7P8_MOUSE,tr|Q3TJD3|Q3TJD3_MOUSE,tr|Q3TQ02|Q3TQ02_MOUSE,tr|Q8JZS4|Q8JZS4_MOUSE,tr|Q9EQ79|Q9EQ79_MOUSE	BerMus_DCpUN_SJ_20151202.fasta	57 514,5	94,4 %	5	5	12	0,103%	3,24%	possibly correct	true	File5180 Spectrum318 scans: 2851	RVNHATPSAAYAHS	T	A	53,0 %	26,1	50,9	19,9	2			494579620	1 480,717032	1 481,724246	3	0,00006206	0,04188	750000	3593230	168	181	true
170106 2015-03-01 04 sans dig	Uncategorized Sample	2	QE004485SJ (F003051)	Alkaline phosphatase, tissue-nonspecific isozyme OS=Mus musculus (Mouse) GN=Alpl PE=1 SV=2	sp|P09242|PPBT_MOUSE,tr|B7XGA6|B7XGA6_MOUSE,tr|E9Q7P8|E9Q7P8_MOUSE,tr|Q3TJD3|Q3TJD3_MOUSE,tr|Q3TQ02|Q3TQ02_MOUSE,tr|Q8JZS4|Q8JZS4_MOUSE,tr|Q9EQ79|Q9EQ79_MOUSE	BerMus_DCpUN_SJ_20151202.fasta	57 514,5	94,4 %	5	5	12	0,103%	3,24%	possibly correct	true	File5180 Spectrum303 scans: 2834	RVNHATPSAAYAHS	T	A	66,8 %	28,8	51,0	22,5	2			494579530	1 480,716762	1 481,724246	3	-0,0002079	-0,1403	746000	1745580	168	181	true
170106 2015-03-01 04 sans dig	Uncategorized Sample	2	QE004485SJ (F003051)	Alkaline phosphatase, tissue-nonspecific isozyme OS=Mus musculus (Mouse) GN=Alpl PE=1 SV=2	sp|P09242|PPBT_MOUSE,tr|B7XGA6|B7XGA6_MOUSE,tr|E9Q7P8|E9Q7P8_MOUSE,tr|Q3TJD3|Q3TJD3_MOUSE,tr|Q3TQ02|Q3TQ02_MOUSE,tr|Q8JZS4|Q8JZS4_MOUSE,tr|Q9EQ79|Q9EQ79_MOUSE	BerMus_DCpUN_SJ_20151202.fasta	57 514,5	94,4 %	5	5	12	0,103%	3,24%	possibly correct	true	File5180 Spectrum302 scans: 2833	RVNHATPSAAYAHS	T	A	83,0 %	34,1	51,0	27,7	2			494579530	1 480,716762	1 481,724246	3	-0,0002079	-0,1403	746000	1743720	168	181	true
170106 2015-03-01 04 sans dig	Uncategorized Sample	2	QE004485SJ (F003051)	Alkaline phosphatase, tissue-nonspecific isozyme OS=Mus musculus (Mouse) GN=Alpl PE=1 SV=2	sp|P09242|PPBT_MOUSE,tr|B7XGA6|B7XGA6_MOUSE,tr|E9Q7P8|E9Q7P8_MOUSE,tr|Q3TJD3|Q3TJD3_MOUSE,tr|Q3TQ02|Q3TQ02_MOUSE,tr|Q8JZS4|Q8JZS4_MOUSE,tr|Q9EQ79|Q9EQ79_MOUSE	BerMus_DCpUN_SJ_20151202.fasta	57 514,5	94,4 %	5	5	12	0,103%	3,24%	probably incorrect	true	File5180 Spectrum414 scans: 2957	RVNHATPSAAYAHSAD	T	R	38,3 %	23,9	50,4	23,9	2			556601070	1 666,781382	1 667,788346	3	0,0003121	0,1871	773000	4249480	168	183	true
170106 2015-03-01 04 sans dig	Uncategorized Sample	2	QE004485SJ (F003051)	Alkaline phosphatase, tissue-nonspecific isozyme OS=Mus musculus (Mouse) GN=Alpl PE=1 SV=2	sp|P09242|PPBT_MOUSE,tr|B7XGA6|B7XGA6_MOUSE,tr|E9Q7P8|E9Q7P8_MOUSE,tr|Q3TJD3|Q3TJD3_MOUSE,tr|Q3TQ02|Q3TQ02_MOUSE,tr|Q8JZS4|Q8JZS4_MOUSE,tr|Q9EQ79|Q9EQ79_MOUSE	BerMus_DCpUN_SJ_20151202.fasta	57 514,5	94,4 %	5	5	12	0,103%	3,24%	possibly correct	true	File5180 Spectrum409 scans: 2951	RVNHATPSAAYAHSAD	T	R	52,1 %	26,0	50,4	26,0	2			556600890	1 666,780842	1 667,788346	3	-0,0002279	-0,1367	772000	4447820	168	183	true
170106 2015-03-01 04 sans dig	Uncategorized Sample	2	QE004485SJ (F003051)	Alkaline phosphatase, tissue-nonspecific isozyme OS=Mus musculus (Mouse) GN=Alpl PE=1 SV=2	sp|P09242|PPBT_MOUSE,tr|B7XGA6|B7XGA6_MOUSE,tr|E9Q7P8|E9Q7P8_MOUSE,tr|Q3TJD3|Q3TJD3_MOUSE,tr|Q3TQ02|Q3TQ02_MOUSE,tr|Q8JZS4|Q8JZS4_MOUSE,tr|Q9EQ79|Q9EQ79_MOUSE	BerMus_DCpUN_SJ_20151202.fasta	57 514,5	94,4 %	5	5	12	0,103%	3,24%	possibly correct	true	File5180 Spectrum418 scans: 2961	RVNHATPSAAYAHSAD	T	R	67,0 %	28,9	50,4	28,9	2			556601070	1 666,781382	1 667,788346	3	0,0003121	0,1871	774000	4863020	168	183	true
170106 2015-03-01 04 sans dig	Uncategorized Sample	2	QE004485SJ (F003051)	Alkaline phosphatase, tissue-nonspecific isozyme OS=Mus musculus (Mouse) GN=Alpl PE=1 SV=2	sp|P09242|PPBT_MOUSE,tr|B7XGA6|B7XGA6_MOUSE,tr|E9Q7P8|E9Q7P8_MOUSE,tr|Q3TJD3|Q3TJD3_MOUSE,tr|Q3TQ02|Q3TQ02_MOUSE,tr|Q8JZS4|Q8JZS4_MOUSE,tr|Q9EQ79|Q9EQ79_MOUSE	BerMus_DCpUN_SJ_20151202.fasta	57 514,5	94,4 %	5	5	12	0,103%	3,24%	probably incorrect	true	File5180 Spectrum398 scans: 2939	TRVNHATPSAAYAHS	T	A	15,4 %	20,1	51,0	14,7	2			528262700	1 581,766272	1 582,771946	3	0,001602	1012	769000	1642180	167	181	true
170106 2015-03-01 04 sans dig	Uncategorized Sample	2	QE004485SJ (F003051)	Alkaline phosphatase, tissue-nonspecific isozyme OS=Mus musculus (Mouse) GN=Alpl PE=1 SV=2	sp|P09242|PPBT_MOUSE,tr|B7XGA6|B7XGA6_MOUSE,tr|E9Q7P8|E9Q7P8_MOUSE,tr|Q3TJD3|Q3TJD3_MOUSE,tr|Q3TQ02|Q3TQ02_MOUSE,tr|Q8JZS4|Q8JZS4_MOUSE,tr|Q9EQ79|Q9EQ79_MOUSE	BerMus_DCpUN_SJ_20151202.fasta	57 514,5	94,4 %	5	5	12	0,103%	3,24%	probably incorrect	true	File5180 Spectrum402 scans: 2943	TRVNHATPSAAYAHS	T	A	36,8 %	23,6	51,0	21,4	2			528262700	1 581,766272	1 582,771946	3	0,001602	1012	770000	1574800	167	181	true
170106 2015-03-01 04 sans dig	Uncategorized Sample	2	QE004485SJ (F003051)	Alkaline phosphatase, tissue-nonspecific isozyme OS=Mus musculus (Mouse) GN=Alpl PE=1 SV=2	sp|P09242|PPBT_MOUSE,tr|B7XGA6|B7XGA6_MOUSE,tr|E9Q7P8|E9Q7P8_MOUSE,tr|Q3TJD3|Q3TJD3_MOUSE,tr|Q3TQ02|Q3TQ02_MOUSE,tr|Q8JZS4|Q8JZS4_MOUSE,tr|Q9EQ79|Q9EQ79_MOUSE	BerMus_DCpUN_SJ_20151202.fasta	57 514,5	94,4 %	5	5	12	0,103%	3,24%	probably incorrect	true	File5180 Spectrum480 scans: 3029	TRVNHATPSAAYAHSA	T	D	12,7 %	19,5	51,3	15,6	2			551941590	1 652,802942	1 653,809046	3	0,001172	0,7087	788000	4137160	167	182	true
170106 2015-03-01 04 sans dig	Uncategorized Sample	2	QE004485SJ (F003051)	Alkaline phosphatase, tissue-nonspecific isozyme OS=Mus musculus (Mouse) GN=Alpl PE=1 SV=2	sp|P09242|PPBT_MOUSE,tr|B7XGA6|B7XGA6_MOUSE,tr|E9Q7P8|E9Q7P8_MOUSE,tr|Q3TJD3|Q3TJD3_MOUSE,tr|Q3TQ02|Q3TQ02_MOUSE,tr|Q8JZS4|Q8JZS4_MOUSE,tr|Q9EQ79|Q9EQ79_MOUSE	BerMus_DCpUN_SJ_20151202.fasta	57 514,5	94,4 %	5	5	12	0,103%	3,24%	probably incorrect	true	File5180 Spectrum489 scans: 3039	TRVNHATPSAAYAHSA	T	D	18,0 %	20,6	51,0	12,8	2			551941100	1 652,801472	1 653,809046	3	-0,0002979	-0,1802	790000	3612450	167	182	true
170106 2015-03-01 04 sans dig	Uncategorized Sample	2	QE004485SJ (F003051)	Alkaline phosphatase, tissue-nonspecific isozyme OS=Mus musculus (Mouse) GN=Alpl PE=1 SV=2	sp|P09242|PPBT_MOUSE,tr|B7XGA6|B7XGA6_MOUSE,tr|E9Q7P8|E9Q7P8_MOUSE,tr|Q3TJD3|Q3TJD3_MOUSE,tr|Q3TQ02|Q3TQ02_MOUSE,tr|Q8JZS4|Q8JZS4_MOUSE,tr|Q9EQ79|Q9EQ79_MOUSE	BerMus_DCpUN_SJ_20151202.fasta	57 514,5	94,4 %	5	5	12	0,103%	3,24%	probably incorrect	true	File5180 Spectrum481 scans: 3030	TRVNHATPSAAYAHSA	T	D	36,8 %	23,6	51,3	22,7	2			551941590	1 652,802942	1 653,809046	3	0,001172	0,7087	788000	4376110	167	182	true
170106 2015-03-01 04 sans dig	Uncategorized Sample	2	QE004485SJ (F003051)	Alkaline phosphatase, tissue-nonspecific isozyme OS=Mus musculus (Mouse) GN=Alpl PE=1 SV=2	sp|P09242|PPBT_MOUSE,tr|B7XGA6|B7XGA6_MOUSE,tr|E9Q7P8|E9Q7P8_MOUSE,tr|Q3TJD3|Q3TJD3_MOUSE,tr|Q3TQ02|Q3TQ02_MOUSE,tr|Q8JZS4|Q8JZS4_MOUSE,tr|Q9EQ79|Q9EQ79_MOUSE	BerMus_DCpUN_SJ_20151202.fasta	57 514,5	94,4 %	5	5	12	0,103%	3,24%	probably incorrect	true	File5180 Spectrum499 scans: 3050	TRVNHATPSAAYAHSAD	T	R	17,3 %	22,9	50,4	15,3	2			442964390	1 767,828456	1 768,836046	4	-0,0003139	-0,1775	792000	7871620	167	183	true
170106 2015-03-01 04 sans dig	Uncategorized Sample	2	QE004485SJ (F003051)	Cadherin-17 OS=Mus musculus (Mouse) GN=Cdh17 PE=1 SV=1	sp|Q9R100|CAD17_MOUSE,tr|A2AKS7|A2AKS7_MOUSE,tr|Q3TAN0|Q3TAN0_MOUSE,tr|Q3U1Y7|Q3U1Y7_MOUSE	BerMus_DCpUN_SJ_20151202.fasta	91 646,7	100,0 %	4	5	15	0,128%	4,72%	correct	true	File5180 Spectrum2631 scans: 5397	GDTEGRLEVVTDPTTNAGYVK	Q	I	63,0 %	28,0	52,2	28,0	2			741371030	2 221,091262	2 222,093846	3	0,004692	2112	1 265,00	2358100	493	513	true
170106 2015-03-01 04 sans dig	Uncategorized Sample	2	QE004485SJ (F003051)	Cadherin-17 OS=Mus musculus (Mouse) GN=Cdh17 PE=1 SV=1	sp|Q9R100|CAD17_MOUSE,tr|A2AKS7|A2AKS7_MOUSE,tr|Q3TAN0|Q3TAN0_MOUSE,tr|Q3U1Y7|Q3U1Y7_MOUSE	BerMus_DCpUN_SJ_20151202.fasta	91 646,7	100,0 %	4	5	15	0,128%	4,72%	possibly correct	true	File5180 Spectrum2633 scans: 5399	GDTEGRLEVVTDPTTNAGYVK	Q	I	78,1 %	32,0	52,2	32,0	2			741371030	2 221,091262	2 222,093846	3	0,004692	2112	1 266,00	2094610	493	513	true
170106 2015-03-01 04 sans dig	Uncategorized Sample	2	QE004485SJ (F003051)	Cadherin-17 OS=Mus musculus (Mouse) GN=Cdh17 PE=1 SV=1	sp|Q9R100|CAD17_MOUSE,tr|A2AKS7|A2AKS7_MOUSE,tr|Q3TAN0|Q3TAN0_MOUSE,tr|Q3U1Y7|Q3U1Y7_MOUSE	BerMus_DCpUN_SJ_20151202.fasta	91 646,7	100,0 %	4	5	15	0,128%	4,72%	possibly correct	true	File5180 Spectrum2632 scans: 5398	GDTEGRLEVVTDPTTNAGYVK	Q	I	85,2 %	35,3	52,2	34,9	2			741371030	2 221,091262	2 222,093846	3	0,004692	2112	1 266,00	2149800	493	513	true
170106 2015-03-01 04 sans dig	Uncategorized Sample	2	QE004485SJ (F003051)	Cadherin-17 OS=Mus musculus (Mouse) GN=Cdh17 PE=1 SV=1	sp|Q9R100|CAD17_MOUSE,tr|A2AKS7|A2AKS7_MOUSE,tr|Q3TAN0|Q3TAN0_MOUSE,tr|Q3U1Y7|Q3U1Y7_MOUSE	BerMus_DCpUN_SJ_20151202.fasta	91 646,7	100,0 %	4	5	15	0,128%	4,72%	possibly correct	true	File5180 Spectrum2637 scans: 5403	GDTEGRLEVVTDPTTNAGYVK	Q	I	90,0 %	39,0	52,2	39,0	2			741371030	2 221,091262	2 222,093846	3	0,004692	2112	1 267,00	1538150	493	513	true
170106 2015-03-01 04 sans dig	Uncategorized Sample	2	QE004485SJ (F003051)	Cadherin-17 OS=Mus musculus (Mouse) GN=Cdh17 PE=1 SV=1	sp|Q9R100|CAD17_MOUSE,tr|A2AKS7|A2AKS7_MOUSE,tr|Q3TAN0|Q3TAN0_MOUSE,tr|Q3U1Y7|Q3U1Y7_MOUSE	BerMus_DCpUN_SJ_20151202.fasta	91 646,7	100,0 %	4	5	15	0,128%	4,72%	probably incorrect	true	File5180 Spectrum2326 scans: 5061	GRLEVVTDPTTNAGYVK	E	I	35,7 %	23,5	51,5	23,5	2			607322020	1 818,944232	1 819,955046	3	-0,003538	-1944	1 197,00	1987500	497	513	true
170106 2015-03-01 04 sans dig	Uncategorized Sample	2	QE004485SJ (F003051)	Cadherin-17 OS=Mus musculus (Mouse) GN=Cdh17 PE=1 SV=1	sp|Q9R100|CAD17_MOUSE,tr|A2AKS7|A2AKS7_MOUSE,tr|Q3TAN0|Q3TAN0_MOUSE,tr|Q3U1Y7|Q3U1Y7_MOUSE	BerMus_DCpUN_SJ_20151202.fasta	91 646,7	100,0 %	4	5	15	0,128%	4,72%	possibly correct	true	File5180 Spectrum2294 scans: 5026	GRLEVVTDPTTNAGYVK	E	I	89,5 %	38,6	51,4	35,6	2			607323060	1 818,947352	1 819,955046	3	-0,0004179	-0,2296	1 190,00	11608700	497	513	true
170106 2015-03-01 04 sans dig	Uncategorized Sample	2	QE004485SJ (F003051)	Cadherin-17 OS=Mus musculus (Mouse) GN=Cdh17 PE=1 SV=1	sp|Q9R100|CAD17_MOUSE,tr|A2AKS7|A2AKS7_MOUSE,tr|Q3TAN0|Q3TAN0_MOUSE,tr|Q3U1Y7|Q3U1Y7_MOUSE	BerMus_DCpUN_SJ_20151202.fasta	91 646,7	100,0 %	4	5	15	0,128%	4,72%	possibly correct	true	File5180 Spectrum2295 scans: 5027	GRLEVVTDPTTNAGYVK	E	I	91,1 %	40,2	51,4	37,3	2			607323060	1 818,947352	1 819,955046	3	-0,0004179	-0,2296	1 190,00	10789600	497	513	true
170106 2015-03-01 04 sans dig	Uncategorized Sample	2	QE004485SJ (F003051)	Cadherin-17 OS=Mus musculus (Mouse) GN=Cdh17 PE=1 SV=1	sp|Q9R100|CAD17_MOUSE,tr|A2AKS7|A2AKS7_MOUSE,tr|Q3TAN0|Q3TAN0_MOUSE,tr|Q3U1Y7|Q3U1Y7_MOUSE	BerMus_DCpUN_SJ_20151202.fasta	91 646,7	100,0 %	4	5	15	0,128%	4,72%	possibly correct	true	File5180 Spectrum2297 scans: 5029	GRLEVVTDPTTNAGYVK	E	I	93,1 %	43,0	51,4	40,4	2			607323060	1 818,947352	1 819,955046	3	-0,0004179	-0,2296	1 190,00	8278630	497	513	true
170106 2015-03-01 04 sans dig	Uncategorized Sample	2	QE004485SJ (F003051)	Cadherin-17 OS=Mus musculus (Mouse) GN=Cdh17 PE=1 SV=1	sp|Q9R100|CAD17_MOUSE,tr|A2AKS7|A2AKS7_MOUSE,tr|Q3TAN0|Q3TAN0_MOUSE,tr|Q3U1Y7|Q3U1Y7_MOUSE	BerMus_DCpUN_SJ_20151202.fasta	91 646,7	100,0 %	4	5	15	0,128%	4,72%	possibly correct	true	File5180 Spectrum2290 scans: 5022	GRLEVVTDPTTNAGYVK	E	I	93,2 %	43,2	51,4	39,7	2			607323060	1 818,947352	1 819,955046	3	-0,0004179	-0,2296	1 189,00	9176640	497	513	true
170106 2015-03-01 04 sans dig	Uncategorized Sample	2	QE004485SJ (F003051)	Cadherin-17 OS=Mus musculus (Mouse) GN=Cdh17 PE=1 SV=1	sp|Q9R100|CAD17_MOUSE,tr|A2AKS7|A2AKS7_MOUSE,tr|Q3TAN0|Q3TAN0_MOUSE,tr|Q3U1Y7|Q3U1Y7_MOUSE	BerMus_DCpUN_SJ_20151202.fasta	91 646,7	100,0 %	4	5	15	0,128%	4,72%	probably incorrect	true	File5180 Spectrum3544 scans: 6522	ITQVQWNDPGAQYSLVNK	K	E	48,4 %	23,9	52,0	23,9	2			1 031,023800	2 060,033048	2 061,040146	2	0,0001781	0,08639	1 501,00	3458090	258	275	true
170106 2015-03-01 04 sans dig	Uncategorized Sample	2	QE004485SJ (F003051)	Cadherin-17 OS=Mus musculus (Mouse) GN=Cdh17 PE=1 SV=1	sp|Q9R100|CAD17_MOUSE,tr|A2AKS7|A2AKS7_MOUSE,tr|Q3TAN0|Q3TAN0_MOUSE,tr|Q3U1Y7|Q3U1Y7_MOUSE	BerMus_DCpUN_SJ_20151202.fasta	91 646,7	100,0 %	4	5	15	0,128%	4,72%	possibly correct	true	File5180 Spectrum3542 scans: 6520	ITQVQWNDPGAQYSLVNK	K	E	85,6 %	35,6	52,1	35,6	2			687685060	2 060,033352	2 061,040146	3	0,0004821	0,2339	1 501,00	4243850	258	275	true
170106 2015-03-01 04 sans dig	Uncategorized Sample	2	QE004485SJ (F003051)	Cadherin-17 OS=Mus musculus (Mouse) GN=Cdh17 PE=1 SV=1	sp|Q9R100|CAD17_MOUSE,tr|A2AKS7|A2AKS7_MOUSE,tr|Q3TAN0|Q3TAN0_MOUSE,tr|Q3U1Y7|Q3U1Y7_MOUSE	BerMus_DCpUN_SJ_20151202.fasta	91 646,7	100,0 %	4	5	15	0,128%	4,72%	possibly correct	true	File5180 Spectrum3550 scans: 6530	ITQVQWNDPGAQYSLVNK	K	E	89,3 %	33,5	52,1	31,9	2			1 031,024050	2 060,033548	2 061,040146	2	0,0006781	0,3290	1 503,00	3250430	258	275	true
170106 2015-03-01 04 sans dig	Uncategorized Sample	2	QE004485SJ (F003051)	Cadherin-17 OS=Mus musculus (Mouse) GN=Cdh17 PE=1 SV=1	sp|Q9R100|CAD17_MOUSE,tr|A2AKS7|A2AKS7_MOUSE,tr|Q3TAN0|Q3TAN0_MOUSE,tr|Q3U1Y7|Q3U1Y7_MOUSE	BerMus_DCpUN_SJ_20151202.fasta	91 646,7	100,0 %	4	5	15	0,128%	4,72%	possibly correct	true	File5180 Spectrum2700 scans: 5473	LEVVTDPTTNAGYVK	R	I	96,2 %	40,3	51,2	34,6	2			803919620	1 605,824688	1 606,832446	2	-0,0004819	-0,2999	1 281,00	4599460	499	513	true
170106 2015-03-01 04 sans dig	Uncategorized Sample	2	QE004485SJ (F003051)	Cadherin-17 OS=Mus musculus (Mouse) GN=Cdh17 PE=1 SV=1	sp|Q9R100|CAD17_MOUSE,tr|A2AKS7|A2AKS7_MOUSE,tr|Q3TAN0|Q3TAN0_MOUSE,tr|Q3U1Y7|Q3U1Y7_MOUSE	BerMus_DCpUN_SJ_20151202.fasta	91 646,7	100,0 %	4	5	15	0,128%	4,72%	possibly correct	true	File5180 Spectrum2699 scans: 5472	LEVVTDPTTNAGYVK	R	I	97,5 %	43,4	51,2	35,3	2			803919620	1 605,824688	1 606,832446	2	-0,0004819	-0,2999	1 281,00	4017850	499	513	true
170106 2015-03-01 04 sans dig	Uncategorized Sample	2	QE004485SJ (F003051)	Cadherin-17 OS=Mus musculus (Mouse) GN=Cdh17 PE=1 SV=1	sp|Q9R100|CAD17_MOUSE,tr|A2AKS7|A2AKS7_MOUSE,tr|Q3TAN0|Q3TAN0_MOUSE,tr|Q3U1Y7|Q3U1Y7_MOUSE	BerMus_DCpUN_SJ_20151202.fasta	91 646,7	100,0 %	4	5	15	0,128%	4,72%	possibly correct	true	File5180 Spectrum2703 scans: 5476	LEVVTDPTTNAGYVK	R	I	98,2 %	45,7	51,2	39,3	2			803919620	1 605,824688	1 606,832446	2	-0,0004819	-0,2999	1 282,00	3474610	499	513	true
170106 2015-03-01 04 sans dig	Uncategorized Sample	2	QE004485SJ (F003051)	Lipopolysaccharide-induced tumor necrosis factor-alpha factor homolog OS=Mus musculus (Mouse) GN=Litaf PE=1 SV=1	sp|Q9JLJ0|LITAF_MOUSE,tr|E0CYR5|E0CYR5_MOUSE	BerMus_DCpUN_SJ_20151202.fasta	16 945,1	30,9 %	1	1	1	0,00855%	9,32%	possibly correct	true	File5180 Spectrum3356 scans: 6294	PPSYYTQPVPVPNAN	N	A	63,1 %	26,2	51,1	18,4	2			822407840	1 642,801128	1 643,806446	2	0,001958	1191	1 454,00	1690280	58	72	true
170106 2015-03-01 04 sans dig	Uncategorized Sample	2	QE004485SJ (F003051)	Pleckstrin homology domain-containing family B member 2 OS=Mus musculus (Mouse) GN=Plekhb2 PE=1 SV=1	sp|Q9QZC7|PKHB2_MOUSE,tr|Q3UFC9|Q3UFC9_MOUSE	BerMus_DCpUN_SJ_20151202.fasta	24 574,1	48,0 %	1	1	2	0,0171%	6,79%	probably incorrect	true	File5180 Spectrum3757 scans: 6824	TNTAYVGSAILSEET	R	A	26,7 %	20,9	50,4	11,3	2			778376040	1 554,737528	1 555,748646	2	-0,003842	-2470	1 568,00	2474720	109	123	true
170106 2015-03-01 04 sans dig	Uncategorized Sample	2	QE004485SJ (F003051)	Pleckstrin homology domain-containing family B member 2 OS=Mus musculus (Mouse) GN=Plekhb2 PE=1 SV=1	sp|Q9QZC7|PKHB2_MOUSE,tr|Q3UFC9|Q3UFC9_MOUSE	BerMus_DCpUN_SJ_20151202.fasta	24 574,1	48,0 %	1	1	2	0,0171%	6,79%	possibly correct	true	File5180 Spectrum3752 scans: 6818	TNTAYVGSAILSEET	R	A	78,0 %	29,2	50,5	27,9	2			778375240	1 554,735928	1 555,748646	2	-0,005442	-3498	1 566,00	2216970	109	123	true
170106 2015-03-01 04 sans dig	Uncategorized Sample	2	QE004485SJ (F003051)	Gap junction gamma-1 protein OS=Mus musculus (Mouse) GN=Gjc1 PE=1 SV=1	sp|P28229|CXG1_MOUSE,tr|Q8C783|Q8C783_MOUSE	BerMus_DCpUN_SJ_20151202.fasta	45 667,2	25,3 %	1	1	3	0,0257%	4,29%	probably incorrect	true	File5180 Spectrum675 scans: 3244	AKIAYKQNKANIAQEQQ	N	Y	21,9 %	21,3	50,9	17,2	2			649352970	1 945,037082	1 946,045546	3	-0,001188	-0,6104	830000	1207340	307	323	true
170106 2015-03-01 04 sans dig	Uncategorized Sample	2	QE004485SJ (F003051)	Gap junction gamma-1 protein OS=Mus musculus (Mouse) GN=Gjc1 PE=1 SV=1	sp|P28229|CXG1_MOUSE,tr|Q8C783|Q8C783_MOUSE	BerMus_DCpUN_SJ_20151202.fasta	45 667,2	25,3 %	1	1	3	0,0257%	4,29%	possibly correct	true	File5180 Spectrum662 scans: 3229	AKIAYKQNKANIAQEQQ	N	Y	55,4 %	26,6	50,9	21,8	2			649352840	1 945,036692	1 946,045546	3	-0,001578	-0,8108	828000	1842410	307	323	true
170106 2015-03-01 04 sans dig	Uncategorized Sample	2	QE004485SJ (F003051)	Gap junction gamma-1 protein OS=Mus musculus (Mouse) GN=Gjc1 PE=1 SV=1	sp|P28229|CXG1_MOUSE,tr|Q8C783|Q8C783_MOUSE	BerMus_DCpUN_SJ_20151202.fasta	45 667,2	25,3 %	1	1	3	0,0257%	4,29%	possibly correct	true	File5180 Spectrum661 scans: 3228	AKIAYKQNKANIAQEQQ	N	Y	56,5 %	26,8	50,9	26,8	2			649352840	1 945,036692	1 946,045546	3	-0,001578	-0,8108	827000	1746670	307	323	true
170106 2015-03-01 04 sans dig	Uncategorized Sample	2	QE004485SJ (F003051)	Alcohol dehydrogenase class-3 OS=Mus musculus (Mouse) GN=Adh5 PE=1 SV=3	sp|P28474|ADHX_MOUSE,tr|A0A0G2JGS3|A0A0G2JGS3_MOUSE,tr|Q6P5I3|Q6P5I3_MOUSE	BerMus_DCpUN_SJ_20151202.fasta	39 547,2	99,9 %	2	3	7	0,0599%	4,01%	possibly correct	true	File5180 Spectrum1235 scans: 3860	EEIEVAPPKAHEVR	I	I	95,0 %	47,0	51,2	29,1	2			535286440	1 602,837492	1 603,843946	3	0,0008221	0,5126	955000	2826180	23	36	true
170106 2015-03-01 04 sans dig	Uncategorized Sample	2	QE004485SJ (F003051)	Alcohol dehydrogenase class-3 OS=Mus musculus (Mouse) GN=Adh5 PE=1 SV=3	sp|P28474|ADHX_MOUSE,tr|A0A0G2JGS3|A0A0G2JGS3_MOUSE,tr|Q6P5I3|Q6P5I3_MOUSE	BerMus_DCpUN_SJ_20151202.fasta	39 547,2	99,9 %	2	3	7	0,0599%	4,01%	possibly correct	true	File5180 Spectrum1237 scans: 3862	EEIEVAPPKAHEVR	I	I	95,1 %	47,2	51,2	29,1	2			535286440	1 602,837492	1 603,843946	3	0,0008221	0,5126	955000	2435400	23	36	true
170106 2015-03-01 04 sans dig	Uncategorized Sample	2	QE004485SJ (F003051)	Alcohol dehydrogenase class-3 OS=Mus musculus (Mouse) GN=Adh5 PE=1 SV=3	sp|P28474|ADHX_MOUSE,tr|A0A0G2JGS3|A0A0G2JGS3_MOUSE,tr|Q6P5I3|Q6P5I3_MOUSE	BerMus_DCpUN_SJ_20151202.fasta	39 547,2	99,9 %	2	3	7	0,0599%	4,01%	possibly correct	true	File5180 Spectrum1700 scans: 4371	IEEIEVAPPKAHEVR	S	I	89,7 %	35,5	50,5	30,8	2			429987580	1 715,921216	1 716,928046	4	0,0004461	0,2598	1 058,00	2714910	22	36	true
170106 2015-03-01 04 sans dig	Uncategorized Sample	2	QE004485SJ (F003051)	Alcohol dehydrogenase class-3 OS=Mus musculus (Mouse) GN=Adh5 PE=1 SV=3	sp|P28474|ADHX_MOUSE,tr|A0A0G2JGS3|A0A0G2JGS3_MOUSE,tr|Q6P5I3|Q6P5I3_MOUSE	BerMus_DCpUN_SJ_20151202.fasta	39 547,2	99,9 %	2	3	7	0,0599%	4,01%	possibly correct	true	File5180 Spectrum1689 scans: 4359	IEEIEVAPPKAHEVR	S	I	94,7 %	40,2	50,5	31,3	2			429987580	1 715,921216	1 716,928046	4	0,0004461	0,2598	1 055,00	3010940	22	36	true
170106 2015-03-01 04 sans dig	Uncategorized Sample	2	QE004485SJ (F003051)	Alcohol dehydrogenase class-3 OS=Mus musculus (Mouse) GN=Adh5 PE=1 SV=3	sp|P28474|ADHX_MOUSE,tr|A0A0G2JGS3|A0A0G2JGS3_MOUSE,tr|Q6P5I3|Q6P5I3_MOUSE	BerMus_DCpUN_SJ_20151202.fasta	39 547,2	99,9 %	2	3	7	0,0599%	4,01%	possibly correct	true	File5180 Spectrum1698 scans: 4369	IEEIEVAPPKAHEVR	S	I	98,1 %	61,6	50,5	57,0	2			572981140	1 715,921592	1 716,928046	3	0,0008221	0,4788	1 057,00	1311560	22	36	true
170106 2015-03-01 04 sans dig	Uncategorized Sample	2	QE004485SJ (F003051)	Alcohol dehydrogenase class-3 OS=Mus musculus (Mouse) GN=Adh5 PE=1 SV=3	sp|P28474|ADHX_MOUSE,tr|A0A0G2JGS3|A0A0G2JGS3_MOUSE,tr|Q6P5I3|Q6P5I3_MOUSE	BerMus_DCpUN_SJ_20151202.fasta	39 547,2	99,9 %	2	3	7	0,0599%	4,01%	possibly correct	true	File5180 Spectrum1699 scans: 4370	IEEIEVAPPKAHEVR	S	I	98,5 %	66,5	50,5	64,0	2			572981140	1 715,921592	1 716,928046	3	0,0008221	0,4788	1 058,00	1257540	22	36	true
170106 2015-03-01 04 sans dig	Uncategorized Sample	2	QE004485SJ (F003051)	Alcohol dehydrogenase class-3 OS=Mus musculus (Mouse) GN=Adh5 PE=1 SV=3	sp|P28474|ADHX_MOUSE,tr|A0A0G2JGS3|A0A0G2JGS3_MOUSE,tr|Q6P5I3|Q6P5I3_MOUSE	BerMus_DCpUN_SJ_20151202.fasta	39 547,2	99,9 %	2	3	7	0,0599%	4,01%	possibly correct	true	File5180 Spectrum1686 scans: 4356	IEEIEVAPPKAHEVR	S	I	98,9 %	55,3	50,5	50,0	2			429987580	1 715,921216	1 716,928046	4	0,0004461	0,2598	1 054,00	3097200	22	36	true
170106 2015-03-01 04 sans dig	Uncategorized Sample	2	QE004485SJ (F003051)	Reverse sequence, was Protein Dnhd1 OS=Mus musculus (Mouse) GN=Dnhd1 PE=1 SV=2	###REV###tr|D3Z2X2|D3Z2X2_MOUSE	BerMus_DCpUN_SJ_20151202.fasta	536 535,0	26,2 %	1	1	1	0,00855%	0,189%	possibly correct	true	File5180 Spectrum2334 scans: 5070	LPGVFAKGM	S	Q	57,6 %	25,3	49,7	12,0	2			460252810	918491068	919507146	2	-0,008802	-9573	1 199,00	2892990	1518	1526	true
170106 2015-03-01 04 sans dig	Uncategorized Sample	2	QE004485SJ (F003051)	Ras-related protein Rab-22A OS=Mus musculus (Mouse) GN=Rab22a PE=1 SV=2	sp|P35285|RB22A_MOUSE,tr|Q0PD34|Q0PD34_MOUSE,tr|Q9CXG2|Q9CXG2_MOUSE	BerMus_DCpUN_SJ_20151202.fasta	21 802,5	21,8 %	1	1	2	0,0171%	8,25%	probably incorrect	true	File5180 Spectrum3489 scans: 6448	APmYYRGSAAAIIVYD	L	I	19,5 %	19,8	51,2	15,2	2		m3: Oxidation (+15,99)	888934270	1 775,853988	1 776,862561	2	-0,001297	-0,7299	1 485,00	2411950	71	86	true
170106 2015-03-01 04 sans dig	Uncategorized Sample	2	QE004485SJ (F003051)	Ras-related protein Rab-22A OS=Mus musculus (Mouse) GN=Rab22a PE=1 SV=2	sp|P35285|RB22A_MOUSE,tr|Q0PD34|Q0PD34_MOUSE,tr|Q9CXG2|Q9CXG2_MOUSE	BerMus_DCpUN_SJ_20151202.fasta	21 802,5	21,8 %	1	1	2	0,0171%	8,25%	possibly correct	true	File5180 Spectrum3488 scans: 6447	APmYYRGSAAAIIVYD	L	I	51,7 %	24,4	51,2	24,4	2		m3: Oxidation (+15,99)	888934270	1 775,853988	1 776,862561	2	-0,001297	-0,7299	1 485,00	2008260	71	86	true
170106 2015-03-01 04 sans dig	Uncategorized Sample	2	QE004485SJ (F003051)	Hemoglobin subunit alpha OS=Mus musculus (Mouse) GN=Hba PE=1 SV=2	sp|P01942|HBA_MOUSE,tr|A8DUV1|A8DUV1_MOUSE,tr|A8DUV3|A8DUV3_MOUSE,tr|Q61287|Q61287_MOUSE,tr|Q91VB8|Q91VB8_MOUSE,tr|Q9CWS5|Q9CWS5_MOUSE,tr|Q9CY06|Q9CY06_MOUSE,tr|Q9CY10|Q9CY10_MOUSE	BerMus_DCpUN_SJ_20151202.fasta	15 085,4	100,0 %	8	11	31	0,265%	28,9%	possibly correct	true	File5180 Spectrum3250 scans: 6141	AAGHLDDLPGAL	S	S	75,3 %	28,6	50,7	14,3	2			575297670	1 148,580788	1 149,590146	2	-0,002082	-1811	1 421,00	4134170	70	81	true
170106 2015-03-01 04 sans dig	Uncategorized Sample	2	QE004485SJ (F003051)	Hemoglobin subunit alpha OS=Mus musculus (Mouse) GN=Hba PE=1 SV=2	sp|P01942|HBA_MOUSE,tr|A8DUV1|A8DUV1_MOUSE,tr|A8DUV3|A8DUV3_MOUSE,tr|Q61287|Q61287_MOUSE,tr|Q91VB8|Q91VB8_MOUSE,tr|Q9CWS5|Q9CWS5_MOUSE,tr|Q9CY06|Q9CY06_MOUSE,tr|Q9CY10|Q9CY10_MOUSE	BerMus_DCpUN_SJ_20151202.fasta	15 085,4	100,0 %	8	11	31	0,265%	28,9%	possibly correct	true	File5180 Spectrum3272 scans: 6165	AAGHLDDLPGAL	S	S	82,7 %	30,6	50,8	21,9	2			575298030	1 148,581508	1 149,590146	2	-0,001362	-1185	1 425,00	1236640	70	81	true
170106 2015-03-01 04 sans dig	Uncategorized Sample	2	QE004485SJ (F003051)	Hemoglobin subunit alpha OS=Mus musculus (Mouse) GN=Hba PE=1 SV=2	sp|P01942|HBA_MOUSE,tr|A8DUV1|A8DUV1_MOUSE,tr|A8DUV3|A8DUV3_MOUSE,tr|Q61287|Q61287_MOUSE,tr|Q91VB8|Q91VB8_MOUSE,tr|Q9CWS5|Q9CWS5_MOUSE,tr|Q9CY06|Q9CY06_MOUSE,tr|Q9CY10|Q9CY10_MOUSE	BerMus_DCpUN_SJ_20151202.fasta	15 085,4	100,0 %	8	11	31	0,265%	28,9%	possibly correct	true	File5180 Spectrum3249 scans: 6140	AAGHLDDLPGAL	S	S	85,1 %	31,5	50,7	17,8	2			575297670	1 148,580788	1 149,590146	2	-0,002082	-1811	1 420,00	3967700	70	81	true
[truncated: 640 more rows]

## Sheet: Legend
Dataset EV1.
Raw list of all peptides identified by MS/MS.
Only peptides with IonScore > 19 are included.
