# Supplementary material for: Profiling MHC II immunopeptidome of blood‐stage malaria reveals that cDC1 control the functionality of parasite‐specific CD4 T cells
Source: EMBO Mol Med. 2017 Sep 21;9(11):1605–21. doi: 10.15252/emmm.201708123 (PMC5666312; doi:10.15252/emmm.201708123)
Supplement: Supplementary file 3 — Dataset EV2 [file EMMM-9-1605-s003.xlsx]

## Sheet: Berghei Peptid List
					Protein data											Peptide data
Uniprot DB		PlasmoDB			Total number of peptide		Percentage sequence coverage		Total number of spectra							Number of spectra by peptide		Best Mascot Ion score
Protein name	Protein accession numbers	Gene ID	Protein name	Protein molecular weight (Da)	Xp1	Xp2	Xp1	Xp2	Xp1	Xp2	Peptide sequence	Previous amino acid	Next amino acid	Peptide start index	Peptide stop index	Xp1	Xp2	Xp1	Xp2	core length (aa)
Apical membrane antigen 1 OS=Plasmodium berghei (strain Anka) GN=PBANKA_091500 PE=4 SV=1	tr|A0A077XDA0|A0A077XDA0_PLABA.tr|Q4YZP5|Q4YZP5_PLABA	PBANKA_0915000	apical membrane antigen 1 (AMA1)	63752	1	1	0.0306	0.0306	2	2	INDRNFIATTALSSTEE	L	F	365	381	2	2	23	29.8
ATP synthase subunit beta OS=Plasmodium berghei (strain Anka) GN=PBANKA_145030 PE=3 SV=1	tr|A0A077XJ46|A0A077XJ46_PLABA.tr|Q4YUP6|Q4YUP6_PLABA	PBANKA_1450300	ATP synthase subunit beta. mitochondrial (ATPbeta)	57886.4		2		0.0319		6	DNEYDFSGSKAALVYG	K	Q	261	276		3		32.5	16
ATP synthase subunit beta OS=Plasmodium berghei (strain Anka) GN=PBANKA_145030 PE=3 SV=1	tr|A0A077XJ46|A0A077XJ46_PLABA.tr|Q4YUP6|Q4YUP6_PLABA	PBANKA_1450300	ATP synthase subunit beta. mitochondrial (ATPbeta)	57886.4		2		0.0319		6	DNEYDFSGSKAALVYGQ	K	M	261	277		3		31.3
Chaperone. putative OS=Plasmodium berghei (strain Anka) GN=PB001613.02.0 PE=4 SV=1	tr|Q4YSI4|Q4YSI4_PLABA	PBANKA_0621900	mitochondrial import inner membrane translocase subunit TIM14. putative (PAM18)	12985.2	1		0.132		1		GGSTYIAAKVNEAKD	N	I	96	110	1		19.3
Elongation factor 1-alpha OS=Plasmodium berghei (strain Anka) GN=PBANKA_113330 PE=3 SV=1	tr|A0A077XDU3|A0A077XDU3_PLABA.tr|Q4YHS4|Q4YHS4_PLABA.tr|Q4YQN7|Q4YQN7_PLABA	PBANKA_1133300	elongation factor 1-alpha (EF-1alpha)	48959.8	1	2	0.0384	0.0384	1	2	SGKVVEENPKAIKSGDS	R	A	369	385	1	1	22.3	25.3
Elongation factor 1-alpha OS=Plasmodium berghei (strain Anka) GN=PBANKA_113330 PE=3 SV=1	tr|A0A077XDU3|A0A077XDU3_PLABA.tr|Q4YHS4|Q4YHS4_PLABA.tr|Q4YQN7|Q4YQN7_PLABA	PBANKA_1133300	elongation factor 1-alpha (EF-1alpha)	48959.8		2		0.0384		2	KVVEENPKAIKSGDS	G	A	371	385		1		30.4	15
Endomembrane protein 70. putative OS=Plasmodium berghei (strain Anka) GN=PBANKA_050560 PE=4 SV=1	tr|A0A077XAI1|A0A077XAI1_PLABA.tr|Q4Z1E6|Q4Z1E6_PLABA	PBANKA_0505600	endomembrane prot 70. putative	73276.1		1		0.0226		1	KILYNSAKPNSDLH	I	Y	172	185		1		27.4
Enolase. putative OS=Plasmodium berghei (strain Anka) GN=PB000456.03.0 PE=3 SV=1	tr|Q4YQJ5|Q4YQJ5_PLABA	PBANKA_1214300	enolase. putative (ENO)	49028.2	1		0.0381		1		TTLGIFRAAVPSGASTG	E	I	28	44	1		22.2
Glyceraldehyde-3-phosphate dehydrogenase OS=Plasmodium berghei (strain Anka) GN=PB000084.03.0 PE=3 SV=1	tr|Q4YRX2|Q4YRX2_PLABA	PBANKA_1326400	glyceraldehyde-3-phosphate dehydrogenase (GAPDH)	36582.3	10		0.0534		43		GINHEKYNSSQTIVS	M	N	135	149	5		40		11
Glyceraldehyde-3-phosphate dehydrogenase OS=Plasmodium berghei (strain Anka) GN=PB000084.03.0 PE=3 SV=1	tr|Q4YRX2|Q4YRX2_PLABA	PBANKA_1326400	glyceraldehyde-3-phosphate dehydrogenase (GAPDH)	36582.3	10		0.0534		43		GINHEKYNSSQTIVSN	M	A	135	150	7		58
Glyceraldehyde-3-phosphate dehydrogenase OS=Plasmodium berghei (strain Anka) GN=PB000084.03.0 PE=3 SV=1	tr|Q4YRX2|Q4YRX2_PLABA	PBANKA_1326400	glyceraldehyde-3-phosphate dehydrogenase (GAPDH)	36582.3	10	12	0.0534	0.095	43	34	GINHEKYNSSQTIVSNAS	M	C	135	152	7	4	46.7	37.9
Glyceraldehyde-3-phosphate dehydrogenase OS=Plasmodium berghei (strain Anka) GN=PB000084.03.0 PE=3 SV=1	tr|Q4YRX2|Q4YRX2_PLABA	PBANKA_1326400	glyceraldehyde-3-phosphate dehydrogenase (GAPDH)	36582.3	10		0.0534		43		INHEKYNSSQTIVS	G	N	136	149	4		43.1
Glyceraldehyde-3-phosphate dehydrogenase OS=Plasmodium berghei (strain Anka) GN=PB000084.03.0 PE=3 SV=1	tr|Q4YRX2|Q4YRX2_PLABA	PBANKA_1326400	glyceraldehyde-3-phosphate dehydrogenase (GAPDH)	36582.3	10	12	0.0534	0.095	43	34	INHEKYNSSQTIVSN	G	A	136	150	3	3	48.6	56.2
Glyceraldehyde-3-phosphate dehydrogenase OS=Plasmodium berghei (strain Anka) GN=PB000084.03.0 PE=3 SV=1	tr|Q4YRX2|Q4YRX2_PLABA	PBANKA_1326400	glyceraldehyde-3-phosphate dehydrogenase (GAPDH)	36582.3	10	12	0.0534	0.095	43	34	INHEKYNSSQTIVSNAS	G	C	136	152	7	5	49.8	47.3
Glyceraldehyde-3-phosphate dehydrogenase OS=Plasmodium berghei (strain Anka) GN=PB000084.03.0 PE=3 SV=1	tr|Q4YRX2|Q4YRX2_PLABA	PBANKA_1326400	glyceraldehyde-3-phosphate dehydrogenase (GAPDH)	36582.3	10	12	0.0534	0.095	43	34	NHEKYNSSQTIVSN	I	A	137	150	5	4	63.3	52.1
Glyceraldehyde-3-phosphate dehydrogenase OS=Plasmodium berghei (strain Anka) GN=PB000084.03.0 PE=3 SV=1	tr|Q4YRX2|Q4YRX2_PLABA	PBANKA_1326400	glyceraldehyde-3-phosphate dehydrogenase (GAPDH)	36582.3		12		0.095		34	NHEKYNSSQTIVSNA	I	S	137	151		2		48.8
Glyceraldehyde-3-phosphate dehydrogenase OS=Plasmodium berghei (strain Anka) GN=PB000084.03.0 PE=3 SV=1	tr|Q4YRX2|Q4YRX2_PLABA	PBANKA_1326400	glyceraldehyde-3-phosphate dehydrogenase (GAPDH)	36582.3	10	12	0.0534	0.095	43	34	NHEKYNSSQTIVSNAS	I	C	137	152	2	4	74.5	57.7
Glyceraldehyde-3-phosphate dehydrogenase OS=Plasmodium berghei (strain Anka) GN=PB000084.03.0 PE=3 SV=1	tr|Q4YRX2|Q4YRX2_PLABA	PBANKA_1326400	glyceraldehyde-3-phosphate dehydrogenase (GAPDH)	36582.3	10	12	0.0534	0.095	43	34	HEKYNSSQTIVSN	N	A	138	150	1	3	37.9	49.7
Glyceraldehyde-3-phosphate dehydrogenase OS=Plasmodium berghei (strain Anka) GN=PB000084.03.0 PE=3 SV=1	tr|Q4YRX2|Q4YRX2_PLABA	PBANKA_1326400	glyceraldehyde-3-phosphate dehydrogenase (GAPDH)	36582.3		12		0.095		34	HEKYNSSQTIVSNA	N	S	138	151		1		25.7
Glyceraldehyde-3-phosphate dehydrogenase OS=Plasmodium berghei (strain Anka) GN=PB000084.03.0 PE=3 SV=1	tr|Q4YRX2|Q4YRX2_PLABA	PBANKA_1326400	glyceraldehyde-3-phosphate dehydrogenase (GAPDH)	36582.3	10	12	0.0534	0.095	43	34	HEKYNSSQTIVSNAS	N	C	138	152	2	4	58	43.9
Glyceraldehyde-3-phosphate dehydrogenase OS=Plasmodium berghei (strain Anka) GN=PB000084.03.0 PE=3 SV=1	tr|Q4YRX2|Q4YRX2_PLABA	PBANKA_1326400	glyceraldehyde-3-phosphate dehydrogenase (GAPDH)	36582.3		12		0.095		34	EKYNSSQTIVSN	H	A	139	150		2		35.7
Glyceraldehyde-3-phosphate dehydrogenase OS=Plasmodium berghei (strain Anka) GN=PB000084.03.0 PE=3 SV=1	tr|Q4YRX2|Q4YRX2_PLABA	PBANKA_1326400	glyceraldehyde-3-phosphate dehydrogenase (GAPDH)	36582.3		12		0.095		34	EKYNSSQTIVSNAS	H	C	139	152		1		34.7
Glyceraldehyde-3-phosphate dehydrogenase OS=Plasmodium berghei (strain Anka) GN=PB000084.03.0 PE=3 SV=1	tr|Q4YRX2|Q4YRX2_PLABA	PBANKA_1326400	glyceraldehyde-3-phosphate dehydrogenase (GAPDH)	36582.3		12		0.095		34	MTTVHASTANQLVV	L	D	176	189		1		28.7
L-lactate dehydrogenase OS=Plasmodium berghei (strain Anka) GN=PB000185.00.0 PE=1 SV=2	sp|Q7SI97|LDH_PLABA.tr|A0A077XGN7|A0A077XGN7_PLABA	PBANKA_1340100	l-lactate dehydrogenase (LDH)	34424.6	7	4	0.057	0.0506	18	11	LHASPYVAPAAAIIE	N	M	231	245	2	2	61	51.9	12
L-lactate dehydrogenase OS=Plasmodium berghei (strain Anka) GN=PB000185.00.0 PE=1 SV=2	sp|Q7SI97|LDH_PLABA.tr|A0A077XGN7|A0A077XGN7_PLABA	PBANKA_1340100	l-lactate dehydrogenase (LDH)	34424.6	7	4	0.057	0.0506	18	11	HASPYVAPAAAIIE	L	M	232	245	3	4	40.5	50.7
L-lactate dehydrogenase OS=Plasmodium berghei (strain Anka) GN=PB000185.00.0 PE=1 SV=2	sp|Q7SI97|LDH_PLABA.tr|A0A077XGN7|A0A077XGN7_PLABA	PBANKA_1340100	l-lactate dehydrogenase (LDH)	34424.6	7	4	0.057	0.0506	18	11	HASPYVAPAAAIIEM	L	A	232	246	5	2	52.3	46
L-lactate dehydrogenase OS=Plasmodium berghei (strain Anka) GN=PB000185.00.0 PE=1 SV=2	sp|Q7SI97|LDH_PLABA.tr|A0A077XGN7|A0A077XGN7_PLABA	PBANKA_1340100	l-lactate dehydrogenase (LDH)	34424.6	7	4	0.057	0.0506	18	11	SPYVAPAAAIIE	A	M	234	245	2	3	38.1	41.7
L-lactate dehydrogenase OS=Plasmodium berghei (strain Anka) GN=PB000185.00.0 PE=1 SV=2	sp|Q7SI97|LDH_PLABA.tr|A0A077XGN7|A0A077XGN7_PLABA	PBANKA_1340100	l-lactate dehydrogenase (LDH)	34424.6	7		0.057		18		SPYVAPAAAIIEm	A	A	234	246	1		26.7
L-lactate dehydrogenase OS=Plasmodium berghei (strain Anka) GN=PB000185.00.0 PE=1 SV=2	sp|Q7SI97|LDH_PLABA.tr|A0A077XGN7|A0A077XGN7_PLABA	PBANKA_1340100	l-lactate dehydrogenase (LDH)	34424.6	7		0.057		18		SPYVAPAAAIIEmA	A	E	234	247	3		27
L-lactate dehydrogenase OS=Plasmodium berghei (strain Anka) GN=PB000185.00.0 PE=1 SV=2	sp|Q7SI97|LDH_PLABA.tr|A0A077XGN7|A0A077XGN7_PLABA	PBANKA_1340100	l-lactate dehydrogenase (LDH)	34424.6	7		0.057		18		SPYVAPAAAIIEmAE	A	S	234	248	2		23.9
M1-family alanyl aminopeptidase. putative OS=Plasmodium berghei (strain Anka) GN=PB000843.02.0 PE=4 SV=1	tr|Q4YUW6|Q4YUW6_PLABA	PBANKA_1410300	M1-family alanyl aminopeptidase. putative (M1AAP)	123361		4		0.015		6	LSEVVIHPETNYALT	F	G	266	280		1		27.2	12
M1-family alanyl aminopeptidase. putative OS=Plasmodium berghei (strain Anka) GN=PB000843.02.0 PE=4 SV=1	tr|Q4YUW6|Q4YUW6_PLABA	PBANKA_1410300	M1-family alanyl aminopeptidase. putative (M1AAP)	123361	1	4	0.015	0.015	1	6	LSEVVIHPETNYALTG	F	L	266	281	1	3	21.2	37.9
M1-family alanyl aminopeptidase. putative OS=Plasmodium berghei (strain Anka) GN=PB000843.02.0 PE=4 SV=1	tr|Q4YUW6|Q4YUW6_PLABA	PBANKA_1410300	M1-family alanyl aminopeptidase. putative (M1AAP)	123361		4		0.015		6	SEVVIHPETNYA	L	L	267	278		1		40.4
M1-family alanyl aminopeptidase. putative OS=Plasmodium berghei (strain Anka) GN=PB000843.02.0 PE=4 SV=1	tr|Q4YUW6|Q4YUW6_PLABA	PBANKA_1410300	M1-family alanyl aminopeptidase. putative (M1AAP)	123361		4		0.015		6	SEVVIHPETNYALTG	L	L	267	281		1		53.6
Merozoite surface protein 1 OS=Plasmodium berghei (strain Anka) GN=PBANKA_083100 PE=4 SV=1	tr|A0A077XCK6|A0A077XCK6_PLABA	PBANKA_0831000	merozoite surface protein 1 (MSP1)	198678		1		0.00949		2	APSEQTTTPEAATAASN	A	P	984	1000		2		30.3
Protein disulfide-isomerase OS=Plasmodium berghei (strain Anka) GN=PB001298.00.0 PE=3 SV=1	tr|Q4Z2V7|Q4Z2V7_PLABA	PBANKA_0702800	protein disulfide isomerase	55413.5		1		0.0332		2	LIPEYNEAAIMLSEKK	R	S	65	80		2		30.1
Putative uncharacterized protein OS=Plasmodium berghei (strain Anka) GN=PB402471.00.0 PE=4 SV=1	tr|Q4YIJ4|Q4YIJ4_PLABA	PBANKA_0517000	early transcribed membrane protein (ETRAMP10.2)	30447.1		4		0.0584		9	NALYNYSIPRPNVT	G	S	272	285		1		62	13
Putative uncharacterized protein OS=Plasmodium berghei (strain Anka) GN=PB402471.00.0 PE=4 SV=1	tr|Q4YIJ4|Q4YIJ4_PLABA	PBANKA_0517000	early transcribed membrane protein (ETRAMP10.2)	30447.1	1	4	0.0584	0.0584	2	9	NALYNYSIPRPNVTSNL	G	S	272	288	2	3	38.8	42.2
Putative uncharacterized protein OS=Plasmodium berghei (strain Anka) GN=PB402471.00.0 PE=4 SV=1	tr|Q4YIJ4|Q4YIJ4_PLABA	PBANKA_0517000	early transcribed membrane protein (ETRAMP10.2)	30447.1		4		0.0584		9	ALYNYSIPRPNVTSN	N	L	273	287		2		30.8
Putative uncharacterized protein OS=Plasmodium berghei (strain Anka) GN=PB402471.00.0 PE=4 SV=1	tr|Q4YIJ4|Q4YIJ4_PLABA	PBANKA_0517000	early transcribed membrane protein (ETRAMP10.2)	30447.1		4		0.0584		9	ALYNYSIPRPNVTSNL	N	S	273	288		3		38.2
Uncharacterized protein OS=Plasmodium berghei (strain Anka) GN=PB102172.00.0 PE=4 SV=1	tr|Q4Z302|Q4Z302_PLABA	PBANKA_1145900	membrane associated histidine-rich protein 1b (MAHRP1b)	31761		1		0.054		2	EVPSLVPPTTNTSHA	T	A	250	264		2		34.8
Uncharacterized protein OS=Plasmodium berghei (strain Anka) GN=PB102172.00.0 PE=4 SV=1	tr|Q4Z302|Q4Z302_PLABA	PBANKA_132640	membrane associated histidine-rich protein 1b (MAHRP1b)	31761	1		0.0504		3		VPSLVPPTTNTSHA	E	A	251	264	3		36.9		14

## Sheet: Legend
Dataset EV2.
List of the 42 unique P. berghei-derived MHC II-eluted peptides.
Only peptides with IonScore > 19 are included.
Bold letters in the ‘peptide sequence’ column indicate the core sequence.
Xp1: Pb K173 ; Xp2: Pb ANKA.
